# Supplementary material for: Comparative Developmental Transcriptomics Reveals Rewiring of a Highly Conserved Gene Regulatory Network during a Major Life History Switch in the Sea Urchin Genus Heliocidaris
Source: PLoS Biol. 2016 Mar 4;14(3):e1002391. doi: 10.1371/journal.pbio.1002391 (PMC4778923; doi:10.1371/journal.pbio.1002391)
Supplement: S1 Table — (XLSX) [file pbio.1002391.s010.xlsx]

## Sheet: Sheet1
Gene Model	Cluster Assignment (L.v.)	Membership Score (L.v.)	Cluster Assignment (H.t.)	Membership Score (H.t.)	Cluster Assignment (H.e.)	Membership Score (H.e.)
SPU_000003	1	0.661565	6	0.482165	1	0.552524
SPU_000007	7	0.878952	VLE	1	7	0.979935
SPU_000008	6	0.79408	2	0.473717	3	0.730024
SPU_000009	2	0.500238	2	0.938991	1	0.509279
SPU_000011	2	0.736167	1	0.644584	2	0.531197
SPU_000012	6	0.624101	2	0.241934	2	0.581296
SPU_000014	5	0.680531	6	0.969601	5	0.831566
SPU_000021	4	0.28604	3	0.818946	3	0.466702
SPU_000022	6	0.949837	6	0.977565	6	0.887915
SPU_000026	5	0.828466	6	0.626205	6	0.727062
SPU_000034	2	0.733166	2	0.821053	1	0.902367
SPU_000035	7	0.63861	7	0.627043	7	0.753832
SPU_000037	3	0.940154	3	0.512769	3	0.508988
SPU_000040	6	0.384515	1	0.445891	7	0.714088
SPU_000042	5	0.909622	6	0.448624	4	0.833665
SPU_000043	6	0.571758	6	0.614324	1	0.859332
SPU_000046	2	0.910453	2	0.792558	1	0.89996
SPU_000047	7	0.939742	7	0.954904	VLE	1
SPU_000048	1	0.325496	7	0.860487	5	0.794074
SPU_000049	6	0.518257	1	0.519265	6	0.540766
SPU_000052	2	0.828938	2	0.869705	2	0.982909
SPU_000053	7	0.881373	7	0.958743	7	0.852515
SPU_000054	4	0.492736	3	0.973229	3	0.893297
SPU_000055	2	0.910747	3	0.632431	4	0.394963
SPU_000062	5	0.729281	6	0.857755	6	0.883929
SPU_000066	2	0.933242	2	0.927344	VLE	1
SPU_000067	3	0.780163	7	0.656572	2	0.316527
SPU_000069	2	0.549985	1	0.612806	2	0.48462
SPU_000074	7	0.425806	2	0.986975	1	0.38622
SPU_000075	1	0.692431	6	0.604753	6	0.973245
SPU_000076	7	0.972373	7	0.768729	7	0.783929
SPU_000077	6	0.650411	6	0.861031	6	0.783623
SPU_000084	5	0.685239	2	0.810056	5	0.590353
SPU_000091	1	0.731192	5	0.738799	5	0.842592
SPU_000094	6	0.589319	5	0.868196	4	0.607438
SPU_000098	4	0.787274	3	0.912615	3	0.59596
SPU_000100	3	0.445817	3	0.592669	4	0.593346
SPU_000101	6	0.572462	1	0.433507	1	0.844777
SPU_000105	1	0.622815	3	0.933033	3	0.870522
SPU_000114	7	0.597744	5	0.592732	4	0.874385
SPU_000116	2	0.548692	VLE	1	VLE	1
SPU_000118	6	0.700976	6	0.988959	6	0.682059
SPU_000122	5	0.256031	6	0.959004	6	0.611145
SPU_000127	4	0.940583	3	0.890109	3	0.753872
SPU_000128	7	0.335757	5	0.553944	5	0.963175
SPU_000129	2	0.506271	3	0.875966	7	0.767064
SPU_000130	2	0.621138	3	0.930775	VLE	1
SPU_000135	5	0.337121	6	0.550782	2	0.852761
SPU_000138	4	0.761072	5	0.916853	5	0.646769
SPU_000142	6	0.769557	6	0.856005	6	0.39632
SPU_000145	3	0.69163	3	0.951199	3	0.881361
SPU_000146	3	0.401619	3	0.90087	7	0.72786
SPU_000148	6	0.965054	7	0.941108	VLE	1
SPU_000152	6	0.528766	6	0.974204	6	0.892302
SPU_000162	2	0.942388	VLE	1	3	0.27737
SPU_000164	6	0.699076	6	0.767454	VLE	1
SPU_000166	5	0.568844	6	0.714197	6	0.641396
SPU_000167	7	0.60171	6	0.667753	4	0.441209
SPU_000168	3	0.553189	3	0.843053	6	0.902824
SPU_000169	2	0.861583	3	0.83879	2	0.73788
SPU_000170	1	0.494403	3	0.790561	6	0.381017
SPU_000171	1	0.508927	2	0.850846	6	0.352362
SPU_000172	2	0.832832	2	0.907821	3	0.445967
SPU_000174	7	0.551175	6	0.864572	5	0.590727
SPU_000178	2	0.778203	3	0.559572	3	0.558995
SPU_000183	2	0.586924	6	0.573639	3	0.586265
SPU_000185	7	0.561654	7	0.727658	3	0.242787
SPU_000186	7	0.722761	VLE	1	VLE	1
SPU_000187	6	0.931867	6	0.938447	6	0.988496
SPU_000191	2	0.813504	6	0.400108	2	0.90732
SPU_000195	6	0.977841	6	0.945671	6	0.864153
SPU_000202	5	0.472334	2	0.937269	4	0.445162
SPU_000205	3	0.64805	5	0.605666	7	0.436297
SPU_000208	3	0.776017	2	0.834768	2	0.611968
SPU_000210	2	0.954952	3	0.562774	2	0.611047
SPU_000212	4	0.528306	3	0.914384	4	0.751578
SPU_000213	4	0.391408	4	0.585954	2	0.471019
SPU_000214	5	0.577552	3	0.511293	3	0.793249
SPU_000216	6	0.845196	6	0.832053	1	0.500987
SPU_000225	4	0.811841	5	0.468485	5	0.651897
SPU_000227	1	0.545364	4	0.489881	7	0.719636
SPU_000229	3	0.508456	2	0.609232	3	0.820323
SPU_000232	6	0.67771	1	0.729568	5	0.295561
SPU_000236	5	0.763819	6	0.641423	7	0.789355
SPU_000240	4	0.741339	2	0.952123	2	0.654864
SPU_000241	3	0.261598	7	0.388943	7	0.95508
SPU_000242	1	0.762292	1	0.491435	2	0.866239
SPU_000243	6	0.940006	1	0.921273	5	0.735952
SPU_000244	2	0.783149	4	0.7198	6	0.924839
SPU_000245	3	0.526099	3	0.646838	2	0.302393
SPU_000246	4	0.533329	3	0.615657	2	0.847081
SPU_000249	4	0.967963	2	0.653008	2	0.407212
SPU_000251	1	0.424506	3	0.841233	3	0.612493
SPU_000252	5	0.780357	4	0.652814	4	0.631715
SPU_000255	6	0.980994	7	0.79538	2	0.942832
SPU_000256	3	0.473283	3	0.972725	4	0.869131
SPU_000257	3	0.878755	3	0.96239	3	0.788322
SPU_000260	1	0.362934	2	0.941677	3	0.366275
SPU_000262	4	0.642246	6	0.697101	2	0.823594
SPU_000268	4	0.249108	5	0.494825	2	0.402469
SPU_000275	7	0.428712	7	0.32768	VLE	1
SPU_000276	7	0.693317	7	0.860334	VLE	1
SPU_000277	4	0.676355	1	0.919397	1	0.803619
SPU_000278	5	0.322544	1	0.437765	6	0.960295
SPU_000279	6	0.88677	7	0.847137	7	0.767125
SPU_000280	3	0.878189	3	0.590688	3	0.919462
SPU_000281	6	0.729906	7	0.508921	7	0.423669
SPU_000282	5	0.653958	4	0.853461	6	0.398574
SPU_000283	4	0.857826	4	0.584435	5	0.647515
SPU_000285	6	0.879864	7	0.450202	7	0.537582
SPU_000286	6	0.981582	6	0.786919	7	0.818453
SPU_000287	5	0.875881	7	0.771005	7	0.455397
SPU_000291	5	0.491503	7	0.516692	4	0.386437
SPU_000296	7	0.664503	7	0.954792	6	0.807446
SPU_000297	2	0.646906	4	0.245784	4	0.446954
SPU_000299	7	0.541498	6	0.588429	6	0.970475
SPU_000301	2	0.509615	7	0.502207	4	0.866362
SPU_000303	4	0.181382	5	0.564613	5	0.921608
SPU_000308	7	0.963763	7	0.945428	VLE	1
SPU_000309	7	0.846057	7	0.843906	2	0.683714
SPU_000310	6	0.8846	6	0.990542	2	0.980642
SPU_000312	5	0.814837	4	0.464739	2	0.466472
SPU_000313	4	0.716469	4	0.772743	5	0.882692
SPU_000316	2	0.933154	4	0.269523	3	0.866759
SPU_000318	7	0.566142	4	0.326019	3	0.847174
SPU_000319	6	0.891955	7	0.563278	5	0.765144
SPU_000320	4	0.552589	3	0.483691	2	0.634406
SPU_000321	6	0.907629	6	0.936828	6	0.651101
SPU_000322	2	0.916554	3	0.933452	2	0.731523
SPU_000324	3	0.812907	3	0.846895	3	0.429232
SPU_000326	4	0.806776	4	0.394165	6	0.481578
SPU_000334	4	0.321768	5	0.458036	4	0.317601
SPU_000342	2	0.523027	3	0.247027	5	0.381685
SPU_000352	2	0.749613	6	0.97663	3	0.787153
SPU_000353	7	0.451429	7	0.828237	6	0.977473
SPU_000354	6	0.788451	6	0.821544	7	0.565902
SPU_000355	2	0.793465	3	0.762802	4	0.358181
SPU_000361	7	0.886724	6	0.982956	7	0.494684
SPU_000362	6	0.553789	VLE	1	VLE	1
SPU_000363	3	0.486797	1	0.456368	2	0.454041
SPU_000364	6	0.687241	5	0.588891	7	0.33358
SPU_000371	2	0.669712	3	0.985822	4	0.922275
SPU_000376	3	0.428045	4	0.750856	4	0.659181
SPU_000379	6	0.862367	6	0.938089	6	0.826202
SPU_000381	7	0.883304	7	0.750997	6	0.553442
SPU_000383	5	0.777108	3	0.592735	2	0.518727
SPU_000392	5	0.340466	1	0.853353	7	0.589149
SPU_000395	6	0.90017	6	0.759585	6	0.864522
SPU_000396	6	0.735601	3	0.489301	3	0.57333
SPU_000403	3	0.760343	4	0.514193	1	0.942296
SPU_000405	3	0.684325	4	0.38622	6	0.886414
SPU_000417	3	0.521747	2	0.964361	4	0.564517
SPU_000426	7	0.722841	VLE	1	VLE	1
SPU_000429	3	0.581913	3	0.957433	3	0.382766
SPU_000432	4	0.885078	6	0.961962	6	0.659503
SPU_000435	3	0.592075	VLE	1	3	0.926662
SPU_000437	5	0.408915	4	0.920743	7	0.422833
SPU_000438	6	0.98065	6	0.992217	VLE	1
SPU_000439	6	0.983593	6	0.988649	6	0.866452
SPU_000440	6	0.666092	6	0.382822	6	0.651088
SPU_000441	7	0.84022	7	0.753117	VLE	1
SPU_000442	7	0.34836	7	0.837873	4	0.236122
SPU_000446	6	0.530801	4	0.850029	5	0.843859
SPU_000447	7	0.30275	2	0.396474	7	0.707394
SPU_000455	5	0.505594	6	0.660884	1	0.84128
SPU_000456	6	0.7426	2	0.57157	3	0.862748
SPU_000468	6	0.927055	3	0.955765	3	0.902987
SPU_000469	7	0.657102	7	0.926273	3	0.8229
SPU_000471	4	0.6819	VLE	1	VLE	1
SPU_000477	3	0.486634	3	0.67772	5	0.669773
SPU_000478	1	0.292023	6	0.851359	6	0.392653
SPU_000480	5	0.76175	3	0.542708	3	0.863923
SPU_000484	3	0.29768	2	0.525801	2	0.722081
SPU_000486	5	0.605347	2	0.92889	2	0.665546
SPU_000487	3	0.906876	5	0.853036	5	0.553404
SPU_000488	5	0.824384	2	0.660579	4	0.911846
SPU_000490	3	0.592602	7	0.709093	3	0.45668
SPU_000493	5	0.702668	4	0.77452	4	0.331524
SPU_000497	2	0.971069	3	0.646819	3	0.653135
SPU_000498	2	0.285765	7	0.689418	2	0.769823
SPU_000501	3	0.591819	3	0.858253	2	0.822897
SPU_000502	4	0.374677	2	0.230215	4	0.341662
SPU_000503	7	0.581405	5	0.425095	7	0.86879
SPU_000508	5	0.385462	5	0.834004	5	0.794765
SPU_000509	6	0.519906	6	0.985599	5	0.902181
SPU_000511	1	0.527109	2	0.792257	3	0.777206
SPU_000513	7	0.613432	6	0.419014	6	0.839656
SPU_000514	6	0.932992	6	0.665401	5	0.280657
SPU_000518	7	0.707169	7	0.887982	4	0.515297
SPU_000521	7	0.841219	6	0.948089	VLE	1
SPU_000522	5	0.615262	6	0.518819	2	0.483151
SPU_000525	2	0.675991	3	0.821618	4	0.60927
SPU_000526	6	0.540134	4	0.45528	6	0.448334
SPU_000529	5	0.349903	6	0.655534	VLE	1
SPU_000531	2	0.908649	2	0.870635	1	0.717385
SPU_000536	3	0.577977	2	0.929092	2	0.505703
SPU_000539	2	0.695743	1	0.842861	2	0.546057
SPU_000540	2	0.79933	2	0.679447	3	0.501733
SPU_000542	2	0.633926	1	0.235753	VLE	1
SPU_000544	7	0.47357	5	0.841054	7	0.361294
SPU_000545	1	0.482967	2	0.889617	2	0.974449
SPU_000548	4	0.579038	4	0.259824	3	0.863649
SPU_000551	2	0.92823	VLE	1	VLE	1
SPU_000552	4	0.346052	4	0.516643	3	0.713155
SPU_000554	2	0.642638	5	0.508178	4	0.950599
SPU_000560	2	0.626855	VLE	1	3	0.954213
SPU_000561	2	0.743537	3	0.984011	3	0.860322
SPU_000562	6	0.635661	2	0.922952	2	0.572938
SPU_000563	4	0.87196	3	0.62563	3	0.82711
SPU_000566	5	0.278695	5	0.525795	6	0.965848
SPU_000570	2	0.790573	2	0.902136	3	0.241772
SPU_000572	3	0.985313	1	0.754718	1	0.825914
SPU_000573	6	0.882084	6	0.892782	5	0.503913
SPU_000586	6	0.622359	6	0.893198	6	0.380377
SPU_000590	6	0.467033	6	0.981755	2	0.873604
SPU_000594	7	0.868259	7	0.575138	6	0.575159
SPU_000595	6	0.525251	6	0.755815	6	0.967855
SPU_000597	7	0.460014	7	0.608699	6	0.673907
SPU_000600	2	0.928432	6	0.906272	1	0.344535
SPU_000602	3	0.865865	3	0.944989	4	0.803684
SPU_000604	2	0.588765	6	0.557566	1	0.698874
SPU_000607	6	0.930582	6	0.977881	6	0.872491
SPU_000611	2	0.470604	5	0.578295	3	0.899864
SPU_000625	7	0.898328	7	0.908474	VLE	1
SPU_000627	1	0.806464	6	0.460523	6	0.500552
SPU_000628	5	0.708865	6	0.911974	1	0.888364
SPU_000629	6	0.980832	4	0.94335	4	0.909073
SPU_000630	6	0.896967	6	0.426563	3	0.790368
SPU_000631	2	0.551772	2	0.507733	2	0.978427
SPU_000632	6	0.902246	6	0.775594	6	0.554388
SPU_000637	6	0.560473	4	0.87025	5	0.878853
SPU_000638	2	0.956905	2	0.961097	2	0.912763
SPU_000639	5	0.75697	3	0.932805	VLE	1
SPU_000641	6	0.653625	1	0.798182	1	0.693875
SPU_000645	1	0.420039	2	0.741071	6	0.920438
SPU_000648	5	0.597215	2	0.690544	6	0.561109
SPU_000649	2	0.559809	5	0.671705	3	0.442392
SPU_000650	1	0.37537	5	0.895992	4	0.57497
SPU_000652	3	0.871748	2	0.960555	3	0.504732
SPU_000655	2	0.673254	7	0.6052	2	0.691753
SPU_000658	7	0.530246	7	0.673248	7	0.645237
SPU_000660	1	0.613335	3	0.687418	2	0.948441
SPU_000661	5	0.340806	VLE	1	VLE	1
SPU_000664	5	0.521776	5	0.424713	3	0.614578
SPU_000668	1	0.783757	2	0.649102	1	0.705961
SPU_000676	7	0.49266	4	0.434524	3	0.869498
SPU_000680	7	0.620835	6	0.879119	7	0.661924
SPU_000683	2	0.669874	1	0.69353	1	0.733472
SPU_000687	3	0.477404	3	0.895066	2	0.775213
SPU_000689	4	0.801374	5	0.877095	1	0.334736
SPU_000707	3	0.3618	3	0.908651	6	0.897122
SPU_000709	2	0.929638	7	0.695489	6	0.853087
SPU_000712	3	0.582269	2	0.882955	2	0.447305
SPU_000721	7	0.626186	7	0.651191	VLE	1
SPU_000722	2	0.903535	3	0.921646	3	0.904656
SPU_000723	5	0.350243	6	0.840011	6	0.961721
SPU_000724	5	0.812204	2	0.858743	5	0.472525
SPU_000733	3	0.720264	3	0.640587	3	0.732722
SPU_000734	2	0.974929	1	0.912247	2	0.949666
SPU_000736	3	0.504266	6	0.577763	4	0.440624
SPU_000737	7	0.37305	1	0.324315	6	0.4694
SPU_000742	7	0.458045	5	0.482644	5	0.762462
SPU_000746	7	0.905599	1	0.628801	VLE	1
SPU_000754	3	0.660924	2	0.980132	2	0.926934
SPU_000755	2	0.814053	1	0.759675	2	0.555336
SPU_000756	6	0.980206	6	0.985199	6	0.934691
SPU_000757	6	0.994008	6	0.98231	6	0.968332
SPU_000758	6	0.41253	3	0.711162	1	0.268277
SPU_000759	6	0.534419	5	0.871815	7	0.445465
SPU_000760	3	0.477733	7	0.449151	3	0.835427
SPU_000764	4	0.445716	4	0.373962	4	0.941711
SPU_000770	2	0.665045	3	0.704277	7	0.381758
SPU_000771	1	0.922618	5	0.44987	VLE	1
SPU_000776	2	0.640876	6	0.727221	6	0.903286
SPU_000779	7	0.814873	5	0.375896	5	0.348144
SPU_000781	7	0.839353	VLE	1	6	0.826188
SPU_000783	3	0.872171	4	0.691347	3	0.602097
SPU_000784	1	0.347829	5	0.57555	1	0.902248
SPU_000786	4	0.70014	3	0.632402	4	0.893883
SPU_000788	5	0.928032	5	0.818677	5	0.848551
SPU_000790	3	0.949109	2	0.658613	4	0.506731
SPU_000793	4	0.924145	5	0.617593	6	0.859477
SPU_000794	4	0.669727	3	0.591354	4	0.623473
SPU_000795	7	0.657597	7	0.537716	5	0.638623
SPU_000799	2	0.747645	2	0.580584	3	0.579019
SPU_000801	5	0.746379	2	0.624572	5	0.861543
SPU_000803	7	0.375371	6	0.399572	3	0.880323
SPU_000806	2	0.830464	3	0.919569	3	0.876638
SPU_000810	3	0.951491	5	0.829783	4	0.797273
SPU_000811	6	0.668984	6	0.760535	5	0.732922
SPU_000814	3	0.728715	2	0.803259	3	0.891243
SPU_000818	3	0.359251	3	0.737608	4	0.409398
SPU_000820	3	0.478106	2	0.598403	4	0.784373
SPU_000821	6	0.798331	3	0.965062	5	0.391829
SPU_000824	3	0.760476	3	0.865054	4	0.49682
SPU_000826	7	0.437903	6	0.743157	VLE	1
SPU_000832	2	0.38747	1	0.435519	1	0.507197
SPU_000835	6	0.937205	6	0.432844	1	0.639453
SPU_000836	7	0.945692	7	0.722264	VLE	1
SPU_000838	3	0.647524	2	0.715779	3	0.446373
SPU_000841	5	0.33966	6	0.476161	6	0.448496
SPU_000842	2	0.448315	3	0.942036	6	0.276123
SPU_000847	6	0.365583	3	0.96465	2	0.91896
SPU_000850	4	0.422245	2	0.930071	2	0.803271
SPU_000860	6	0.747162	3	0.539948	3	0.915958
SPU_000861	4	0.806369	4	0.506693	5	0.774908
SPU_000865	5	0.628767	5	0.4167	6	0.640886
SPU_000872	2	0.70451	2	0.894105	1	0.797669
SPU_000879	5	0.763321	5	0.783584	6	0.503589
SPU_000882	2	0.950231	6	0.684339	1	0.493839
SPU_000884	1	0.56591	3	0.744717	2	0.408075
SPU_000885	1	0.895994	1	0.484991	1	0.830084
SPU_000886	6	0.500266	6	0.721299	2	0.433435
SPU_000890	3	0.451172	3	0.710631	4	0.458818
SPU_000893	4	0.626302	4	0.404634	5	0.720636
SPU_000898	3	0.75547	2	0.979364	3	0.598279
SPU_000903	6	0.883522	1	0.913187	1	0.751964
SPU_000904	1	0.397951	4	0.223119	1	0.401293
SPU_000906	2	0.534902	VLE	1	4	0.919503
SPU_000908	2	0.547484	2	0.954696	7	0.239924
SPU_000912	5	0.195853	6	0.665814	1	0.331231
SPU_000922	3	0.624583	3	0.484422	2	0.937231
SPU_000927	7	0.762896	6	0.569571	4	0.459432
SPU_000930	7	0.963787	7	0.945055	VLE	1
SPU_000937	6	0.524308	7	0.934686	3	0.655471
SPU_000939	3	0.406558	3	0.763543	3	0.733097
SPU_000940	4	0.385479	2	0.323988	1	0.496348
SPU_000941	5	0.589935	6	0.74185	VLE	1
SPU_000943	6	0.561059	6	0.524582	6	0.876619
SPU_000948	3	0.266678	3	0.820691	2	0.776173
SPU_000950	2	0.689446	2	0.476009	1	0.628943
SPU_000952	5	0.877287	4	0.791714	4	0.70086
SPU_000953	7	0.835553	6	0.492533	2	0.501371
SPU_000956	5	0.870562	7	0.87344	VLE	1
SPU_000960	4	0.506477	7	0.342886	6	0.554221
SPU_000961	5	0.581045	2	0.609446	6	0.916056
SPU_000963	3	0.236228	7	0.440239	VLE	1
SPU_000964	4	0.525854	4	0.582906	5	0.894431
SPU_000966	1	0.89691	2	0.944774	3	0.500829
SPU_000970	1	0.481442	7	0.632824	2	0.626617
SPU_000974	5	0.659184	5	0.770588	4	0.300263
SPU_000979	7	0.865661	5	0.309556	1	0.426591
SPU_000982	4	0.563427	1	0.871962	5	0.549299
SPU_000988	4	0.229363	3	0.516178	3	0.947816
SPU_000992	7	0.816787	7	0.861469	7	0.93946
SPU_000996	6	0.859167	6	0.451205	6	0.712626
SPU_000997	6	0.704439	7	0.623422	6	0.856316
SPU_001000	6	0.84794	7	0.426579	5	0.570588
SPU_001006	2	0.457397	3	0.529331	4	0.7117
SPU_001010	5	0.763114	6	0.979375	5	0.416161
SPU_001012	2	0.642897	2	0.902821	4	0.440919
SPU_001020	6	0.97543	6	0.984283	6	0.892963
SPU_001025	5	0.717009	6	0.826312	6	0.912628
SPU_001030	2	0.960301	2	0.736408	3	0.969206
SPU_001031	3	0.517139	3	0.798733	4	0.889324
SPU_001038	6	0.987915	6	0.981524	7	0.847474
SPU_001041	5	0.506717	3	0.782481	4	0.421637
SPU_001044	6	0.505071	6	0.687783	5	0.557001
SPU_001046	3	0.858669	3	0.695629	4	0.5004
SPU_001059	6	0.983443	6	0.965627	6	0.94596
SPU_001060	2	0.748571	6	0.400501	1	0.719976
SPU_001061	5	0.229993	5	0.879323	5	0.847151
SPU_001062	6	0.311546	5	0.817687	5	0.68508
SPU_001067	2	0.693776	VLE	1	VLE	1
SPU_001068	3	0.64017	3	0.487432	2	0.265033
SPU_001069	3	0.956961	5	0.65337	5	0.558877
SPU_001071	2	0.913983	2	0.958025	2	0.787179
SPU_001072	2	0.48488	3	0.908381	3	0.710666
SPU_001076	7	0.921431	1	0.567853	4	0.740729
SPU_001077	7	0.407886	5	0.402545	3	0.784218
SPU_001078	6	0.590463	6	0.924486	6	0.687985
SPU_001079	2	0.344712	7	0.618443	3	0.908274
SPU_001081	1	0.799352	6	0.988424	1	0.489218
SPU_001085	3	0.641793	6	0.95019	6	0.644628
SPU_001088	1	0.667825	1	0.734751	2	0.669117
SPU_001094	5	0.748041	6	0.821899	7	0.848699
SPU_001113	7	0.815573	7	0.927271	6	0.949812
SPU_001119	5	0.664231	5	0.834704	5	0.497191
SPU_001123	7	0.455703	2	0.353541	6	0.99232
SPU_001125	6	0.936353	7	0.836683	7	0.759745
SPU_001127	1	0.493091	5	0.387081	1	0.76863
SPU_001128	2	0.943796	2	0.875493	2	0.646244
SPU_001129	3	0.312954	6	0.786058	2	0.555174
SPU_001132	2	0.556547	2	0.244387	4	0.569794
SPU_001135	3	0.903932	VLE	1	1	0.812847
SPU_001138	7	0.456257	7	0.900011	6	0.986274
SPU_001139	7	0.85123	VLE	1	6	0.537126
SPU_001141	6	0.620632	6	0.807804	4	0.484526
SPU_001144	2	0.890685	4	0.350335	2	0.676902
SPU_001146	4	0.861683	1	0.924069	4	0.603552
SPU_001152	6	0.940656	6	0.990109	6	0.985917
SPU_001153	6	0.662711	6	0.971525	6	0.922006
SPU_001154	7	0.53471	3	0.912649	4	0.324698
SPU_001156	2	0.894272	3	0.781518	2	0.585572
SPU_001161	5	0.316688	3	0.455787	4	0.543094
SPU_001164	1	0.198662	5	0.616785	6	0.961197
SPU_001174	3	0.869351	4	0.666415	3	0.956316
SPU_001178	1	0.593721	4	0.617031	4	0.797674
SPU_001181	2	0.650314	2	0.94789	2	0.835464
SPU_001183	6	0.697884	6	0.700797	6	0.907829
SPU_001185	5	0.711907	5	0.862506	5	0.858874
SPU_001186	5	0.549971	3	0.860817	5	0.537257
SPU_001188	6	0.88323	7	0.555958	7	0.631905
SPU_001191	1	0.216547	3	0.507529	2	0.467895
SPU_001192	3	0.83918	3	0.575312	3	0.65432
SPU_001195	7	0.315255	7	0.566315	7	0.518219
SPU_001198	1	0.768389	1	0.512667	3	0.714548
SPU_001202	4	0.666124	2	0.49049	1	0.267452
SPU_001203	6	0.757944	6	0.969283	6	0.623024
SPU_001207	2	0.523803	3	0.905368	3	0.76647
SPU_001208	1	0.238873	1	0.609389	2	0.772207
SPU_001212	3	0.569968	2	0.589452	2	0.853177
SPU_001214	2	0.575973	6	0.825008	5	0.662024
SPU_001218	6	0.534557	6	0.911986	1	0.52872
SPU_001224	4	0.31803	3	0.65649	2	0.495749
SPU_001232	6	0.993392	6	0.987178	6	0.983092
SPU_001235	7	0.287734	4	0.716686	5	0.420655
SPU_001240	2	0.550052	2	0.875117	5	0.598245
SPU_001242	1	0.884825	6	0.980525	6	0.775186
SPU_001244	4	0.63419	3	0.758261	5	0.732446
SPU_001246	3	0.498266	7	0.914745	2	0.527778
SPU_001247	6	0.407341	6	0.931595	6	0.966761
SPU_001248	6	0.852213	7	0.611836	VLE	1
SPU_001250	6	0.63686	6	0.851463	1	0.863039
SPU_001256	5	0.891628	3	0.396113	6	0.914093
SPU_001258	7	0.83232	1	0.86763	6	0.960509
SPU_001261	5	0.637195	7	0.442045	6	0.956623
SPU_001262	4	0.426548	3	0.692774	2	0.578648
SPU_001263	1	0.858269	1	0.605719	3	0.641453
SPU_001264	7	0.744536	6	0.757293	4	0.743928
SPU_001265	1	0.364611	4	0.531934	5	0.878541
SPU_001269	5	0.335216	4	0.80519	1	0.474948
SPU_001273	7	0.850841	7	0.756056	VLE	1
SPU_001277	5	0.471106	6	0.471593	2	0.255139
SPU_001278	1	0.698828	VLE	1	2	0.958558
SPU_001279	1	0.743097	6	0.967314	2	0.984468
SPU_001280	3	0.77613	2	0.907372	7	0.742251
SPU_001283	2	0.273077	1	0.894873	1	0.428611
SPU_001288	4	0.602803	3	0.402848	3	0.875315
SPU_001290	2	0.621469	2	0.813303	2	0.925634
SPU_001291	3	0.437001	4	0.896147	4	0.67443
SPU_001293	1	0.440153	1	0.338332	1	0.430899
SPU_001297	3	0.479855	2	0.841063	2	0.790079
SPU_001299	7	0.425956	6	0.987325	1	0.686868
SPU_001304	3	0.361463	2	0.980574	1	0.599657
SPU_001307	5	0.455362	4	0.914649	2	0.46759
SPU_001308	6	0.562396	5	0.793099	4	0.884559
SPU_001309	6	0.96237	6	0.93122	6	0.831934
SPU_001310	4	0.670312	2	0.91883	5	0.209031
SPU_001311	2	0.425543	3	0.962438	2	0.726783
SPU_001312	2	0.819844	2	0.904465	2	0.892092
SPU_001313	2	0.966575	4	0.753689	3	0.789633
SPU_001316	3	0.885438	3	0.91792	4	0.58799
SPU_001317	2	0.889809	3	0.959397	4	0.947543
SPU_001319	2	0.836519	2	0.939861	2	0.916166
SPU_001320	3	0.95733	3	0.867178	3	0.545295
SPU_001329	6	0.47836	6	0.570301	6	0.593417
SPU_001330	3	0.848122	2	0.636038	5	0.490134
SPU_001332	6	0.579907	5	0.710378	5	0.640005
SPU_001333	5	0.616515	1	0.701351	3	0.903272
SPU_001334	2	0.884617	2	0.910518	2	0.841582
SPU_001335	5	0.525569	3	0.686568	4	0.803508
SPU_001337	3	0.527917	6	0.923862	4	0.339825
SPU_001341	7	0.388359	4	0.460344	4	0.666928
SPU_001344	5	0.499604	2	0.570047	5	0.838759
SPU_001352	5	0.853991	4	0.559519	4	0.78061
SPU_001354	3	0.676777	3	0.604227	3	0.644691
SPU_001355	6	0.778261	6	0.971455	6	0.802914
SPU_001356	2	0.611999	2	0.752412	3	0.732958
SPU_001358	4	0.278771	4	0.885404	5	0.381492
SPU_001359	2	0.763621	2	0.62505	1	0.915289
SPU_001360	3	0.389551	5	0.360689	1	0.415607
SPU_001365	6	0.371517	5	0.476579	5	0.87052
SPU_001367	4	0.634483	3	0.692096	4	0.649332
SPU_001368	2	0.430841	1	0.903724	1	0.870063
SPU_001377	4	0.945799	5	0.581268	6	0.523075
SPU_001387	7	0.381143	6	0.481227	5	0.57014
SPU_001388	4	0.803874	4	0.611745	4	0.569871
SPU_001390	1	0.322847	VLE	1	4	0.8784
SPU_001391	7	0.276123	7	0.470697	6	0.446143
SPU_001392	5	0.692714	7	0.45397	6	0.767718
SPU_001393	6	0.961804	5	0.597706	5	0.915869
SPU_001395	6	0.509363	1	0.661864	1	0.878842
SPU_001401	6	0.388561	6	0.508668	6	0.633055
SPU_001402	4	0.448388	6	0.790899	2	0.852629
SPU_001404	1	0.520774	7	0.468145	2	0.7089
SPU_001411	1	0.369154	6	0.69672	6	0.71552
SPU_001420	5	0.438303	6	0.489922	6	0.719689
SPU_001421	4	0.706724	4	0.635877	4	0.51842
SPU_001425	4	0.347649	4	0.616501	3	0.706675
SPU_001427	3	0.857418	3	0.524922	4	0.826275
SPU_001429	6	0.648432	5	0.762853	1	0.718847
SPU_001436	2	0.758449	3	0.819558	6	0.89354
SPU_001439	2	0.905317	2	0.832428	1	0.874461
SPU_001441	6	0.53693	2	0.685986	2	0.494984
SPU_001442	7	0.348574	3	0.633531	3	0.520913
SPU_001445	2	0.571176	3	0.738861	4	0.725975
SPU_001446	5	0.898178	4	0.737948	6	0.641868
SPU_001450	3	0.953107	3	0.903827	2	0.608947
SPU_001452	6	0.902454	6	0.967019	1	0.356454
SPU_001456	7	0.622918	VLE	1	VLE	1
SPU_001457	5	0.455178	5	0.444258	6	0.814342
SPU_001461	7	0.483123	6	0.882197	3	0.602871
SPU_001462	6	0.991345	6	0.966424	4	0.768792
SPU_001464	7	0.677472	7	0.589263	6	0.813584
SPU_001468	3	0.973448	2	0.651905	3	0.910218
SPU_001476	6	0.934814	6	0.785911	7	0.823588
SPU_001477	2	0.696116	5	0.778771	6	0.783296
SPU_001479	3	0.392773	7	0.367913	2	0.546609
SPU_001480	7	0.423752	7	0.469303	2	0.885303
SPU_001481	2	0.797346	3	0.894001	3	0.779582
SPU_001482	5	0.726179	4	0.566046	4	0.482808
SPU_001483	2	0.828069	2	0.905	4	0.703748
SPU_001488	6	0.420022	VLE	1	VLE	1
SPU_001489	3	0.81186	3	0.827737	3	0.712874
SPU_001491	2	0.905845	6	0.465579	1	0.579467
SPU_001493	6	0.440186	2	0.834634	1	0.863286
SPU_001496	3	0.844058	3	0.887897	4	0.783351
SPU_001497	6	0.887601	5	0.757003	6	0.558414
SPU_001498	3	0.493306	2	0.468955	3	0.826295
SPU_001499	6	0.749082	5	0.914836	4	0.726856
SPU_001500	3	0.857136	3	0.834216	3	0.925813
SPU_001505	3	0.601012	4	0.708709	5	0.519123
SPU_001508	3	0.405384	3	0.898882	4	0.472649
SPU_001511	6	0.995833	6	0.976486	6	0.991705
SPU_001512	1	0.589087	5	0.562261	4	0.664933
SPU_001513	1	0.432123	6	0.606989	7	0.456593
SPU_001514	3	0.787327	2	0.824015	2	0.529452
SPU_001515	6	0.61214	1	0.501008	1	0.363159
SPU_001528	3	0.985605	3	0.539597	4	0.933863
SPU_001531	7	0.608836	3	0.854106	4	0.450459
SPU_001532	7	0.763709	6	0.731604	6	0.824368
SPU_001533	5	0.827209	VLE	1	5	0.418589
SPU_001535	3	0.40146	2	0.618025	4	0.666728
SPU_001539	1	0.634282	1	0.471748	6	0.448263
SPU_001540	5	0.776837	3	0.855483	4	0.341922
SPU_001541	1	0.599306	2	0.902115	1	0.799965
SPU_001542	3	0.794341	6	0.878764	5	0.897899
SPU_001546	3	0.744116	3	0.678159	3	0.958063
SPU_001555	4	0.411362	5	0.795698	4	0.87127
SPU_001562	1	0.302791	3	0.719184	6	0.538848
SPU_001569	3	0.4921	3	0.475399	2	0.652547
SPU_001571	2	0.671393	1	0.660535	5	0.832317
SPU_001572	7	0.796429	3	0.536561	5	0.660753
SPU_001577	2	0.891276	6	0.953437	7	0.546541
SPU_001579	7	0.469807	7	0.886459	6	0.57194
SPU_001581	6	0.538214	6	0.977841	6	0.983881
SPU_001582	5	0.565369	5	0.439371	6	0.89375
SPU_001583	4	0.757623	5	0.821893	3	0.410157
SPU_001584	6	0.444154	7	0.501803	6	0.495177
SPU_001586	4	0.761116	4	0.810431	5	0.832318
SPU_001595	5	0.893466	3	0.687975	4	0.864479
SPU_001596	1	0.64671	1	0.506372	6	0.373287
SPU_001599	6	0.888597	7	0.523574	3	0.552518
SPU_001603	6	0.791065	6	0.620253	6	0.914471
SPU_001605	3	0.356066	4	0.377968	5	0.636845
SPU_001606	3	0.601211	4	0.801482	4	0.900577
SPU_001612	2	0.963926	2	0.90721	2	0.875344
SPU_001613	7	0.502183	6	0.921935	6	0.682947
SPU_001614	2	0.299422	7	0.691691	3	0.659585
SPU_001621	2	0.924348	2	0.38533	3	0.786655
SPU_001622	3	0.468308	7	0.353642	7	0.56347
SPU_001623	3	0.727499	6	0.481571	4	0.550573
SPU_001624	4	0.502829	3	0.506048	4	0.680352
SPU_001628	7	0.943503	7	0.954086	7	0.957237
SPU_001631	2	0.545112	5	0.486487	4	0.556812
SPU_001634	7	0.285412	5	0.914608	4	0.284455
SPU_001638	6	0.735818	7	0.710849	1	0.47911
SPU_001640	7	0.532678	6	0.77899	6	0.82847
SPU_001641	3	0.867468	6	0.586341	6	0.714871
SPU_001643	5	0.375032	VLE	1	3	0.561304
SPU_001645	4	0.54105	4	0.9679	4	0.584831
SPU_001646	4	0.640433	1	0.859018	7	0.680339
SPU_001656	4	0.502804	6	0.977235	4	0.719426
SPU_001657	6	0.679251	6	0.863405	6	0.969468
SPU_001660	2	0.969572	VLE	1	3	0.547757
SPU_001665	3	0.326993	2	0.624144	1	0.408225
SPU_001668	3	0.830458	3	0.376927	2	0.517069
SPU_001669	4	0.40057	3	0.815537	3	0.591856
SPU_001678	7	0.784729	7	0.933164	7	0.300847
SPU_001679	4	0.951625	3	0.879077	4	0.501335
SPU_001680	7	0.294091	2	0.348873	4	0.772253
SPU_001685	5	0.823015	5	0.947931	6	0.612618
SPU_001690	4	0.619111	3	0.650655	4	0.955234
SPU_001695	7	0.265613	3	0.749554	3	0.544049
SPU_001712	2	0.943487	2	0.770902	1	0.753426
SPU_001713	2	0.959986	7	0.531326	7	0.291477
SPU_001715	2	0.60262	2	0.892421	7	0.336226
SPU_001716	7	0.459871	2	0.578819	1	0.732449
SPU_001717	4	0.695698	2	0.385839	4	0.50074
SPU_001718	5	0.783096	5	0.783631	5	0.611031
SPU_001719	3	0.790405	3	0.79559	3	0.87413
SPU_001720	7	0.850821	7	0.955515	7	0.582978
SPU_001721	6	0.480711	3	0.358974	3	0.745109
SPU_001722	7	0.782327	1	0.547071	2	0.727399
SPU_001724	2	0.970863	2	0.955183	2	0.599379
SPU_001730	1	0.712378	4	0.929133	5	0.436263
SPU_001736	3	0.725614	VLE	1	2	0.516342
SPU_001739	7	0.810276	7	0.942438	7	0.64997
SPU_001744	2	0.888455	6	0.811921	6	0.959661
SPU_001752	7	0.535263	4	0.893226	5	0.427852
SPU_001756	3	0.874291	4	0.746713	3	0.542303
SPU_001758	6	0.525795	6	0.767373	6	0.776299
SPU_001762	3	0.548969	2	0.949473	2	0.900602
SPU_001768	3	0.552523	2	0.923662	2	0.268959
SPU_001771	3	0.606584	5	0.868962	5	0.82752
SPU_001772	5	0.778649	5	0.796884	6	0.943985
SPU_001774	4	0.538314	7	0.66369	7	0.687564
SPU_001777	1	0.560826	1	0.499786	6	0.685773
SPU_001778	6	0.965731	6	0.871497	6	0.805123
SPU_001780	5	0.85381	5	0.869522	5	0.621723
SPU_001785	2	0.62937	1	0.67871	1	0.929872
SPU_001786	5	0.699889	5	0.860969	5	0.734539
SPU_001799	4	0.399524	3	0.832963	6	0.323202
SPU_001801	5	0.664734	VLE	1	VLE	1
SPU_001804	4	0.520012	2	0.913276	5	0.390213
SPU_001807	6	0.531361	6	0.959864	1	0.949123
SPU_001816	3	0.615668	2	0.960282	4	0.746417
SPU_001817	6	0.63672	7	0.712325	6	0.361133
SPU_001819	4	0.967086	5	0.961932	3	0.687376
SPU_001822	5	0.688922	4	0.538786	7	0.736712
SPU_001825	2	0.86573	2	0.719155	2	0.954894
SPU_001826	5	0.747362	6	0.708801	5	0.532147
SPU_001830	2	0.933783	3	0.734464	4	0.731112
SPU_001831	4	0.725513	3	0.307512	2	0.254437
SPU_001832	5	0.435327	1	0.622284	6	0.845705
SPU_001836	2	0.762908	VLE	1	5	0.408676
SPU_001846	2	0.468765	2	0.84602	3	0.520363
SPU_001853	5	0.772748	6	0.599494	6	0.483165
SPU_001856	3	0.750634	3	0.725478	3	0.787589
SPU_001859	3	0.491424	3	0.795735	4	0.740893
SPU_001885	7	0.803761	6	0.518821	6	0.439894
SPU_001886	6	0.996359	6	0.983102	6	0.493136
SPU_001889	4	0.605131	4	0.51785	5	0.213418
SPU_001890	4	0.673234	4	0.742191	5	0.739324
SPU_001892	3	0.940826	1	0.458492	6	0.866245
SPU_001893	7	0.894075	7	0.851924	VLE	1
SPU_001894	6	0.991671	6	0.955014	6	0.488537
SPU_001900	2	0.693323	6	0.579795	4	0.877324
SPU_001905	6	0.818431	5	0.665351	7	0.834453
SPU_001906	3	0.470168	7	0.589066	4	0.392821
SPU_001909	4	0.55531	3	0.51036	5	0.81652
SPU_001924	1	0.84094	5	0.829017	6	0.439377
SPU_001925	5	0.486939	6	0.963222	5	0.54157
SPU_001927	5	0.636682	4	0.631085	5	0.435228
SPU_001928	7	0.829937	5	0.635665	6	0.909438
SPU_001929	7	0.666341	1	0.615882	6	0.731676
SPU_001931	3	0.615111	7	0.404292	4	0.771228
SPU_001934	7	0.758267	7	0.338452	6	0.282701
SPU_001935	2	0.464317	7	0.350534	6	0.422271
SPU_001937	1	0.229808	2	0.846757	3	0.894353
SPU_001939	3	0.674881	3	0.464759	4	0.945757
SPU_001942	2	0.642044	7	0.854723	7	0.526758
SPU_001945	6	0.515843	4	0.234822	3	0.66187
SPU_001949	7	0.94253	6	0.93665	6	0.67288
SPU_001954	4	0.344265	3	0.546388	4	0.368191
SPU_001956	6	0.703332	6	0.535946	1	0.797604
SPU_001958	1	0.874192	1	0.881893	7	0.658487
SPU_001959	4	0.657946	5	0.617454	4	0.708677
SPU_001962	4	0.657803	3	0.927489	3	0.972127
SPU_001969	2	0.944356	2	0.320919	4	0.513069
SPU_001976	2	0.608077	2	0.488305	5	0.887698
SPU_001978	3	0.849211	1	0.719422	1	0.595573
SPU_001979	3	0.736902	6	0.98523	5	0.514673
SPU_001980	5	0.242594	3	0.740582	3	0.42356
SPU_001986	1	0.361256	7	0.868281	VLE	1
SPU_001990	3	0.53095	4	0.590931	1	0.895512
SPU_001998	6	0.936668	6	0.949266	6	0.566066
SPU_002002	4	0.215524	3	0.981226	4	0.616291
SPU_002003	1	0.953021	1	0.862713	1	0.437197
SPU_002009	2	0.85489	4	0.946241	5	0.458616
SPU_002011	1	0.469849	1	0.790758	1	0.821484
SPU_002012	6	0.922211	7	0.843727	6	0.496366
SPU_002013	2	0.593207	2	0.888079	2	0.793311
SPU_002015	7	0.463314	3	0.467239	3	0.947636
SPU_002018	1	0.523526	6	0.586885	1	0.629126
SPU_002030	6	0.817407	7	0.451477	6	0.563338
SPU_002046	2	0.546305	2	0.83012	2	0.734941
SPU_002052	5	0.490381	2	0.77817	6	0.911794
SPU_002054	3	0.964292	3	0.972951	3	0.960916
SPU_002055	2	0.975461	1	0.278086	5	0.433096
SPU_002059	2	0.942291	2	0.932162	2	0.577582
SPU_002060	2	0.632433	2	0.5092	3	0.792096
SPU_002065	5	0.596969	2	0.863242	4	0.925783
SPU_002066	3	0.475114	4	0.928345	4	0.76285
SPU_002069	2	0.641277	2	0.66282	3	0.774619
SPU_002071	6	0.4186	6	0.889037	7	0.775776
SPU_002072	2	0.71938	3	0.972939	2	0.776156
SPU_002074	7	0.513502	1	0.431813	3	0.902094
SPU_002079	2	0.986401	2	0.988714	2	0.973653
SPU_002083	1	0.270096	4	0.748282	4	0.771012
SPU_002090	6	0.61497	3	0.292241	4	0.887733
SPU_002092	7	0.816343	7	0.969614	7	0.914101
SPU_002096	2	0.615488	3	0.814454	3	0.532036
SPU_002097	6	0.36615	1	0.570029	6	0.691119
SPU_002101	6	0.468738	5	0.925483	5	0.848723
SPU_002105	5	0.679058	7	0.468191	5	0.350531
SPU_002110	5	0.610689	4	0.610426	1	0.57555
SPU_002114	5	0.439772	VLE	1	VLE	1
SPU_002115	3	0.460576	3	0.785821	3	0.736164
SPU_002116	3	0.976824	3	0.757995	2	0.693212
SPU_002117	2	0.637014	2	0.638232	1	0.920127
SPU_002118	4	0.442223	2	0.395926	1	0.68259
SPU_002121	5	0.642336	5	0.844847	5	0.579162
SPU_002122	2	0.977036	2	0.396424	2	0.391007
SPU_002123	3	0.921541	3	0.85387	4	0.875907
SPU_002124	6	0.848171	6	0.836579	6	0.876109
SPU_002125	5	0.630767	3	0.914577	7	0.240445
SPU_002128	6	0.958828	6	0.938484	6	0.644642
SPU_002129	6	0.800063	6	0.92638	6	0.979259
SPU_002130	3	0.975551	3	0.530326	4	0.727074
SPU_002132	3	0.530995	6	0.750892	6	0.419435
SPU_002140	2	0.970579	7	0.509104	6	0.897579
SPU_002143	2	0.309342	6	0.952995	5	0.891395
SPU_002146	2	0.368552	3	0.670864	3	0.632742
SPU_002147	4	0.678867	4	0.848463	2	0.78267
SPU_002148	2	0.429416	1	0.443338	7	0.747557
SPU_002150	4	0.518743	2	0.367199	1	0.751943
SPU_002153	6	0.568466	6	0.842741	1	0.728792
SPU_002161	5	0.474106	6	0.386225	6	0.571416
SPU_002163	3	0.862744	3	0.954249	3	0.85188
SPU_002165	2	0.69739	6	0.930575	7	0.70176
SPU_002173	2	0.619063	VLE	1	6	0.691958
SPU_002174	3	0.59734	5	0.408797	6	0.481179
SPU_002177	2	0.984488	2	0.703116	2	0.935449
SPU_002178	2	0.926967	7	0.802057	2	0.945382
SPU_002179	4	0.731785	6	0.783765	1	0.911024
SPU_002182	3	0.849685	2	0.970302	2	0.723502
SPU_002183	3	0.88023	2	0.892192	3	0.901983
SPU_002184	6	0.856058	6	0.936107	2	0.780613
SPU_002185	5	0.842126	6	0.978812	7	0.847422
SPU_002188	6	0.536875	6	0.546389	6	0.517425
SPU_002189	2	0.730772	3	0.582495	7	0.588523
SPU_002191	2	0.509724	6	0.820928	3	0.444709
SPU_002193	6	0.771688	1	0.730169	5	0.567206
SPU_002194	3	0.397595	6	0.988487	6	0.825508
SPU_002210	2	0.54983	4	0.209848	1	0.772607
SPU_002211	2	0.775729	2	0.615977	3	0.755058
SPU_002214	3	0.625279	1	0.486263	5	0.409406
SPU_002215	3	0.794527	3	0.950695	3	0.719729
SPU_002217	3	0.664714	2	0.962086	3	0.696145
SPU_002219	4	0.612968	2	0.450599	5	0.685267
SPU_002220	3	0.37994	2	0.94329	3	0.784772
SPU_002223	2	0.963057	3	0.914129	3	0.969522
SPU_002225	5	0.563453	5	0.902907	3	0.715115
SPU_002226	3	0.886657	2	0.884186	2	0.902592
SPU_002228	2	0.849622	2	0.655003	1	0.874527
SPU_002229	3	0.686075	2	0.683892	4	0.346798
SPU_002234	5	0.580825	6	0.650293	6	0.658581
SPU_002236	5	0.413673	4	0.659248	4	0.939656
SPU_002238	1	0.293032	3	0.49188	4	0.345718
SPU_002246	5	0.789576	4	0.694163	4	0.822082
SPU_002249	3	0.766631	2	0.546126	4	0.944883
SPU_002250	7	0.607151	1	0.3926	2	0.947051
SPU_002252	5	0.353277	2	0.518174	5	0.839487
SPU_002254	3	0.758056	2	0.516533	2	0.567882
SPU_002256	2	0.965832	1	0.846022	1	0.381416
SPU_002257	5	0.763703	7	0.703766	3	0.686941
SPU_002260	6	0.565661	5	0.907739	5	0.264443
SPU_002262	4	0.399355	5	0.603949	VLE	1
SPU_002268	6	0.664535	1	0.704239	4	0.597166
SPU_002269	3	0.768229	3	0.922639	4	0.936444
SPU_002270	7	0.932825	7	0.926939	VLE	1
SPU_002278	6	0.956785	6	0.416946	4	0.756812
SPU_002280	7	0.912806	3	0.814504	2	0.390274
SPU_002282	2	0.608481	2	0.895896	2	0.948903
SPU_002284	1	0.578993	3	0.840615	1	0.552219
SPU_002285	4	0.877311	3	0.440581	3	0.848228
SPU_002286	4	0.886501	4	0.816574	4	0.77554
SPU_002287	4	0.485616	4	0.934757	3	0.720795
SPU_002288	3	0.361104	4	0.699889	3	0.40473
SPU_002289	3	0.559995	7	0.583871	3	0.614035
SPU_002290	5	0.466789	6	0.612649	6	0.935576
SPU_002291	2	0.963268	3	0.948313	3	0.695179
SPU_002292	2	0.809539	2	0.761378	1	0.649485
SPU_002293	7	0.584514	1	0.799353	1	0.765389
SPU_002294	2	0.843011	3	0.880857	3	0.51395
SPU_002295	7	0.461334	1	0.34941	6	0.733749
SPU_002296	1	0.401651	1	0.911905	2	0.429379
SPU_002297	1	0.299833	2	0.987914	3	0.491314
SPU_002298	5	0.608207	6	0.837875	6	0.99155
SPU_002299	6	0.842113	7	0.757117	7	0.388811
SPU_002300	1	0.45642	6	0.831084	6	0.922608
SPU_002301	5	0.888554	6	0.593299	7	0.35436
SPU_002302	4	0.254955	7	0.439479	4	0.774581
SPU_002307	3	0.584152	3	0.596499	3	0.896817
SPU_002313	3	0.901911	4	0.964445	4	0.560732
SPU_002315	7	0.779342	7	0.920268	VLE	1
SPU_002319	4	0.318743	6	0.907024	1	0.823143
SPU_002320	3	0.268485	4	0.498913	4	0.719173
SPU_002324	6	0.937518	6	0.775372	6	0.671848
SPU_002326	5	0.385879	5	0.959495	4	0.945244
SPU_002328	6	0.808757	2	0.548814	1	0.394881
SPU_002329	5	0.819236	4	0.637799	5	0.407828
SPU_002332	4	0.631188	3	0.932505	3	0.471088
SPU_002333	3	0.635188	2	0.86871	2	0.891076
SPU_002335	5	0.458682	2	0.93956	1	0.531357
SPU_002338	4	0.77952	4	0.952203	5	0.825717
SPU_002339	5	0.709691	6	0.469718	7	0.436468
SPU_002341	6	0.979601	5	0.507705	6	0.688642
SPU_002350	7	0.852365	6	0.820916	6	0.84519
SPU_002355	1	0.341402	6	0.642935	1	0.689881
SPU_002357	5	0.474782	5	0.840097	6	0.575391
SPU_002360	6	0.894921	4	0.780012	6	0.486837
SPU_002361	6	0.392383	5	0.50349	5	0.293492
SPU_002363	1	0.724012	5	0.510433	5	0.879508
SPU_002372	1	0.610286	1	0.584663	7	0.547705
SPU_002373	5	0.725903	6	0.68172	6	0.875091
SPU_002374	3	0.526178	2	0.688443	4	0.843243
SPU_002375	7	0.586173	6	0.602182	1	0.270914
SPU_002376	7	0.662582	6	0.876912	1	0.714284
SPU_002378	6	0.923884	6	0.960214	5	0.582464
SPU_002379	3	0.869698	1	0.527984	5	0.43319
SPU_002380	1	0.484149	3	0.373115	2	0.803563
SPU_002385	5	0.48669	5	0.664362	7	0.47027
SPU_002386	6	0.539075	6	0.553358	6	0.911372
SPU_002388	2	0.883784	2	0.949403	3	0.589759
SPU_002389	5	0.775214	5	0.751192	5	0.6076
SPU_002395	3	0.568846	2	0.532001	3	0.772204
SPU_002406	2	0.362945	3	0.232227	3	0.714408
SPU_002414	4	0.292321	2	0.823117	4	0.617178
SPU_002424	5	0.932677	6	0.981311	5	0.697592
SPU_002425	2	0.736905	2	0.890054	6	0.848128
SPU_002427	3	0.969819	3	0.938838	3	0.641587
SPU_002428	5	0.502635	3	0.49125	4	0.811482
SPU_002431	3	0.493613	3	0.582334	4	0.605851
SPU_002432	6	0.768428	7	0.474007	7	0.638812
SPU_002435	2	0.756189	3	0.532168	2	0.547677
SPU_002443	5	0.649219	5	0.478665	5	0.833456
SPU_002444	3	0.83467	3	0.842479	2	0.651381
SPU_002447	7	0.597067	7	0.693987	7	0.435394
SPU_002451	3	0.651305	3	0.802375	4	0.866348
SPU_002452	1	0.633214	7	0.941869	7	0.690641
SPU_002455	7	0.976339	7	0.776342	5	0.392585
SPU_002458	6	0.879154	6	0.861229	6	0.836286
SPU_002461	6	0.728172	6	0.985514	6	0.505888
SPU_002464	6	0.836494	6	0.950564	6	0.714608
SPU_002465	2	0.560891	3	0.473645	2	0.943008
SPU_002466	1	0.369309	5	0.472262	4	0.47669
SPU_002475	6	0.690661	5	0.80086	6	0.511697
SPU_002477	4	0.863656	4	0.427572	5	0.429928
SPU_002478	5	0.530425	5	0.892737	6	0.725105
SPU_002480	4	0.73169	3	0.948847	2	0.843132
SPU_002481	7	0.651507	VLE	1	3	0.567814
SPU_002482	7	0.46493	7	0.409969	7	0.743155
SPU_002483	2	0.618497	7	0.260469	3	0.767025
SPU_002490	7	0.532121	6	0.701584	6	0.824332
SPU_002494	6	0.68576	5	0.520581	6	0.605491
SPU_002497	4	0.392207	6	0.946445	VLE	1
SPU_002498	5	0.696403	3	0.790079	3	0.477004
SPU_002507	2	0.655274	3	0.617766	2	0.410962
SPU_002509	3	0.930612	3	0.89573	3	0.933231
SPU_002510	6	0.912061	6	0.972153	6	0.935653
SPU_002511	2	0.673483	4	0.964399	3	0.837199
SPU_002512	3	0.636677	2	0.577415	3	0.590294
SPU_002516	3	0.936052	3	0.978292	3	0.920829
SPU_002519	3	0.908057	7	0.276963	3	0.472788
SPU_002520	3	0.241851	3	0.482821	1	0.300691
SPU_002521	6	0.678001	6	0.985494	6	0.73077
SPU_002522	1	0.675756	1	0.640503	2	0.704078
SPU_002523	3	0.741102	3	0.921252	3	0.884834
SPU_002525	5	0.657873	2	0.662041	1	0.249141
SPU_002528	7	0.771907	1	0.694864	1	0.818721
SPU_002529	3	0.923398	3	0.92714	3	0.829713
SPU_002530	4	0.844918	4	0.550905	4	0.960787
SPU_002531	7	0.686833	6	0.943554	6	0.761892
SPU_002533	3	0.863089	3	0.912322	3	0.75809
SPU_002534	4	0.701139	1	0.953346	1	0.906036
SPU_002535	5	0.571731	6	0.994703	6	0.9251
SPU_002536	2	0.960826	3	0.737859	3	0.637457
SPU_002545	4	0.797958	5	0.95669	4	0.359547
SPU_002546	6	0.408251	2	0.569678	2	0.651293
SPU_002552	6	0.934526	4	0.798154	6	0.393846
SPU_002553	2	0.825534	2	0.739328	1	0.861224
SPU_002554	3	0.932282	2	0.971889	4	0.946429
SPU_002555	3	0.972398	3	0.946644	3	0.624129
SPU_002557	2	0.748816	3	0.574087	7	0.728238
SPU_002558	3	0.866557	3	0.96782	3	0.545762
SPU_002559	4	0.880916	3	0.586448	1	0.605983
SPU_002560	7	0.574384	3	0.956447	2	0.816006
SPU_002561	2	0.62477	1	0.68181	3	0.604342
SPU_002562	6	0.789786	5	0.938999	6	0.574054
SPU_002574	7	0.89318	7	0.724195	6	0.981753
SPU_002579	6	0.498868	3	0.82627	6	0.760476
SPU_002585	7	0.541765	3	0.532607	4	0.624443
SPU_002586	1	0.787925	VLE	1	VLE	1
SPU_002588	1	0.658048	2	0.456505	2	0.960511
SPU_002589	2	0.612697	7	0.481989	7	0.633071
SPU_002590	2	0.730214	7	0.716908	7	0.771173
SPU_002592	6	0.992464	6	0.972911	6	0.974724
SPU_002593	1	0.682192	6	0.791044	2	0.893295
SPU_002603	6	0.976168	6	0.958102	5	0.731571
SPU_002605	7	0.940217	6	0.823954	7	0.909409
SPU_002606	6	0.89033	6	0.745338	6	0.8034
SPU_002613	2	0.583541	4	0.917611	4	0.705657
SPU_002614	6	0.98748	5	0.789728	6	0.747102
SPU_002616	5	0.890584	5	0.588548	5	0.762941
SPU_002620	1	0.833245	1	0.372286	6	0.637324
SPU_002628	4	0.342011	2	0.347027	6	0.509018
SPU_002629	3	0.588207	VLE	1	3	0.790253
SPU_002631	6	0.987902	6	0.992445	6	0.986592
SPU_002634	6	0.492228	6	0.581182	7	0.685803
SPU_002635	7	0.855738	7	0.646274	6	0.847819
SPU_002637	5	0.913364	6	0.634451	5	0.859827
SPU_002638	2	0.447873	VLE	1	4	0.501988
SPU_002640	2	0.929503	2	0.900341	2	0.977882
SPU_002644	5	0.831651	3	0.947935	2	0.769942
SPU_002646	6	0.566357	3	0.926449	5	0.683926
SPU_002647	1	0.610754	2	0.735843	1	0.756491
SPU_002648	3	0.745767	6	0.582567	4	0.443781
SPU_002649	7	0.574643	6	0.984846	2	0.58198
SPU_002650	7	0.89907	6	0.907046	2	0.766976
SPU_002651	6	0.44343	5	0.935509	5	0.910126
SPU_002654	6	0.784717	6	0.913159	7	0.748665
SPU_002655	6	0.536393	2	0.619507	5	0.809708
SPU_002656	2	0.504911	2	0.875835	6	0.944333
SPU_002659	7	0.497422	1	0.780372	1	0.853637
SPU_002660	3	0.91492	6	0.946926	2	0.914125
SPU_002663	3	0.92147	4	0.657153	2	0.613045
SPU_002664	3	0.715249	4	0.592983	4	0.492539
SPU_002672	4	0.50772	3	0.691428	4	0.724454
SPU_002673	6	0.995043	2	0.595518	2	0.809477
SPU_002674	1	0.579741	6	0.975973	7	0.541195
SPU_002677	6	0.805996	7	0.896493	7	0.874833
SPU_002679	2	0.953558	VLE	1	VLE	1
SPU_002680	5	0.83825	1	0.911733	1	0.645688
SPU_002681	1	0.583854	1	0.230603	1	0.4282
SPU_002684	4	0.355714	5	0.880165	6	0.618706
SPU_002686	7	0.481738	7	0.735469	2	0.817025
SPU_002687	3	0.980313	4	0.868163	4	0.37832
SPU_002691	3	0.360091	6	0.985274	2	0.951091
SPU_002692	3	0.818129	5	0.664165	7	0.425766
SPU_002693	7	0.479787	6	0.913789	VLE	1
SPU_002694	4	0.623732	1	0.412118	6	0.897965
SPU_002695	2	0.65053	2	0.428563	6	0.49371
SPU_002696	7	0.42109	3	0.45148	2	0.974842
SPU_002700	4	0.628429	6	0.479254	6	0.507955
SPU_002709	4	0.307075	2	0.579812	3	0.462079
SPU_002710	7	0.853791	7	0.821967	7	0.510598
SPU_002714	1	0.383634	5	0.577093	6	0.514723
SPU_002716	1	0.535893	6	0.617116	6	0.701279
SPU_002723	5	0.405268	4	0.794934	5	0.646771
SPU_002724	5	0.458315	1	0.307297	5	0.538354
SPU_002725	6	0.405056	1	0.587855	6	0.908985
SPU_002727	4	0.61608	2	0.578834	6	0.340303
SPU_002728	6	0.937495	6	0.773449	5	0.46448
SPU_002733	5	0.502491	4	0.468302	VLE	1
SPU_002735	3	0.222921	2	0.706152	3	0.47809
SPU_002738	6	0.707804	6	0.994261	6	0.742702
SPU_002744	7	0.786216	7	0.962147	VLE	1
SPU_002760	6	0.988808	5	0.796513	7	0.879339
SPU_002761	3	0.5603	5	0.873987	6	0.698263
SPU_002764	7	0.83827	7	0.394471	7	0.501913
SPU_002769	6	0.843732	3	0.53021	4	0.810748
SPU_002774	4	0.845156	5	0.622536	5	0.891749
SPU_002775	5	0.487392	6	0.433905	1	0.949353
SPU_002779	6	0.701449	6	0.95643	6	0.919118
SPU_002780	6	0.983443	6	0.953942	6	0.990844
SPU_002781	3	0.526361	4	0.752245	7	0.342409
SPU_002783	1	0.538755	1	0.646633	1	0.901135
SPU_002787	7	0.829308	1	0.282314	1	0.834822
SPU_002788	5	0.621562	6	0.944987	6	0.416967
SPU_002789	5	0.785132	6	0.909767	5	0.604053
SPU_002792	6	0.764501	6	0.902979	6	0.493726
SPU_002807	6	0.491086	6	0.844012	6	0.756919
SPU_002808	3	0.852325	3	0.520591	3	0.970362
SPU_002810	1	0.374584	VLE	1	7	0.645768
SPU_002811	3	0.540462	2	0.93742	1	0.502647
SPU_002812	7	0.397956	2	0.972567	2	0.536175
SPU_002813	6	0.666492	6	0.757751	2	0.573577
SPU_002814	2	0.956764	3	0.716481	3	0.604137
SPU_002815	6	0.781553	6	0.907238	7	0.896922
SPU_002816	7	0.879029	7	0.963808	VLE	1
SPU_002817	6	0.807493	1	0.935681	1	0.361831
SPU_002819	6	0.391112	6	0.991488	7	0.928706
SPU_002820	4	0.570341	6	0.975932	3	0.266398
SPU_002826	1	0.529804	2	0.20634	5	0.730363
SPU_002839	3	0.501235	3	0.749584	2	0.806591
SPU_002840	1	0.297043	2	0.823023	3	0.751918
SPU_002842	2	0.518339	3	0.70192	3	0.800163
SPU_002843	2	0.954785	2	0.921185	5	0.755742
SPU_002849	1	0.842793	6	0.71925	VLE	1
SPU_002851	3	0.513708	2	0.827815	7	0.775416
SPU_002852	6	0.992298	6	0.985448	6	0.698641
SPU_002853	2	0.886959	3	0.641264	7	0.393473
SPU_002855	6	0.644704	6	0.995246	3	0.638285
SPU_002859	3	0.691747	2	0.938728	4	0.890745
SPU_002860	3	0.621094	2	0.957594	2	0.757034
SPU_002865	2	0.452849	1	0.674676	5	0.42663
SPU_002866	3	0.919978	3	0.855986	2	0.97062
SPU_002874	3	0.809824	2	0.586561	3	0.701721
SPU_002876	7	0.532079	7	0.660833	6	0.789489
SPU_002878	2	0.982157	3	0.978265	2	0.53401
SPU_002880	6	0.934349	6	0.966931	6	0.836192
SPU_002882	1	0.635232	2	0.495817	3	0.885196
SPU_002885	1	0.580036	1	0.851507	1	0.831454
SPU_002889	5	0.687117	1	0.78971	2	0.516387
SPU_002895	6	0.919304	6	0.98579	6	0.975109
SPU_002901	1	0.833211	2	0.669225	2	0.845024
SPU_002904	6	0.872544	VLE	1	3	0.608204
SPU_002908	5	0.426832	7	0.344252	1	0.497616
SPU_002909	6	0.773544	5	0.923375	5	0.410493
SPU_002914	3	0.491329	2	0.467491	5	0.744415
SPU_002918	5	0.527707	5	0.918797	3	0.889196
SPU_002925	4	0.484008	3	0.689713	4	0.787981
SPU_002927	5	0.4259	3	0.190576	5	0.497527
SPU_002928	6	0.944367	6	0.983122	4	0.58731
SPU_002930	1	0.934334	6	0.926711	1	0.623593
SPU_002933	3	0.775629	4	0.558021	4	0.889316
SPU_002934	6	0.954939	5	0.927789	6	0.925956
SPU_002935	4	0.891685	4	0.956266	4	0.860047
SPU_002936	2	0.939998	5	0.933694	7	0.720734
SPU_002937	6	0.962333	6	0.933963	6	0.953445
SPU_002938	1	0.685134	6	0.608866	4	0.247507
SPU_002939	5	0.693143	6	0.868149	1	0.35105
SPU_002941	2	0.804928	3	0.561136	4	0.439305
SPU_002942	5	0.836734	7	0.328531	6	0.896036
SPU_002944	1	0.45064	2	0.437233	2	0.850226
SPU_002945	7	0.502176	1	0.926424	2	0.723968
SPU_002966	6	0.426853	6	0.933737	6	0.67492
SPU_002968	5	0.900238	2	0.605269	7	0.876208
SPU_002983	6	0.618399	6	0.868326	6	0.876246
SPU_002988	3	0.462652	5	0.769152	4	0.814683
SPU_002993	6	0.896998	5	0.509502	7	0.518214
SPU_002998	4	0.323198	5	0.679472	6	0.796339
SPU_003007	3	0.84601	6	0.75298	6	0.861368
SPU_003008	3	0.326192	2	0.559324	3	0.479879
SPU_003009	1	0.726569	1	0.40589	3	0.443477
SPU_003010	6	0.947922	6	0.780396	6	0.816058
SPU_003032	3	0.702027	2	0.961224	5	0.310476
SPU_003033	2	0.89788	7	0.707268	2	0.744136
SPU_003043	2	0.784042	3	0.654425	4	0.856345
SPU_003045	4	0.769408	3	0.657779	1	0.652968
SPU_003047	6	0.921124	2	0.962297	3	0.814202
SPU_003048	5	0.863677	4	0.610456	5	0.589102
SPU_003050	2	0.852731	3	0.879639	2	0.757756
SPU_003062	7	0.920499	2	0.689741	6	0.414819
SPU_003065	1	0.877534	6	0.720711	5	0.702412
SPU_003066	6	0.812689	6	0.620766	6	0.961355
SPU_003067	4	0.25177	4	0.804649	5	0.575139
SPU_003068	5	0.724183	6	0.815868	4	0.245334
SPU_003070	4	0.413524	2	0.884652	7	0.423927
SPU_003071	5	0.391893	7	0.404129	3	0.617198
SPU_003072	2	0.353669	3	0.951208	2	0.506506
SPU_003073	5	0.569924	6	0.533432	7	0.545719
SPU_003075	5	0.415289	5	0.619613	6	0.882866
SPU_003077	1	0.441936	6	0.803215	VLE	1
SPU_003078	2	0.840553	3	0.541584	2	0.637872
SPU_003079	3	0.292426	1	0.62536	1	0.56961
SPU_003083	3	0.467623	4	0.927131	4	0.53585
SPU_003085	4	0.864159	2	0.566388	3	0.735165
SPU_003087	5	0.899257	3	0.549329	1	0.695576
SPU_003098	7	0.904713	VLE	1	1	0.773636
SPU_003099	3	0.595833	6	0.982144	5	0.553609
SPU_003100	5	0.450613	4	0.619306	7	0.457212
SPU_003102	6	0.502252	1	0.674562	3	0.867943
SPU_003104	7	0.475522	7	0.692658	7	0.568638
SPU_003105	7	0.749003	6	0.984281	6	0.95789
SPU_003107	5	0.947418	5	0.95146	6	0.960342
SPU_003108	7	0.492927	7	0.959928	VLE	1
SPU_003109	2	0.980433	2	0.838652	4	0.335542
SPU_003110	7	0.524542	6	0.762208	6	0.849673
SPU_003114	6	0.541753	6	0.943213	1	0.429671
SPU_003115	3	0.923896	2	0.49012	3	0.763975
SPU_003116	4	0.48433	5	0.963176	6	0.966066
SPU_003119	6	0.833012	5	0.366892	5	0.338144
SPU_003121	2	0.9803	3	0.599137	2	0.656127
SPU_003122	4	0.541099	4	0.501099	4	0.421968
SPU_003123	6	0.664045	6	0.842688	6	0.751396
SPU_003128	3	0.691443	2	0.863513	4	0.722052
SPU_003131	4	0.262687	6	0.751099	5	0.48867
SPU_003132	7	0.386399	6	0.610857	5	0.391548
SPU_003133	6	0.901311	6	0.985086	6	0.891389
SPU_003135	6	0.754529	2	0.816772	3	0.959049
SPU_003136	7	0.683172	VLE	1	VLE	1
SPU_003139	2	0.907405	2	0.985499	1	0.60156
SPU_003140	5	0.365694	6	0.591499	2	0.413301
SPU_003149	5	0.711836	4	0.476299	3	0.761192
SPU_003152	3	0.809034	3	0.491828	3	0.785638
SPU_003153	2	0.963321	7	0.664157	2	0.987715
SPU_003158	2	0.558634	2	0.930467	3	0.72624
SPU_003162	6	0.434563	2	0.846331	7	0.626105
SPU_003166	6	0.971562	6	0.969562	5	0.786817
SPU_003170	7	0.719262	6	0.884262	6	0.793041
SPU_003172	2	0.74276	2	0.739246	2	0.891149
SPU_003174	4	0.537807	7	0.358428	4	0.232723
SPU_003177	3	0.522947	2	0.767811	2	0.889332
SPU_003181	2	0.628028	3	0.840448	3	0.914548
SPU_003182	1	0.377346	6	0.837746	5	0.623285
SPU_003187	2	0.666213	2	0.952968	2	0.967828
SPU_003190	3	0.486579	4	0.821347	3	0.542659
SPU_003193	7	0.949883	VLE	1	4	0.34682
SPU_003197	4	0.558528	4	0.783789	4	0.560851
SPU_003198	1	0.544245	2	0.856752	1	0.720552
SPU_003200	6	0.426187	VLE	1	VLE	1
SPU_003206	6	0.583834	5	0.68314	3	0.876323
SPU_003209	3	0.393573	4	0.246008	1	0.828227
SPU_003210	2	0.506993	2	0.733494	2	0.558071
SPU_003213	6	0.673065	6	0.950459	6	0.825388
SPU_003218	6	0.927198	6	0.934345	6	0.504463
SPU_003221	3	0.829703	2	0.856693	2	0.843351
SPU_003223	6	0.61788	5	0.806272	5	0.863488
SPU_003224	7	0.716464	3	0.871535	7	0.422963
SPU_003229	3	0.794292	1	0.729227	3	0.893796
SPU_003230	2	0.573484	4	0.365939	1	0.479354
SPU_003231	6	0.763547	VLE	1	VLE	1
SPU_003233	3	0.460568	7	0.810424	1	0.942644
SPU_003234	1	0.282289	1	0.770439	6	0.497458
SPU_003235	1	0.445475	6	0.89003	7	0.504189
SPU_003236	3	0.961673	3	0.810417	4	0.607389
SPU_003237	3	0.634397	4	0.854723	3	0.755317
SPU_003239	1	0.665801	VLE	1	2	0.677628
SPU_003240	6	0.463108	6	0.987177	1	0.369815
SPU_003241	1	0.559308	6	0.488436	2	0.905162
SPU_003244	7	0.483571	2	0.724122	1	0.658878
SPU_003249	5	0.773221	3	0.565314	4	0.899182
SPU_003250	2	0.9703	4	0.431648	3	0.945969
SPU_003257	7	0.40433	3	0.682516	4	0.537525
SPU_003260	6	0.693883	1	0.38002	7	0.897141
SPU_003261	7	0.519265	2	0.324463	2	0.550341
SPU_003262	6	0.446409	1	0.294836	6	0.945625
SPU_003263	1	0.880153	5	0.518745	1	0.464997
SPU_003266	7	0.434893	VLE	1	VLE	1
SPU_003269	4	0.506405	2	0.549396	4	0.893152
SPU_003277	7	0.898316	VLE	1	VLE	1
SPU_003278	2	0.691071	3	0.614925	6	0.45638
SPU_003279	5	0.595356	4	0.891441	3	0.983812
SPU_003282	4	0.892575	4	0.680561	2	0.272289
SPU_003290	1	0.916219	1	0.943546	1	0.949325
SPU_003295	5	0.374348	3	0.849969	4	0.416955
SPU_003296	2	0.948315	4	0.952058	3	0.877145
SPU_003297	5	0.563082	6	0.927911	6	0.892343
SPU_003307	4	0.525566	5	0.563125	3	0.59882
SPU_003308	2	0.87875	2	0.733497	3	0.972166
SPU_003310	6	0.977333	1	0.834376	7	0.718502
SPU_003324	6	0.494455	5	0.560519	6	0.648787
SPU_003325	3	0.503762	7	0.542899	2	0.555851
SPU_003329	5	0.902227	6	0.39117	6	0.980719
SPU_003332	2	0.649199	2	0.883798	2	0.698724
SPU_003338	3	0.560383	5	0.490405	3	0.952275
SPU_003339	6	0.434988	7	0.636761	1	0.625618
SPU_003344	2	0.678804	VLE	1	5	0.738486
SPU_003345	6	0.994852	6	0.943821	6	0.957775
SPU_003346	2	0.641554	2	0.744549	6	0.953916
SPU_003348	6	0.682851	6	0.559212	2	0.323992
SPU_003350	3	0.42684	3	0.690602	3	0.676411
SPU_003357	3	0.450299	2	0.83589	2	0.515391
SPU_003364	4	0.523425	4	0.560004	4	0.952827
SPU_003378	3	0.857487	3	0.894475	3	0.842364
SPU_003380	1	0.430541	6	0.754021	3	0.910358
SPU_003381	3	0.490105	6	0.578832	2	0.319688
SPU_003383	6	0.974175	5	0.5497	5	0.673038
SPU_003386	2	0.863819	2	0.428196	VLE	1
SPU_003390	1	0.523029	1	0.472913	1	0.913542
SPU_003397	6	0.644241	5	0.861739	4	0.792378
SPU_003399	6	0.475696	7	0.479768	6	0.974526
SPU_003402	6	0.974227	1	0.416339	7	0.453501
SPU_003403	4	0.730876	4	0.409292	4	0.298219
SPU_003406	5	0.421916	5	0.929287	5	0.619176
SPU_003407	6	0.929882	5	0.763077	6	0.484532
SPU_003408	5	0.801822	6	0.994511	6	0.92933
SPU_003409	1	0.832373	6	0.925476	6	0.791178
SPU_003410	5	0.320602	4	0.639529	4	0.506353
SPU_003412	2	0.773589	2	0.600953	2	0.732822
SPU_003415	5	0.382375	3	0.45084	1	0.334007
SPU_003416	2	0.904694	2	0.969736	2	0.96925
SPU_003417	1	0.519957	2	0.752427	2	0.75551
SPU_003438	6	0.686171	4	0.902643	4	0.691473
SPU_003446	3	0.504917	6	0.594086	2	0.796284
SPU_003449	2	0.507374	2	0.750297	3	0.477847
SPU_003457	1	0.477586	3	0.603645	2	0.446817
SPU_003458	6	0.734619	2	0.61981	2	0.541354
SPU_003461	6	0.953572	1	0.673352	1	0.505486
SPU_003462	2	0.970125	2	0.934252	2	0.938743
SPU_003464	6	0.633288	7	0.580947	4	0.680481
SPU_003470	2	0.561066	3	0.619673	3	0.617752
SPU_003472	6	0.53249	4	0.941747	5	0.763038
SPU_003475	5	0.947511	5	0.723676	5	0.612256
SPU_003476	7	0.769523	7	0.881516	6	0.906952
SPU_003478	2	0.598511	5	0.88912	6	0.517791
SPU_003479	5	0.521559	6	0.972348	6	0.52707
SPU_003480	4	0.608292	3	0.75881	5	0.838063
SPU_003481	5	0.884714	6	0.81211	1	0.827695
SPU_003482	2	0.379369	2	0.750435	1	0.52761
SPU_003483	6	0.732867	4	0.757244	1	0.544643
SPU_003485	5	0.893463	6	0.9849	5	0.853381
SPU_003486	3	0.827882	3	0.783141	3	0.515587
SPU_003490	3	0.950319	2	0.929425	4	0.788574
SPU_003494	5	0.508832	2	0.910381	4	0.796363
SPU_003495	7	0.577929	7	0.618273	2	0.638834
SPU_003496	6	0.656051	6	0.951625	6	0.991478
SPU_003497	4	0.373336	4	0.792552	2	0.912138
SPU_003498	2	0.866933	4	0.770611	2	0.521886
SPU_003499	7	0.298284	5	0.839876	5	0.76089
SPU_003500	4	0.511548	3	0.773472	3	0.704021
SPU_003501	1	0.695135	6	0.809044	2	0.457303
SPU_003503	2	0.512319	VLE	1	VLE	1
SPU_003509	4	0.934634	5	0.882949	6	0.930023
SPU_003516	3	0.755984	3	0.901686	3	0.974693
SPU_003518	2	0.955622	1	0.284751	4	0.339606
SPU_003521	5	0.834547	5	0.520998	6	0.510641
SPU_003522	5	0.409951	5	0.514576	5	0.388124
SPU_003523	5	0.425537	5	0.651112	5	0.46766
SPU_003525	2	0.906268	4	0.557406	VLE	1
SPU_003528	2	0.905101	2	0.545309	2	0.93048
SPU_003531	7	0.651499	7	0.789821	7	0.759821
SPU_003536	1	0.652503	3	0.737893	3	0.651558
SPU_003540	7	0.417092	4	0.581979	3	0.830027
SPU_003541	7	0.218769	4	0.449388	6	0.977005
SPU_003545	4	0.930896	3	0.567471	3	0.635358
SPU_003548	5	0.323653	VLE	1	5	0.744678
SPU_003552	5	0.548233	3	0.8869	3	0.707416
SPU_003555	4	0.45388	5	0.897489	4	0.907844
SPU_003556	6	0.464104	6	0.580183	6	0.97853
SPU_003559	7	0.357151	6	0.950384	1	0.778239
SPU_003561	2	0.905267	3	0.698745	3	0.96163
SPU_003569	6	0.557944	3	0.915165	3	0.816034
SPU_003580	2	0.572829	4	0.651571	4	0.63815
SPU_003581	3	0.826447	4	0.670373	4	0.776609
SPU_003582	4	0.346164	4	0.544926	6	0.701332
SPU_003589	4	0.63744	3	0.893386	3	0.40323
SPU_003591	6	0.81425	6	0.480454	6	0.739613
SPU_003592	2	0.944777	5	0.792078	4	0.932974
SPU_003593	4	0.937724	4	0.90536	4	0.864664
SPU_003594	6	0.932243	6	0.723393	6	0.920942
SPU_003595	2	0.48919	1	0.922227	1	0.88236
SPU_003608	5	0.28457	3	0.609671	3	0.80744
SPU_003609	6	0.905479	6	0.268807	4	0.541408
SPU_003612	7	0.776741	6	0.917908	VLE	1
SPU_003613	2	0.464168	2	0.609088	VLE	1
SPU_003614	3	0.455328	2	0.451486	3	0.197052
SPU_003625	6	0.97032	3	0.558031	2	0.582831
SPU_003630	4	0.399016	5	0.637935	4	0.785054
SPU_003632	1	0.598968	5	0.877231	3	0.449953
SPU_003633	3	0.678077	2	0.649777	2	0.59852
SPU_003634	7	0.645862	VLE	1	VLE	1
SPU_003635	5	0.632542	3	0.478405	2	0.626981
SPU_003642	6	0.754079	3	0.964674	2	0.977522
SPU_003644	2	0.960551	5	0.694947	1	0.871289
SPU_003645	6	0.689664	4	0.846512	5	0.89261
SPU_003651	3	0.377373	3	0.406424	4	0.33683
SPU_003652	1	0.234583	5	0.871556	6	0.909237
SPU_003653	6	0.887904	1	0.561227	6	0.512906
SPU_003654	6	0.672598	7	0.622347	6	0.559642
SPU_003655	3	0.491577	2	0.970045	2	0.679016
SPU_003656	7	0.275309	1	0.855383	1	0.848013
SPU_003657	3	0.516696	2	0.91779	2	0.727985
SPU_003662	2	0.964177	3	0.977468	3	0.845489
SPU_003669	3	0.802559	4	0.802662	3	0.878498
SPU_003671	6	0.901561	VLE	1	VLE	1
SPU_003672	4	0.912301	3	0.975435	3	0.64364
SPU_003676	7	0.922527	7	0.920638	7	0.952689
SPU_003680	2	0.672752	2	0.626566	3	0.793191
SPU_003682	1	0.352949	2	0.573546	4	0.280787
SPU_003683	5	0.62555	5	0.682472	4	0.928476
SPU_003685	7	0.219361	2	0.907591	3	0.967607
SPU_003687	3	0.92872	3	0.740067	3	0.385386
SPU_003690	3	0.755122	4	0.646144	2	0.971048
SPU_003691	1	0.410647	6	0.907006	4	0.85605
SPU_003692	4	0.584866	4	0.421769	4	0.2873
SPU_003696	6	0.572905	6	0.975117	VLE	1
SPU_003697	6	0.897996	6	0.592254	5	0.456533
SPU_003702	2	0.897098	5	0.425956	4	0.803421
SPU_003705	6	0.599084	5	0.570947	6	0.966992
SPU_003709	1	0.483344	5	0.653117	3	0.568666
SPU_003711	7	0.467484	7	0.603507	2	0.945175
SPU_003712	7	0.370118	6	0.862664	7	0.371527
SPU_003713	7	0.85184	4	0.809513	5	0.660743
SPU_003717	2	0.586807	3	0.279159	1	0.449807
SPU_003718	6	0.628363	6	0.608948	6	0.703437
SPU_003720	1	0.728109	2	0.709551	2	0.935505
SPU_003722	4	0.457199	5	0.600072	5	0.883481
SPU_003724	5	0.91379	5	0.951472	5	0.526136
SPU_003725	7	0.95266	6	0.88012	VLE	1
SPU_003726	2	0.868989	2	0.981725	2	0.872625
SPU_003729	7	0.671279	VLE	1	2	0.881352
SPU_003732	1	0.64507	6	0.479148	6	0.360902
SPU_003742	3	0.714932	4	0.90724	5	0.854264
SPU_003743	4	0.306024	5	0.602953	6	0.709489
SPU_003747	3	0.743251	2	0.923305	2	0.770783
SPU_003749	6	0.392471	6	0.994931	6	0.976019
SPU_003750	5	0.612521	6	0.647917	6	0.946119
SPU_003752	7	0.856508	7	0.555864	3	0.910639
SPU_003753	1	0.639085	6	0.975312	VLE	1
SPU_003755	7	0.54441	2	0.86762	2	0.790264
SPU_003758	4	0.542585	3	0.868394	3	0.498742
SPU_003761	5	0.456631	1	0.698038	1	0.537493
SPU_003765	1	0.594873	1	0.56996	7	0.256602
SPU_003766	4	0.585947	2	0.443126	2	0.265125
SPU_003767	6	0.468711	1	0.722076	2	0.711633
SPU_003769	6	0.94135	2	0.845751	VLE	1
SPU_003772	3	0.823674	2	0.506536	6	0.593386
SPU_003779	2	0.706907	3	0.393038	6	0.895083
SPU_003785	6	0.977922	6	0.850622	5	0.643151
SPU_003786	2	0.889038	7	0.653763	3	0.697716
SPU_003791	2	0.476175	3	0.964134	3	0.966704
SPU_003796	6	0.963779	VLE	1	VLE	1
SPU_003802	3	0.960548	2	0.948725	3	0.950543
SPU_003803	3	0.457578	2	0.883205	3	0.352024
SPU_003805	2	0.74777	6	0.4471	6	0.504297
SPU_003806	4	0.924263	5	0.392752	5	0.617477
SPU_003807	2	0.256162	3	0.603632	3	0.554156
SPU_003820	1	0.49106	7	0.478088	6	0.947411
SPU_003823	7	0.956084	6	0.536784	4	0.326068
SPU_003824	4	0.603907	4	0.903926	3	0.481217
SPU_003825	7	0.928829	6	0.691131	7	0.37475
SPU_003827	1	0.371354	2	0.97593	2	0.913188
SPU_003829	1	0.853005	1	0.540724	1	0.730729
SPU_003830	7	0.276698	6	0.470596	1	0.779857
SPU_003831	4	0.864131	4	0.793397	5	0.87352
SPU_003832	7	0.478832	2	0.587781	1	0.598196
SPU_003835	6	0.963976	6	0.649842	VLE	1
SPU_003840	5	0.64537	4	0.828372	VLE	1
SPU_003844	2	0.602775	3	0.975629	3	0.81518
SPU_003845	4	0.348489	4	0.798643	3	0.800157
SPU_003847	5	0.764608	5	0.886727	6	0.921123
SPU_003848	5	0.549307	4	0.481505	6	0.532744
SPU_003849	6	0.620785	6	0.565741	6	0.803527
SPU_003856	5	0.738113	2	0.59776	6	0.540262
SPU_003857	4	0.842079	4	0.546198	5	0.621058
SPU_003858	7	0.693013	3	0.470915	3	0.509481
SPU_003862	2	0.557281	2	0.956778	1	0.780764
SPU_003865	5	0.830836	6	0.83782	5	0.566007
SPU_003867	6	0.979701	6	0.956636	6	0.836961
SPU_003868	4	0.936162	3	0.800223	4	0.92364
SPU_003869	2	0.728549	5	0.695572	2	0.964896
SPU_003871	6	0.964285	6	0.833528	VLE	1
SPU_003877	2	0.777483	3	0.692765	2	0.459232
SPU_003879	5	0.816909	5	0.697377	5	0.72925
SPU_003883	3	0.843816	2	0.607788	3	0.650933
SPU_003886	7	0.627355	6	0.884086	VLE	1
SPU_003887	7	0.665946	6	0.962316	7	0.705079
SPU_003888	5	0.773711	1	0.686789	1	0.929296
SPU_003889	6	0.419418	6	0.489248	7	0.888605
SPU_003890	4	0.63723	3	0.949463	7	0.821616
SPU_003892	1	0.782197	3	0.916552	4	0.487393
SPU_003893	3	0.550117	3	0.508782	2	0.923192
SPU_003897	4	0.577648	5	0.514627	5	0.922117
SPU_003898	3	0.962271	3	0.860921	4	0.469335
SPU_003899	4	0.485153	7	0.234215	1	0.743711
SPU_003903	5	0.602369	7	0.603972	3	0.450179
SPU_003905	6	0.866076	6	0.823792	6	0.875654
SPU_003908	2	0.50374	VLE	1	3	0.876084
SPU_003911	2	0.776112	5	0.500109	2	0.505748
SPU_003913	6	0.970716	4	0.695518	6	0.505813
SPU_003914	7	0.386402	1	0.484991	1	0.821907
SPU_003915	3	0.618165	3	0.741837	3	0.818213
SPU_003917	7	0.892074	6	0.725169	7	0.393291
SPU_003919	6	0.910636	6	0.557749	6	0.69979
SPU_003922	1	0.661619	5	0.80626	7	0.327092
SPU_003923	1	0.43698	5	0.274001	1	0.408178
SPU_003927	7	0.342288	1	0.51832	5	0.426436
SPU_003929	6	0.839842	6	0.853738	3	0.8776
SPU_003937	6	0.268909	6	0.98934	2	0.969046
SPU_003938	3	0.496125	3	0.828893	3	0.80544
SPU_003941	6	0.914432	6	0.991113	6	0.915562
SPU_003942	4	0.836067	2	0.614688	4	0.22081
SPU_003943	5	0.734871	5	0.376603	5	0.406614
SPU_003949	5	0.565628	4	0.307938	5	0.825164
SPU_003954	2	0.825037	5	0.454161	4	0.861081
SPU_003955	5	0.395876	6	0.942999	5	0.840236
SPU_003967	3	0.935635	3	0.689047	3	0.388718
SPU_003970	2	0.893804	3	0.864425	3	0.434948
SPU_003972	7	0.958889	7	0.94781	6	0.733279
SPU_003979	4	0.738835	6	0.975547	3	0.603417
SPU_003986	3	0.599142	3	0.813819	4	0.589322
SPU_003989	2	0.651073	6	0.747045	1	0.75393
SPU_003990	3	0.665255	2	0.475272	3	0.897372
SPU_003991	7	0.738972	7	0.955847	7	0.558285
SPU_003994	6	0.927739	6	0.831376	5	0.729511
SPU_003999	6	0.593497	2	0.628268	2	0.327824
SPU_004000	7	0.451928	VLE	1	VLE	1
SPU_004001	4	0.786224	6	0.723067	1	0.858579
SPU_004002	4	0.644322	3	0.905688	3	0.949245
SPU_004003	6	0.565168	6	0.982785	2	0.892088
SPU_004005	5	0.268359	6	0.956963	6	0.789136
SPU_004006	4	0.718903	4	0.465433	4	0.906161
SPU_004007	5	0.324894	6	0.864087	VLE	1
SPU_004008	2	0.389054	2	0.302736	1	0.656063
SPU_004010	1	0.628197	5	0.907618	1	0.560514
SPU_004017	7	0.654864	6	0.503732	7	0.614681
SPU_004022	3	0.973615	3	0.974492	3	0.957054
SPU_004025	3	0.430027	3	0.667719	3	0.584916
SPU_004037	3	0.799711	2	0.572456	2	0.587638
SPU_004039	7	0.826529	7	0.753796	VLE	1
SPU_004042	2	0.399736	4	0.256305	2	0.89813
SPU_004048	4	0.541277	4	0.554224	3	0.525739
SPU_004049	5	0.938111	5	0.715529	5	0.626746
SPU_004052	3	0.483038	3	0.819293	VLE	1
SPU_004054	2	0.937068	VLE	1	VLE	1
SPU_004056	3	0.967757	3	0.859062	2	0.818414
SPU_004057	6	0.846234	3	0.656311	3	0.367761
SPU_004062	6	0.695281	6	0.871923	5	0.695662
SPU_004063	2	0.690008	6	0.555799	3	0.412788
SPU_004064	5	0.757892	3	0.885685	4	0.663239
SPU_004069	4	0.722813	4	0.367954	3	0.686408
SPU_004071	2	0.535954	1	0.632027	5	0.614105
SPU_004077	5	0.81367	2	0.917936	1	0.791146
SPU_004078	6	0.496262	7	0.377719	5	0.655619
SPU_004079	5	0.485396	6	0.520191	3	0.24109
SPU_004097	4	0.87326	5	0.66334	5	0.678862
SPU_004107	1	0.390767	5	0.839908	4	0.567917
SPU_004110	3	0.92244	2	0.816743	4	0.665365
SPU_004116	6	0.841105	6	0.971851	6	0.989153
SPU_004118	5	0.9578	5	0.59807	7	0.725508
SPU_004121	6	0.975127	6	0.945349	6	0.923586
SPU_004126	6	0.940176	6	0.943948	6	0.967599
SPU_004130	5	0.252324	5	0.386454	6	0.960752
SPU_004131	6	0.624817	6	0.743	6	0.526733
SPU_004136	6	0.984223	6	0.985814	7	0.961057
SPU_004137	7	0.505741	6	0.523285	VLE	1
SPU_004140	6	0.584444	3	0.743852	5	0.827636
SPU_004144	3	0.526338	3	0.958807	2	0.956116
SPU_004147	2	0.771268	3	0.584011	3	0.935143
SPU_004154	5	0.238084	3	0.864102	5	0.357363
SPU_004155	6	0.954371	6	0.951812	7	0.444139
SPU_004157	7	0.846135	7	0.620262	VLE	1
SPU_004172	7	0.432906	5	0.871201	3	0.929795
SPU_004178	2	0.552073	5	0.627955	1	0.244153
SPU_004188	3	0.93133	3	0.721708	4	0.72653
SPU_004194	4	0.379148	2	0.447257	4	0.65758
SPU_004195	6	0.752543	7	0.741545	3	0.764518
SPU_004202	3	0.85693	2	0.965723	3	0.400033
SPU_004203	3	0.657048	1	0.612538	4	0.687819
SPU_004206	2	0.599024	2	0.638125	3	0.876343
SPU_004213	2	0.62854	2	0.83895	2	0.519043
SPU_004214	7	0.330774	2	0.906896	2	0.955611
SPU_004216	5	0.692365	2	0.580178	4	0.687329
SPU_004217	4	0.332981	6	0.849898	5	0.643708
SPU_004218	6	0.928676	6	0.972171	6	0.846709
SPU_004219	5	0.402688	6	0.996425	6	0.823221
SPU_004220	1	0.554024	4	0.676593	5	0.503297
SPU_004222	2	0.728181	2	0.489469	3	0.938135
SPU_004223	6	0.744797	1	0.933233	6	0.599388
SPU_004229	7	0.814653	7	0.926729	3	0.920737
SPU_004230	3	0.654774	4	0.478787	4	0.400019
SPU_004236	4	0.359769	3	0.479464	2	0.457336
SPU_004238	1	0.871244	1	0.906065	2	0.973543
SPU_004240	6	0.603826	7	0.382863	6	0.7156
SPU_004242	5	0.348275	4	0.580711	6	0.797941
SPU_004245	6	0.985213	6	0.895469	6	0.521448
SPU_004247	5	0.844978	4	0.465384	4	0.891184
SPU_004248	5	0.493368	6	0.915907	5	0.881142
SPU_004249	2	0.554063	2	0.875836	2	0.970235
SPU_004253	3	0.783208	3	0.881169	3	0.975205
SPU_004255	2	0.826433	4	0.916327	5	0.898192
SPU_004256	5	0.576769	3	0.629789	3	0.384515
SPU_004259	3	0.953983	6	0.941479	4	0.703693
SPU_004261	1	0.598972	2	0.868427	2	0.620404
SPU_004262	5	0.660467	5	0.440311	5	0.628106
SPU_004266	7	0.402507	3	0.929082	4	0.653049
SPU_004267	4	0.436234	3	0.846495	2	0.7778
SPU_004268	6	0.952983	3	0.617596	5	0.694167
SPU_004269	1	0.620579	1	0.472954	1	0.582893
SPU_004272	5	0.599811	6	0.626678	3	0.460802
SPU_004277	7	0.213977	4	0.785155	5	0.753439
SPU_004279	3	0.34607	5	0.54704	7	0.528704
SPU_004282	6	0.66188	6	0.973612	6	0.991036
SPU_004284	1	0.390957	6	0.68616	1	0.783926
SPU_004286	7	0.213513	7	0.920541	2	0.947951
SPU_004287	2	0.954003	2	0.626101	7	0.643282
SPU_004288	6	0.623025	2	0.90696	2	0.924057
SPU_004289	3	0.86569	5	0.777078	3	0.480104
SPU_004292	6	0.944838	5	0.617374	6	0.882542
SPU_004297	5	0.624948	6	0.539185	6	0.818761
SPU_004298	4	0.367754	5	0.316471	1	0.863382
SPU_004299	5	0.479995	2	0.873793	1	0.345078
SPU_004304	5	0.484588	7	0.795952	3	0.75535
SPU_004307	5	0.403989	6	0.78975	VLE	1
SPU_004310	6	0.608856	6	0.565799	6	0.80728
SPU_004319	6	0.771645	5	0.827132	6	0.613129
SPU_004320	1	0.683404	6	0.987319	5	0.575218
SPU_004322	3	0.503765	7	0.391268	2	0.357142
SPU_004323	2	0.829497	1	0.851973	1	0.920253
SPU_004324	2	0.51729	VLE	1	3	0.661828
SPU_004325	2	0.895122	2	0.959334	3	0.904078
SPU_004326	1	0.730789	3	0.954695	3	0.836559
SPU_004328	6	0.43023	3	0.894127	3	0.876724
SPU_004329	5	0.513259	5	0.731624	4	0.695966
SPU_004330	2	0.959917	6	0.506955	4	0.365546
SPU_004337	6	0.553745	5	0.658335	6	0.867994
SPU_004340	2	0.761474	6	0.492973	7	0.355416
SPU_004344	3	0.746897	1	0.327203	3	0.408466
SPU_004345	7	0.922773	7	0.807062	1	0.900318
SPU_004349	1	0.844062	6	0.558405	1	0.836858
SPU_004353	2	0.782937	3	0.641753	2	0.676368
SPU_004354	3	0.535624	4	0.656688	4	0.924415
SPU_004356	6	0.464868	6	0.661279	5	0.355893
SPU_004357	3	0.605656	2	0.775843	3	0.576607
SPU_004358	6	0.690313	6	0.978157	6	0.916503
SPU_004363	2	0.394352	3	0.843077	4	0.517072
SPU_004365	2	0.958309	2	0.444573	3	0.878246
SPU_004367	5	0.883078	2	0.50748	5	0.482109
SPU_004372	5	0.260856	VLE	1	1	0.469365
SPU_004375	6	0.551843	2	0.817424	1	0.779554
SPU_004378	1	0.398316	4	0.599867	5	0.703574
SPU_004379	2	0.495892	2	0.971809	2	0.963427
SPU_004381	5	0.780895	4	0.961822	4	0.546025
SPU_004382	3	0.512699	3	0.957691	3	0.656824
SPU_004383	4	0.401709	3	0.810318	4	0.581274
SPU_004395	2	0.66716	2	0.946752	2	0.761659
SPU_004397	3	0.696447	3	0.859085	4	0.814229
SPU_004401	3	0.507059	1	0.717563	2	0.8417
SPU_004403	6	0.513016	6	0.496149	6	0.873161
SPU_004406	2	0.645067	7	0.789896	VLE	1
SPU_004407	1	0.369929	6	0.428764	1	0.353152
SPU_004408	6	0.934222	6	0.814401	6	0.937768
SPU_004412	2	0.216882	7	0.961696	1	0.493184
SPU_004414	6	0.65747	5	0.912913	5	0.865148
SPU_004415	6	0.951341	5	0.766827	6	0.817498
SPU_004417	5	0.629044	4	0.95211	5	0.939366
SPU_004418	2	0.790565	4	0.553047	3	0.898157
SPU_004423	3	0.605975	6	0.986879	7	0.294453
SPU_004424	4	0.553249	2	0.703844	3	0.705241
SPU_004429	7	0.467505	7	0.407283	6	0.973534
SPU_004433	3	0.500709	3	0.965107	4	0.707123
SPU_004434	2	0.461987	6	0.67844	2	0.895872
SPU_004436	2	0.87937	2	0.706515	5	0.798913
SPU_004437	4	0.550163	2	0.94142	3	0.833118
SPU_004438	6	0.280468	6	0.695487	5	0.93409
SPU_004441	3	0.876728	5	0.905372	4	0.743314
SPU_004442	1	0.443702	2	0.926694	3	0.77612
SPU_004443	3	0.29536	3	0.76822	4	0.306587
SPU_004444	5	0.618316	2	0.6658	7	0.257748
SPU_004445	1	0.507374	6	0.897122	6	0.995122
SPU_004454	3	0.468119	4	0.819483	4	0.549034
SPU_004455	2	0.693686	2	0.84346	2	0.824828
SPU_004462	1	0.351031	1	0.758521	1	0.646327
SPU_004463	5	0.17948	5	0.747498	3	0.666079
SPU_004466	6	0.969476	4	0.888893	5	0.933302
SPU_004468	5	0.47357	2	0.328122	7	0.216807
SPU_004471	1	0.239981	6	0.764587	5	0.893836
SPU_004473	2	0.781072	2	0.599042	3	0.235775
SPU_004474	6	0.61588	4	0.243023	3	0.7692
SPU_004478	3	0.570234	3	0.549526	2	0.348873
SPU_004480	7	0.610076	VLE	1	VLE	1
SPU_004482	2	0.768954	6	0.759179	6	0.965758
SPU_004485	6	0.401023	1	0.720558	6	0.93426
SPU_004486	6	0.581505	6	0.672758	5	0.562964
SPU_004487	4	0.624277	5	0.893457	5	0.873433
SPU_004488	1	0.625401	3	0.532662	3	0.584333
SPU_004489	2	0.896955	3	0.742165	3	0.744269
SPU_004490	4	0.400617	2	0.850533	6	0.90914
SPU_004492	6	0.57087	6	0.918969	5	0.564016
SPU_004493	3	0.451891	6	0.97569	4	0.589895
SPU_004498	5	0.582984	6	0.933034	5	0.730387
SPU_004506	6	0.902808	VLE	1	VLE	1
SPU_004513	2	0.560994	5	0.550476	6	0.708778
SPU_004515	6	0.943364	3	0.396966	4	0.644363
SPU_004517	5	0.608339	4	0.449104	4	0.448124
SPU_004518	4	0.910332	4	0.821055	1	0.77968
SPU_004519	2	0.934903	2	0.789423	2	0.577575
SPU_004520	3	0.536648	3	0.956012	4	0.657637
SPU_004521	6	0.790616	3	0.958665	5	0.695416
SPU_004522	4	0.363583	7	0.439311	5	0.821819
SPU_004524	6	0.448257	1	0.718367	1	0.878354
SPU_004525	4	0.956958	5	0.870785	4	0.587377
SPU_004526	6	0.968321	3	0.976564	3	0.970605
SPU_004528	2	0.912513	3	0.557036	3	0.563689
SPU_004533	6	0.675078	VLE	1	6	0.741825
SPU_004534	3	0.713138	3	0.697639	4	0.882794
SPU_004540	1	0.856629	6	0.502922	6	0.65303
SPU_004545	1	0.868585	1	0.761753	6	0.376078
SPU_004548	1	0.745722	2	0.648393	1	0.640476
SPU_004551	6	0.988444	6	0.779599	7	0.959468
SPU_004557	3	0.846167	3	0.820609	2	0.881919
SPU_004558	6	0.452229	1	0.55536	6	0.866256
SPU_004561	5	0.330757	6	0.780708	7	0.753127
SPU_004562	3	0.934812	2	0.852779	5	0.722122
SPU_004563	6	0.579589	6	0.970823	1	0.518445
SPU_004564	3	0.593467	2	0.529155	2	0.54795
SPU_004575	3	0.971875	3	0.820629	3	0.869846
SPU_004582	6	0.466683	5	0.948201	5	0.812585
SPU_004583	7	0.467863	VLE	1	7	0.191581
SPU_004584	6	0.848373	2	0.977732	2	0.892331
SPU_004585	1	0.40039	6	0.647215	6	0.374833
SPU_004587	6	0.984487	6	0.535313	6	0.908492
SPU_004588	3	0.489975	4	0.659679	3	0.458057
SPU_004589	2	0.946011	3	0.835123	2	0.70771
SPU_004590	2	0.352744	4	0.771691	2	0.934448
SPU_004591	2	0.938739	3	0.535521	3	0.852489
SPU_004594	7	0.969182	VLE	1	VLE	1
SPU_004596	6	0.500561	6	0.990715	6	0.946502
SPU_004599	7	0.796987	VLE	1	7	0.895295
SPU_004604	1	0.640932	6	0.906261	6	0.866464
SPU_004609	6	0.754913	6	0.81994	6	0.744803
SPU_004612	6	0.82238	5	0.292584	7	0.885598
SPU_004619	1	0.498616	6	0.609491	1	0.643246
SPU_004625	7	0.531453	7	0.861821	1	0.315547
SPU_004628	7	0.453968	3	0.787097	4	0.608111
SPU_004630	6	0.940989	7	0.502504	7	0.688251
SPU_004635	6	0.881593	6	0.828698	6	0.818576
SPU_004637	7	0.707845	VLE	1	VLE	1
SPU_004639	2	0.588609	1	0.866127	1	0.877158
SPU_004640	2	0.594133	1	0.766834	3	0.542857
SPU_004641	3	0.582832	3	0.51735	3	0.323207
SPU_004643	1	0.673304	2	0.751907	1	0.488132
SPU_004644	4	0.524317	3	0.691282	5	0.705165
SPU_004645	4	0.674441	4	0.880683	4	0.570839
SPU_004648	1	0.542028	7	0.475367	3	0.560763
SPU_004651	6	0.319087	6	0.608118	3	0.7239
SPU_004652	4	0.392713	4	0.938084	3	0.823763
SPU_004653	4	0.266272	4	0.613022	3	0.376104
SPU_004654	6	0.726303	3	0.955493	3	0.952049
SPU_004662	7	0.391054	4	0.392259	5	0.39508
SPU_004663	6	0.80449	6	0.990936	6	0.947889
SPU_004669	5	0.875019	3	0.22747	1	0.314923
SPU_004671	3	0.379089	3	0.61657	4	0.391655
SPU_004672	1	0.414791	4	0.602969	3	0.74174
SPU_004673	6	0.592143	6	0.796861	3	0.811118
SPU_004675	6	0.822016	6	0.585622	6	0.656073
SPU_004682	7	0.837653	4	0.790506	4	0.767397
SPU_004689	6	0.507263	3	0.505773	3	0.920769
SPU_004694	4	0.305056	7	0.604046	2	0.67877
SPU_004695	7	0.680728	2	0.618701	6	0.320173
SPU_004697	6	0.681081	6	0.948704	3	0.660696
SPU_004700	5	0.600011	7	0.653277	7	0.478377
SPU_004701	3	0.716815	4	0.855323	6	0.326152
SPU_004702	2	0.471269	2	0.603699	2	0.434694
SPU_004703	6	0.436791	VLE	1	6	0.888163
SPU_004704	4	0.928991	3	0.848648	4	0.897615
SPU_004705	3	0.804337	3	0.920001	3	0.753292
SPU_004710	7	0.496852	1	0.372245	6	0.7615
SPU_004713	2	0.7377	2	0.816034	2	0.783036
SPU_004717	2	0.757485	2	0.683619	1	0.468853
SPU_004718	3	0.431652	4	0.868015	3	0.760654
SPU_004719	5	0.796446	6	0.793185	6	0.640843
SPU_004722	4	0.537463	3	0.9289	3	0.915801
SPU_004723	5	0.751755	3	0.720149	4	0.738025
SPU_004725	3	0.391457	VLE	1	2	0.814025
SPU_004732	5	0.546538	6	0.572214	5	0.963974
SPU_004735	5	0.60274	4	0.858577	5	0.828328
SPU_004740	2	0.784766	4	0.794419	3	0.625307
SPU_004747	6	0.917273	6	0.988822	VLE	1
SPU_004749	6	0.992339	4	0.877611	3	0.637542
SPU_004750	6	0.555364	7	0.366011	7	0.664588
SPU_004751	5	0.577652	4	0.594022	4	0.762011
SPU_004757	6	0.423888	5	0.462714	5	0.480936
SPU_004758	7	0.323426	7	0.598566	2	0.806607
SPU_004760	6	0.657727	3	0.897095	7	0.353586
SPU_004762	1	0.858301	6	0.914972	6	0.683178
SPU_004767	7	0.571413	6	0.970508	7	0.827658
SPU_004769	6	0.60394	2	0.520256	6	0.730603
SPU_004771	3	0.892647	6	0.820357	2	0.725423
SPU_004774	6	0.979798	7	0.645881	6	0.585802
SPU_004775	7	0.961886	VLE	1	VLE	1
SPU_004776	1	0.82658	3	0.950746	4	0.908907
SPU_004778	3	0.611744	3	0.749699	2	0.683449
SPU_004781	3	0.404649	5	0.936284	5	0.532044
SPU_004782	3	0.519727	1	0.406189	3	0.964121
SPU_004783	3	0.596096	2	0.8247	1	0.752422
SPU_004785	2	0.376572	6	0.948313	6	0.481856
SPU_004786	5	0.609676	5	0.379899	5	0.353259
SPU_004788	3	0.762792	3	0.970548	3	0.928803
SPU_004789	4	0.594474	6	0.502049	5	0.826348
SPU_004796	3	0.553316	6	0.867179	3	0.717951
SPU_004798	3	0.616146	1	0.372746	3	0.936481
SPU_004802	5	0.563252	5	0.88363	5	0.812301
SPU_004806	4	0.738643	3	0.50044	4	0.327989
SPU_004807	4	0.616817	3	0.483758	4	0.555161
SPU_004809	2	0.419053	5	0.524228	4	0.376348
SPU_004813	7	0.929953	1	0.326687	VLE	1
SPU_004814	4	0.420596	5	0.472635	4	0.735339
SPU_004816	1	0.406786	6	0.543845	6	0.599619
SPU_004819	1	0.550305	6	0.992038	6	0.947862
SPU_004821	6	0.443183	7	0.519275	1	0.912357
SPU_004822	2	0.615895	3	0.963786	3	0.88467
SPU_004823	6	0.716189	7	0.661025	6	0.751607
SPU_004825	2	0.988266	4	0.430057	7	0.924688
SPU_004826	1	0.628861	2	0.860403	2	0.963677
SPU_004836	1	0.405505	1	0.627444	6	0.404852
SPU_004838	5	0.439268	6	0.44079	3	0.436477
SPU_004839	6	0.531303	5	0.929484	5	0.454315
SPU_004840	2	0.685264	2	0.836115	6	0.79018
SPU_004841	5	0.312156	VLE	1	VLE	1
SPU_004843	5	0.872687	3	0.90211	2	0.327401
SPU_004850	2	0.613751	6	0.871373	4	0.703016
SPU_004853	4	0.970728	3	0.867066	4	0.692283
SPU_004854	5	0.496236	6	0.965784	3	0.320274
SPU_004855	7	0.531205	7	0.782014	7	0.415756
SPU_004857	6	0.48437	4	0.542236	3	0.822186
SPU_004858	1	0.316895	2	0.553753	1	0.838301
SPU_004859	2	0.530033	6	0.456842	1	0.539827
SPU_004860	4	0.62339	4	0.674673	5	0.572391
SPU_004862	7	0.290601	2	0.782501	2	0.985492
SPU_004863	6	0.839366	5	0.739456	3	0.355839
SPU_004865	6	0.984408	3	0.796963	3	0.977522
SPU_004866	6	0.572561	1	0.30226	3	0.972861
SPU_004868	4	0.529409	3	0.807541	3	0.943538
SPU_004873	7	0.318875	3	0.294429	3	0.835981
SPU_004874	2	0.670024	4	0.944187	4	0.775126
SPU_004875	1	0.302043	3	0.928645	3	0.772507
SPU_004879	6	0.956542	5	0.954008	4	0.535603
SPU_004880	1	0.42189	6	0.477478	6	0.976534
SPU_004881	3	0.914168	3	0.947336	3	0.948707
SPU_004882	6	0.892113	6	0.99591	6	0.855769
SPU_004883	3	0.950123	2	0.821773	3	0.735849
SPU_004887	7	0.690142	6	0.561715	6	0.608665
SPU_004888	3	0.745811	3	0.922474	4	0.690293
SPU_004889	1	0.709064	4	0.472056	2	0.886648
SPU_004892	3	0.567475	6	0.984576	6	0.995565
SPU_004893	3	0.470667	5	0.636591	6	0.915061
SPU_004895	3	0.938454	3	0.553057	4	0.558833
SPU_004896	6	0.674502	6	0.894591	7	0.753722
SPU_004898	2	0.659067	2	0.558915	2	0.53365
SPU_004901	6	0.961668	6	0.941445	7	0.495947
SPU_004902	3	0.963461	3	0.401649	4	0.624015
SPU_004906	3	0.467697	1	0.412117	3	0.897807
SPU_004908	6	0.95205	5	0.607805	2	0.67498
SPU_004911	6	0.375594	5	0.669425	5	0.769461
SPU_004912	4	0.704317	4	0.550365	6	0.971695
SPU_004915	2	0.804564	3	0.568153	3	0.496247
SPU_004916	7	0.855225	5	0.27639	3	0.434359
SPU_004920	1	0.567374	2	0.496561	7	0.800867
SPU_004921	3	0.442678	3	0.945994	4	0.429284
SPU_004922	3	0.494215	VLE	1	3	0.647961
SPU_004923	1	0.611045	1	0.674319	2	0.605919
SPU_004924	7	0.948525	6	0.601476	VLE	1
SPU_004933	2	0.975076	1	0.274966	2	0.905925
SPU_004934	6	0.355582	6	0.982843	6	0.898387
SPU_004938	6	0.859448	6	0.347531	6	0.754399
SPU_004939	3	0.783665	6	0.826289	2	0.467669
SPU_004940	3	0.781874	4	0.868511	4	0.580588
SPU_004942	6	0.683733	6	0.772233	2	0.805933
SPU_004943	7	0.349295	4	0.436264	4	0.475612
SPU_004944	7	0.300279	4	0.775353	4	0.84056
SPU_004945	6	0.494175	7	0.790955	6	0.791928
SPU_004949	2	0.512902	2	0.54664	3	0.706821
SPU_004954	3	0.906583	3	0.883345	4	0.615531
SPU_004958	6	0.699907	4	0.559761	2	0.569172
SPU_004959	2	0.540707	VLE	1	VLE	1
SPU_004960	4	0.682567	2	0.861521	4	0.513269
SPU_004964	7	0.586722	6	0.777466	5	0.527561
SPU_004965	5	0.438684	7	0.912356	1	0.429556
SPU_004969	7	0.429597	3	0.800092	4	0.835952
SPU_004975	5	0.875553	1	0.336767	4	0.8628
SPU_004977	6	0.572835	5	0.825574	5	0.273631
SPU_004982	3	0.499066	5	0.226472	2	0.635299
SPU_004983	6	0.936617	6	0.991554	6	0.971885
SPU_004988	3	0.46984	4	0.837744	3	0.75165
SPU_004989	1	0.893739	6	0.474994	6	0.829347
SPU_004993	3	0.568899	4	0.848236	4	0.456013
SPU_004996	6	0.91816	6	0.913448	6	0.802602
SPU_004998	6	0.897192	5	0.642357	3	0.709575
SPU_005005	5	0.691888	3	0.876723	3	0.729467
SPU_005008	2	0.783415	1	0.461382	6	0.626904
SPU_005014	3	0.28709	7	0.884192	7	0.94155
SPU_005036	6	0.499903	7	0.893973	VLE	1
SPU_005045	7	0.926942	VLE	1	VLE	1
SPU_005048	6	0.982428	3	0.53226	7	0.318017
SPU_005051	6	0.692491	1	0.468684	6	0.80115
SPU_005054	5	0.69334	2	0.974833	1	0.527054
SPU_005061	6	0.578402	5	0.84168	6	0.806283
SPU_005062	3	0.789638	3	0.975266	4	0.849536
SPU_005063	4	0.380693	4	0.873342	3	0.764812
SPU_005070	3	0.743757	4	0.651298	4	0.748491
SPU_005071	2	0.532424	5	0.300316	6	0.69863
SPU_005073	4	0.796839	5	0.65819	4	0.34446
SPU_005082	6	0.413249	6	0.986149	6	0.805439
SPU_005083	4	0.349608	3	0.685122	6	0.620467
SPU_005093	7	0.946115	5	0.718216	1	0.602575
SPU_005096	5	0.627252	1	0.568703	6	0.768283
SPU_005097	3	0.305319	3	0.586422	5	0.845367
SPU_005099	3	0.955134	4	0.712103	4	0.849846
SPU_005100	6	0.770398	6	0.590336	7	0.571665
SPU_005102	3	0.332082	6	0.8692	4	0.588202
SPU_005103	4	0.840206	2	0.397492	3	0.419526
SPU_005104	2	0.824261	6	0.428305	5	0.199187
SPU_005105	2	0.901518	7	0.656245	3	0.512177
SPU_005107	2	0.693916	3	0.845176	3	0.7249
SPU_005110	5	0.738105	6	0.972908	6	0.598312
SPU_005115	6	0.981888	VLE	1	7	0.65585
SPU_005121	3	0.525835	3	0.825335	3	0.585246
SPU_005123	3	0.590437	4	0.864464	4	0.560408
SPU_005125	2	0.227335	7	0.666088	1	0.522605
SPU_005132	6	0.927276	1	0.55476	4	0.711961
SPU_005134	4	0.513256	3	0.815472	3	0.482239
SPU_005137	4	0.6817	5	0.602265	2	0.740989
SPU_005149	5	0.571024	3	0.977757	3	0.789751
SPU_005151	4	0.705905	3	0.836937	VLE	1
SPU_005152	7	0.949058	VLE	1	1	0.546678
SPU_005160	6	0.761167	1	0.670065	2	0.769801
SPU_005174	1	0.446672	3	0.424789	2	0.376945
SPU_005177	3	0.478768	5	0.437185	5	0.763965
SPU_005186	3	0.185555	4	0.628858	3	0.502936
SPU_005190	4	0.806688	4	0.864633	4	0.624048
SPU_005191	6	0.774537	6	0.761351	6	0.331055
SPU_005192	5	0.783895	4	0.720686	3	0.839222
SPU_005193	7	0.954667	6	0.93658	7	0.476947
SPU_005194	7	0.773515	6	0.987471	3	0.562792
SPU_005197	7	0.781755	VLE	1	4	0.56762
SPU_005198	2	0.891191	3	0.494526	2	0.694277
SPU_005200	6	0.86469	7	0.779032	7	0.677554
SPU_005201	6	0.392461	5	0.916499	5	0.78508
SPU_005205	1	0.255407	3	0.718656	3	0.49262
SPU_005208	5	0.396801	6	0.596982	2	0.812555
SPU_005211	3	0.884916	3	0.607285	3	0.888829
SPU_005212	3	0.516456	3	0.516513	2	0.725815
SPU_005215	3	0.809855	3	0.600505	2	0.614592
SPU_005216	6	0.731856	1	0.724752	6	0.932656
SPU_005218	4	0.878088	4	0.569429	5	0.822833
SPU_005226	3	0.467613	6	0.595797	1	0.686933
SPU_005227	5	0.78947	5	0.619462	4	0.677398
SPU_005228	3	0.359016	2	0.633846	5	0.430658
SPU_005231	7	0.336573	2	0.945308	3	0.741663
SPU_005234	5	0.605238	3	0.752435	2	0.880512
SPU_005235	4	0.291211	3	0.674352	2	0.368417
SPU_005236	5	0.247668	4	0.446149	2	0.524072
SPU_005237	6	0.85753	3	0.585719	2	0.730403
SPU_005238	6	0.806259	6	0.916011	5	0.826373
SPU_005239	4	0.203306	VLE	1	VLE	1
SPU_005241	7	0.486729	3	0.786898	3	0.856642
SPU_005251	7	0.360599	3	0.506901	7	0.227648
SPU_005252	6	0.755838	6	0.769901	6	0.817519
SPU_005254	3	0.977046	4	0.87079	3	0.743206
SPU_005255	3	0.479943	3	0.948954	3	0.954189
SPU_005256	7	0.583701	5	0.505099	5	0.649149
SPU_005257	2	0.987027	2	0.982539	2	0.575096
SPU_005258	6	0.578867	3	0.62015	4	0.283041
SPU_005259	1	0.520333	2	0.550163	3	0.528972
SPU_005263	3	0.742049	2	0.704175	3	0.945672
SPU_005264	3	0.707442	3	0.770619	4	0.87282
SPU_005266	2	0.940021	1	0.527025	1	0.602633
SPU_005268	6	0.453735	6	0.743142	4	0.524309
SPU_005269	6	0.874221	5	0.268087	4	0.467286
SPU_005271	6	0.973414	5	0.44061	5	0.763721
SPU_005272	3	0.608037	2	0.627667	3	0.520639
SPU_005273	1	0.872009	6	0.968593	1	0.937047
SPU_005275	4	0.225638	2	0.904895	3	0.767409
SPU_005276	3	0.528873	2	0.64223	4	0.422097
SPU_005277	6	0.240207	2	0.489344	6	0.907788
SPU_005278	3	0.665993	1	0.839993	6	0.654524
SPU_005279	7	0.971618	VLE	1	VLE	1
SPU_005282	1	0.566759	6	0.932379	6	0.788173
SPU_005288	3	0.334114	2	0.618897	4	0.391209
SPU_005292	6	0.923787	5	0.413679	2	0.654652
SPU_005295	2	0.596497	3	0.612048	3	0.800081
SPU_005296	5	0.6244	6	0.459061	VLE	1
SPU_005298	4	0.539414	3	0.540297	5	0.780091
SPU_005300	7	0.966759	6	0.955898	2	0.819032
SPU_005303	5	0.947302	5	0.699311	5	0.851556
SPU_005304	6	0.982094	1	0.804856	3	0.779875
SPU_005306	2	0.544563	2	0.91088	2	0.513414
SPU_005307	6	0.757027	6	0.973679	5	0.575833
SPU_005308	6	0.277431	1	0.633719	3	0.699903
SPU_005309	5	0.699783	4	0.850315	2	0.772467
SPU_005312	5	0.866138	2	0.707372	3	0.569051
SPU_005313	2	0.503905	4	0.384548	3	0.658168
SPU_005314	2	0.463251	2	0.806848	1	0.538879
SPU_005321	2	0.987954	3	0.700186	2	0.754535
SPU_005325	7	0.437419	VLE	1	6	0.627458
SPU_005335	5	0.650077	4	0.769281	3	0.835892
SPU_005336	6	0.937984	1	0.729985	6	0.651455
SPU_005338	4	0.69344	4	0.61983	5	0.403331
SPU_005340	2	0.449577	1	0.774634	6	0.527014
SPU_005343	3	0.644273	6	0.936295	3	0.872301
SPU_005348	3	0.670923	6	0.969765	5	0.517546
SPU_005350	3	0.438537	4	0.277683	4	0.845102
SPU_005352	3	0.380126	2	0.876695	3	0.537513
SPU_005355	6	0.55272	4	0.675984	3	0.748069
SPU_005358	2	0.657949	3	0.766434	4	0.246473
SPU_005360	4	0.494265	2	0.701175	1	0.75748
SPU_005361	4	0.799824	3	0.580992	5	0.288211
SPU_005362	4	0.533813	4	0.240333	3	0.926241
SPU_005372	6	0.989499	2	0.919868	2	0.498076
SPU_005373	5	0.543812	6	0.943396	1	0.896363
SPU_005378	3	0.721272	5	0.440515	1	0.325304
SPU_005385	7	0.833841	6	0.974416	7	0.272326
SPU_005386	3	0.52822	VLE	1	4	0.662471
SPU_005391	1	0.413907	3	0.887135	4	0.565887
SPU_005393	1	0.614221	2	0.856557	2	0.791481
SPU_005397	6	0.768156	1	0.38566	6	0.887283
SPU_005399	7	0.976571	6	0.871838	2	0.890445
SPU_005400	6	0.716361	6	0.710882	6	0.97386
SPU_005401	4	0.585652	4	0.353431	4	0.765791
SPU_005402	3	0.530923	5	0.69627	4	0.700886
SPU_005405	6	0.611668	6	0.947551	6	0.605231
SPU_005407	3	0.702237	3	0.91756	2	0.772656
SPU_005408	5	0.727288	3	0.602809	6	0.653936
SPU_005409	1	0.2573	5	0.651155	VLE	1
SPU_005411	2	0.910469	2	0.977125	2	0.663097
SPU_005416	5	0.849198	3	0.963217	1	0.268464
SPU_005418	7	0.400954	7	0.938965	3	0.421093
SPU_005419	6	0.9319	6	0.573039	3	0.726776
SPU_005420	3	0.732705	4	0.459376	3	0.535189
SPU_005423	7	0.259454	2	0.703331	2	0.735655
SPU_005428	3	0.511328	1	0.562922	1	0.467916
SPU_005433	6	0.810029	6	0.949337	6	0.9223
SPU_005434	4	0.519901	1	0.396786	5	0.355333
SPU_005438	6	0.677931	1	0.454232	2	0.531554
SPU_005439	4	0.617724	5	0.474031	7	0.310945
SPU_005440	6	0.763997	6	0.737401	VLE	1
SPU_005442	1	0.443462	6	0.806726	6	0.984804
SPU_005443	7	0.374827	VLE	1	3	0.386251
SPU_005445	4	0.562892	2	0.98644	2	0.972287
SPU_005447	6	0.81444	4	0.879546	4	0.761339
SPU_005448	6	0.274041	6	0.700703	5	0.340686
SPU_005458	1	0.371234	VLE	1	VLE	1
SPU_005464	2	0.743698	VLE	1	VLE	1
SPU_005469	1	0.448658	6	0.674789	7	0.482046
SPU_005470	2	0.690358	2	0.638768	4	0.449694
SPU_005471	2	0.848094	3	0.922098	2	0.686858
SPU_005480	7	0.782023	3	0.441228	7	0.350338
SPU_005481	6	0.847744	7	0.599156	VLE	1
SPU_005482	1	0.792111	1	0.454865	6	0.845461
SPU_005483	2	0.976716	2	0.462699	3	0.898962
SPU_005498	7	0.81077	7	0.492463	6	0.845546
SPU_005500	7	0.899279	VLE	1	VLE	1
SPU_005507	6	0.954888	7	0.563253	7	0.294489
SPU_005508	6	0.618293	6	0.972037	1	0.915241
SPU_005510	3	0.830452	2	0.751887	2	0.961927
SPU_005511	6	0.685578	5	0.784433	6	0.867524
SPU_005518	3	0.761998	6	0.611158	6	0.625286
SPU_005519	5	0.618456	4	0.832719	6	0.648501
SPU_005520	5	0.353524	2	0.78121	1	0.861678
SPU_005523	2	0.531122	3	0.856885	4	0.489745
SPU_005524	6	0.595364	7	0.67668	5	0.565245
SPU_005527	7	0.676183	1	0.588745	2	0.843593
SPU_005528	6	0.913282	5	0.604496	5	0.52229
SPU_005529	3	0.821892	2	0.574895	2	0.573702
SPU_005534	7	0.48324	7	0.785159	6	0.648058
SPU_005537	1	0.851174	3	0.636591	1	0.85474
SPU_005538	7	0.602372	7	0.770245	VLE	1
SPU_005540	6	0.490292	3	0.230759	6	0.968138
SPU_005541	4	0.754285	3	0.504809	3	0.95066
SPU_005543	5	0.835327	4	0.772716	6	0.892265
SPU_005544	4	0.602012	2	0.232978	3	0.634669
SPU_005548	2	0.638952	3	0.778168	3	0.841284
SPU_005550	4	0.513875	4	0.52952	5	0.66506
SPU_005554	6	0.441644	VLE	1	VLE	1
SPU_005567	5	0.490465	3	0.91504	3	0.657671
SPU_005571	6	0.774013	6	0.712295	6	0.724729
SPU_005572	6	0.444621	1	0.432179	6	0.395965
SPU_005576	6	0.805751	6	0.992418	5	0.345746
SPU_005580	3	0.763936	3	0.848008	3	0.815758
SPU_005584	6	0.879298	4	0.895716	4	0.833222
SPU_005585	5	0.344928	7	0.851969	VLE	1
SPU_005592	3	0.908305	2	0.51855	2	0.970455
SPU_005597	5	0.905596	6	0.654949	2	0.918264
SPU_005598	2	0.247652	3	0.950943	2	0.424157
SPU_005599	3	0.304349	5	0.402166	6	0.516837
SPU_005602	6	0.882054	6	0.752537	2	0.409851
SPU_005604	2	0.538326	2	0.79174	4	0.317403
SPU_005606	4	0.804165	2	0.981004	3	0.957999
SPU_005607	6	0.464487	2	0.619446	3	0.768934
SPU_005610	2	0.809765	2	0.96233	3	0.964188
SPU_005615	5	0.843343	6	0.930405	7	0.873101
SPU_005617	6	0.890369	6	0.89025	3	0.483887
SPU_005621	1	0.510947	6	0.971826	6	0.795737
SPU_005626	2	0.809374	2	0.973151	2	0.795478
SPU_005628	5	0.313572	6	0.513702	6	0.736736
SPU_005640	5	0.594998	5	0.771229	6	0.834148
SPU_005641	6	0.393439	6	0.963715	7	0.586277
SPU_005644	7	0.610108	2	0.913784	4	0.514714
SPU_005648	2	0.609541	VLE	1	3	0.901811
SPU_005650	3	0.535039	3	0.851406	3	0.818321
SPU_005658	6	0.81527	VLE	1	VLE	1
SPU_005659	5	0.914312	4	0.408614	4	0.759833
SPU_005661	4	0.932082	4	0.81789	5	0.898613
SPU_005666	3	0.830246	3	0.862399	3	0.872528
SPU_005669	7	0.845326	6	0.622899	VLE	1
SPU_005672	7	0.54088	1	0.679203	3	0.468254
SPU_005675	6	0.615421	5	0.698386	5	0.602427
SPU_005679	5	0.631068	5	0.542187	6	0.895667
SPU_005680	6	0.59951	2	0.805506	1	0.344051
SPU_005681	4	0.649333	5	0.923925	5	0.833134
SPU_005683	7	0.801345	6	0.948551	6	0.873482
SPU_005686	4	0.668205	3	0.910716	4	0.443415
SPU_005687	1	0.520801	4	0.693789	5	0.371526
SPU_005690	3	0.419599	4	0.829714	3	0.537503
SPU_005691	7	0.760097	1	0.495627	7	0.90621
SPU_005692	2	0.515916	4	0.603418	4	0.745922
SPU_005693	3	0.95341	2	0.882556	3	0.531982
SPU_005699	6	0.859487	6	0.973139	6	0.866402
SPU_005701	3	0.514989	3	0.783318	3	0.39282
SPU_005702	6	0.97667	6	0.996526	7	0.73373
SPU_005707	4	0.812998	2	0.84075	3	0.857606
SPU_005708	4	0.633463	3	0.851536	4	0.860169
SPU_005710	4	0.483699	5	0.483786	5	0.903999
SPU_005711	3	0.636163	5	0.422971	4	0.452222
SPU_005712	1	0.235461	3	0.969012	2	0.890695
SPU_005713	6	0.495043	1	0.862563	1	0.864111
SPU_005714	4	0.914906	3	0.967176	4	0.847562
SPU_005715	6	0.548794	6	0.987775	6	0.442541
SPU_005722	5	0.657843	3	0.462207	4	0.935791
SPU_005727	3	0.483182	2	0.690854	2	0.787769
SPU_005728	6	0.852473	6	0.952633	6	0.755552
SPU_005730	1	0.182651	2	0.403684	4	0.492876
SPU_005737	2	0.851285	7	0.874126	6	0.729717
SPU_005739	6	0.975343	7	0.606723	3	0.521218
SPU_005743	6	0.775702	3	0.702808	6	0.950405
SPU_005747	4	0.831575	4	0.910591	2	0.257911
SPU_005751	7	0.275835	3	0.711252	4	0.60974
SPU_005756	5	0.872455	5	0.882375	5	0.887731
SPU_005757	1	0.42188	6	0.960344	6	0.940008
SPU_005762	2	0.723714	2	0.880546	2	0.815857
SPU_005764	2	0.884004	6	0.838115	7	0.768826
SPU_005771	2	0.799166	5	0.729119	5	0.83086
SPU_005775	6	0.971587	6	0.6804	6	0.782837
[truncated: 8,714 more rows]
