# Supplementary material for: Comparative Developmental Transcriptomics Reveals Rewiring of a Highly Conserved Gene Regulatory Network during a Major Life History Switch in the Sea Urchin Genus Heliocidaris
Source: PLoS Biol. 2016 Mar 4;14(3):e1002391. doi: 10.1371/journal.pbio.1002391 (PMC4778923; doi:10.1371/journal.pbio.1002391)
Supplement: S2 Table — (XLSX) [file pbio.1002391.s011.xlsx]

## Sheet: Sheet1
Transcriptome
	No. Clusters
	5	7	9
Conserved Genes (%)	2658 (24.8%)	2050 (19.1%)	1614 (15.1%)
Diverged Genes (%)	2296 (21.4%)	3194 (29.8%)	4057 (37.9%)
Genus Difference (%)	2221 (20.7%)	2121 (19.8%)	1995 (18.6%)
H.t. Branch Change (%)	1549 (14.5%)	1447 (13.5%)	1288 (12.0%)
H.e. Branch Change (%)	1989 (18.6%)	1901 (17.7%)	1759 (16.4%)
Ratio H.e./H.t.	1.28405	1.31375	1.36568
Fisher's Exact Test, adjusted p:	3.08022e-16	1.05914e-17	4.93981e-20
Network
	No. Clusters
	5	7	9
Conserved Genes (%)	54 (50.9%)	43 (40.6%)	40 (37.7%)
Diverged Genes (%)	10 (9.4%)	13 (12.3%)	14 (13.2%)
Genus Difference (%)	7 (6.6%)	9 (8.5%)	9 (8.5%)
H.t. Branch Change (%)	11 (10.4%)	6 (5.7%)	6 (5.7%)
H.e. Branch Change (%)	24 (22.6%)	35 (33.0%)	37 (34.9%)
Ratio H.e./H.t.	2.18182	5.83333	6.16667
Fisher's Exact Test, adjusted p:	0.0127104	3.30428e-07	5.55946e-08
