# Supplementary material for: Comparative Developmental Transcriptomics Reveals Rewiring of a Highly Conserved Gene Regulatory Network during a Major Life History Switch in the Sea Urchin Genus Heliocidaris
Source: PLoS Biol. 2016 Mar 4;14(3):e1002391. doi: 10.1371/journal.pbio.1002391 (PMC4778923; doi:10.1371/journal.pbio.1002391)
Supplement: S3 Table — (XLSX) [file pbio.1002391.s012.xlsx]

## Sheet: Sheet1
c = 7
Divergence Gene Set (10% FDR)	Adjusted p-value	Significant (in gene set)	Non-significant (in gene set)
bile acid biosynthetic process	0.0134379	28	18
H.e. Branch Gene Set, Reduced Background (10% FDR)	Adjusted p-value	Significant (in gene set)	Non-significant (in gene set)
cartilage condensation	0.0649676	30	20
neuron migration	0.0649676	62	62
midbrain development	0.0806201	27	19
negative regulation of epithelial cell proliferation	0.0806201	37	31
Conserved Gene Set (10% FDR)	Adjusted p-value	Significant (in gene set)	Non-significant (in gene set)
translational termination	3.96e-34	69	13
SRP-dependent cotranslational protein targeting to membrane	3.24e-33	74	20
translational elongation	8.65e-29	70	24
nuclear-transcribed mRNA catabolic process,nonsense-mediated decay	1.18e-25	84	52
viral transcription	1.18e-25	74	37
translational initiation	9.76e-22	83	64
cellular response to estradiol stimulus	0.000329465	30	38
positive regulation of osteoblast differentiation	0.000719515	52	99
signal transduction involved in regulation of gene expression	0.000719515	24	27
cardiac muscle cell proliferation	0.000827259	40	67
negative regulation of adenylate cyclase activity	0.0010392	33	50
cell fate determination	0.00123164	35	56
forebrain development	0.00146555	54	110
positive regulation of BMP signaling pathway	0.00166135	45	85
negative regulation of transcription from RNA polymerase II promoter	0.00302358	203	625
outflowtractseptummorphogenesis	0.00305313	23	30
patterning of blood vessels	0.0033318	47	95
embryonic hind limb morphogenesis	0.00390322	53	114
ventricular septum morphogenesis	0.00449463	34	60
positive regulation of neuron differentiation	0.00461776	41	80
proteinkinase C-activating G-protein coupled receptor signaling pathway	0.00461776	27	42
definitive hemopoiesis	0.00461776	20	25
positive regulation of cardiac muscle cell proliferation	0.00496369	41	81
odontogenesis of dentin-containing tooth	0.00590747	60	140
positive regulation of Bcell proliferation	0.00590747	20	26
positive regulation of transcription from RNA polymerase II promoter	0.00762834	194	612
cellular response to drug	0.00762834	40	81
negative regulation off at cell differentiation	0.00904679	43	91
digestion	0.00904679	33	62
heartlooping	0.00915671	52	119
inner ear morphogenesis	0.00942878	39	80
response to cocaine	0.00942878	31	57
neuropeptide signaling pathway	0.0101092	29	52
negative regulation of synaptic transmission, glutamatergic	0.0101092	19	26
astrocyte differentiation	0.0103582	30	55
ventricular trabecula myocardium morphogenesis	0.0114485	28	50
atrial septum morphogenesis	0.0123344	30	56
phospholipase C-activating G-protein coupled receptor signaling pathway	0.0133866	24	40
heart trabecula formation	0.0141668	20	30
middle ear morphogenesis	0.0141668	20	30
hair follicle morphogenesis	0.014255	46	105
positive regulation of vasoconstriction	0.0144046	32	63
positive regulation of cAMP-mediated signaling	0.0168188	22	36
regulation of excitatory postsynaptic membrane potential	0.0171933	26	47
positive regulation of endothelial cell migration	0.0196813	31	62
negative regulation of oligodendrocyte differentiation	0.0196813	32	65
positive regulation of bone mineralization	0.0196813	36	77
organ regeneration	0.021865	52	128
positive regulation of epithelial cell differentiation	0.0235238	25	46
aortic valve morphogenesis	0.0240554	26	49
lipoprotein metabolic process	0.0245702	28	55
negative regulation of myotube differentiation	0.0245702	28	55
blood vessel remodeling	0.0292308	44	105
spermatogenesis	0.0315965	142	450
positive regulation of epithelial cell proliferation	0.0315965	45	109
tissue homeostasis	0.0315965	20	34
response to corticosteroid	0.0317781	25	48
positive regulation of Notch signaling pathway	0.0318232	32	69
negative regulation of myoblast differentiation	0.0318232	28	57
sensory perception of pain	0.0318232	35	78
thymic Tcell selection	0.0318232	18	29
regulation of vascular permeability	0.0326096	16	24
negative regulation of cell proliferation	0.0327776	134	423
positive regulation of protein ubiquitination	0.0330338	37	85
positiveregulation of ERK1 and ERK2 cascade	0.0330338	76	215
positive regulation of neuroblast proliferation	0.0366701	38	89
negative regulation of multicellular organism growth	0.0366701	21	38
lacrimal gland development	0.0368251	16	25
somitogenesis	0.0368251	25	50
positive regulation of branching involved in ureteric bud morphogenesis	0.0368251	16	25
cardiac left ventricle morphogenesis	0.0368251	29	62
epithelial to mesenchymal transition involved in endocardial cushion formation	0.0368251	27	56
aorta morphogenesis	0.0368251	28	59
positive regulation of astrocyte differentiation	0.0368251	27	56
negative regulation of glial cell proliferation	0.0368251	25	50
positive regulation of cytosolic calcium ion concentration	0.0368251	39	93
regulation of dopamine metabolic process	0.0368251	24	47
neuron migration	0.0415009	65	181
embryonic cranial skeleton morphogenesis	0.0415009	24	48
glomerular mesangial cell development	0.0415009	30	66
primitive streak formation	0.0415009	18	31
cartilage condensation	0.0470193	30	67
mesoderm formation	0.0470193	23	46
cellular response to calciumion	0.0470193	29	64
endochondral ossification	0.0470193	28	61
cerebellum development	0.0470193	31	70
response to wounding	0.0470193	23	46
endoderm development	0.0477867	35	83
positive regulation of keratinocyte differentiation	0.0525173	30	68
arachidonic acid secretion	0.0525173	16	27
negative regulation of epithelial to mesenchymal transition	0.0525173	16	27
regulation of transcription from RNA polymerase II promoter involved in myocardial precursor cell differentiation	0.0525173	23	47
negative regulation of photoreceptor cell differentiation	0.0525173	23	47
coronary artery morphogenesis	0.0525173	26	56
respiratory system process	0.0525173	24	50
male genitalia development	0.0530787	17	30
limb bud formation	0.0530787	17	30
visual learning	0.0543734	46	121
lens development in camera-type eye	0.0543734	15	25
negative regulation of angiogenesis	0.0543734	30	69
cell-matrix adhesion	0.0543734	51	138
negative regulation of mitotic cell cycle	0.0543734	19	36
embryonic camera-type eye morphogenesis	0.0543734	18	33
pericardium morphogenesis	0.0543734	26	57
positive regulation of myeloid cell differentiation	0.0543734	19	36
ciliary body morphogenesis	0.0543734	23	48
glomerular capillary formation	0.0543734	21	42
interleukin-4 secretion	0.0543734	23	48
negative regulation of pro-B cell differentiation	0.0543734	23	48
diet induced thermogenesis	0.0543734	18	33
cellular response to glucocorticoid stimulus	0.0543734	23	48
receptor-mediated endocytosis	0.0558659	62	177
brown fat cell differentiation	0.056303	31	73
behavioral response to ethanol	0.0577002	17	31
prostate gland epithelium morphogenesis	0.0581326	29	67
secretory columnal luminar epithelial cell differentiation involved in prostate glandular acinus development	0.0600521	27	61
embryonic skeletal system morphogenesis	0.0608831	22	46
cellular response to stress	0.0608831	22	46
neuronal stem cell maintenance	0.0608831	32	77
activation of transmembrane receptor protein tyrosine kinase activity	0.0608831	21	43
male meiosis I	0.0615626	15	26
oocyte maturation	0.0615626	15	26
skeletal muscle cell differentiation	0.0622447	41	107
gamma-delta Tcell differentiation	0.0622447	16	29
epithelial cell apoptotic process involved in palatal shelf morphogenesis	0.0622447	16	29
regulation of sensory perception of pain	0.0622447	16	29
vaso dilation by norepinephrine-epinephrine involved in regulation of systemic arterial blood pressure	0.0622447	16	29
heat generation	0.0622447	16	29
positive regulation of apoptotic process	0.0629665	86	266
negative regulation of inflammatory response	0.0629665	32	78
negative regulation of BMP signaling pathway	0.0629665	39	101
thymus development	0.0629665	27	62
rRNA processing	0.0629665	27	62
regulation of vasodilation	0.063891	18	35
cellular response to BMP stimulus	0.0644573	22	47
positive regulation of fibroblast proliferation	0.0644573	20	41
cardiac neural crest cell development involved in out flow tract morphogenesis	0.0644573	19	38
negativeregulationofcalciumion-dependentexocytosis	0.0681134	28	66
transcription from RNA polymerase II promoter	0.069423	75	228
regulation of somitogenesis	0.0701245	26	60
cell fate specification	0.0701245	26	60
negative regulation of canonical Wnt signaling pathway	0.070159	76	232
thyroid gland development	0.0705901	18	36
ovarian follicle development	0.0705901	23	51
morphogenesis of embryonic epithelium	0.0705901	20	42
pituitary gland development	0.0705901	21	45
maintenance of epithelial cell apical/basal polarity	0.0705901	17	33
arterial endothelial cell differentiation	0.0705901	22	48
cardiac vascular smooth muscle cell development	0.0705901	22	48
endo cardial cell differentiation	0.0705901	23	51
negative regulation of stem cell differentiation	0.0705901	23	51
adenylate cyclase-activating adrenergic receptor signaling pathway	0.0705901	23	51
embryonic fore limb morphogenesis	0.0711603	28	67
inner ear development	0.0711603	21	46
blood circulation	0.0711603	17	34
activation of adenylate cyclase activity	0.0711603	34	87
adenylate cyclase-inhibiting G-protein coupled receptor signaling pathway	0.0711603	16	31
cochlea morphogenesis	0.0711603	23	52
fat cell differentiation	0.0711603	29	71
respiratory electron transport chain	0.0711603	15	28
inflammatory response to antigenic stimulus	0.0711603	23	52
atrioventricular node development	0.0711603	21	46
coronary vein morphogenesis	0.0711603	21	46
mitral valve formation	0.0711603	21	46
cardiac right atrium morphogenesis	0.0711603	21	46
growth involved in heart morphogenesis	0.0711603	21	46
Notch signaling pathway involved in regulation of secondary heart field cardioblast proliferation	0.0711603	21	46
positive regulation o ftranscription of Notch receptor target	0.0711603	22	49
compartment pattern specification	0.0711603	21	46
foregut morphogenesis	0.0711603	21	46
negative regulation of endopeptidase activity	0.0711603	21	46
mammary gland development	0.0711603	21	46
tube formation	0.0711603	22	49
placenta blood vessel development	0.0711603	26	61
regulation of epithelial cell proliferation involved in prostate gland development	0.0711603	21	46
venous endothelial cell differentiation	0.0711603	21	46
vasculogenesis involved in coronary vascular morphogenesis	0.0711603	21	46
regulation of extracellular matrix assembly	0.0711603	21	46
exploration behavior	0.0711603	17	34
pharyngeal system development	0.0711603	15	28
memory	0.0711603	44	121
negative regulation of smoothened signaling pathway	0.0712089	20	43
positive regulation of endothelial cell differentiation	0.0761708	25	59
male gonad development	0.0770117	29	72
locomotory behavior	0.0771564	53	154
positive regulation of translation	0.0771564	24	56
positive regulation of mRNA splicing, vias pliceosome	0.0786411	16	32
cell cycle	0.0786411	46	130
positive regulation of proteasomal ubiquitin-dependent protein catabolic process	0.0786411	26	63
endothelial cell morphogenesis	0.0786411	17	35
endocardium morphogenesis	0.0786411	21	47
auditory receptor cellfate commitment	0.0786411	21	47
bone remodeling	0.0786411	33	86
distal tubule development	0.0786411	21	47
collecting duct development	0.0786411	21	47
negative regulation of cell-celladhesion	0.0786411	14	26
bone trabecula formation	0.0786411	14	26
negative regulation of cytosolic calcium ion concentration	0.0786411	17	35
face morphogenesis	0.0786411	22	50
response to progesterone	0.0786411	16	32
desensitization o fG-protein coupled receptor protein signaling pathway by arrestin	0.0786411	15	29
dopaminergic neuron differentiation	0.0804536	25	60
positive regulation of receptor internalization	0.0849533	23	54
lung development	0.0855503	63	192
positive regulation of Ras protein signal transduction	0.0855503	27	67
pulmonary valve morphogenesis	0.0855503	22	51
cardiac right ventricle formation	0.0855503	22	51
apoptotic process involved in embryonic digit morphogenesis	0.0872003	21	48
adenylatecyclase-activating dopamine receptor signaling pathway	0.0884424	19	42
aging	0.0884424	74	233
positive regulation of smooth muscle cell proliferation	0.0884424	41	115
embryonic digestive tract morphogenesis	0.0884424	16	33
negative regulation of cell-substrate adhesion	0.0884424	29	74
endocardial cushion cell development	0.0884424	16	33
ameboidal-type cell migration	0.0884424	14	27
extracellular fibril organization	0.0884424	15	30
synaptic transmission, cholinergic	0.0884424	15	30
DNA metabolic process	0.0884424	18	39
positive regulation of epithelial to mesenchymal transition	0.091171	33	88
positive regulation of phosphatidyl inositol3-kinase signaling	0.091171	33	88
neuron differentiation	0.091171	23	55
humoral immune response	0.0916344	30	78
positive regulation of adenylate cyclase activity involved in G-protein coupled receptor signaling pathway	0.0931418	22	52
palate development	0.093849	37	102
cell migration involved in endocardial cushion formation	0.0949601	21	49
cellular response to follicle-stimulating hormone stimulus	0.0964085	25	62
cell differentiation in spinal cord	0.0987929	19	43
cell-cell signaling	0.0988207	44	127
cellular response to glucose stimulus	0.0990088	27	69
grooming behavior	0.0990088	16	34
epithelial tub ebranching involved in lung morphogenesis	0.0990088	18	40
positive regulation of intracellular estrogen receptor signaling pathway	0.0990088	15	31
sister chromatid cohesion	0.0990088	14	28
cellular response to amino acid stimulus	0.0990088	16	34
positive regulation of protein kinase C signaling	0.0990088	17	37
regulation of cyclin-dependent protein serine/threonine kinase activity	0.0990088	16	34
negative regulation of the force of heart contraction involved in baroreceptor response to increased systemic arterial blood pressure	0.0990088	16	34
