# Supplementary material for: Comparative Developmental Transcriptomics Reveals Rewiring of a Highly Conserved Gene Regulatory Network during a Major Life History Switch in the Sea Urchin Genus Heliocidaris
Source: PLoS Biol. 2016 Mar 4;14(3):e1002391. doi: 10.1371/journal.pbio.1002391 (PMC4778923; doi:10.1371/journal.pbio.1002391)
Supplement: S4 Table — (XLSX) [file pbio.1002391.s013.xlsx]

## Sheet: Sheet1
Gene Name	Signal	Cluster Assignment (L.v.)	Membership Score (L.v.)	Cluster Assignment (H.t.)	Membership Score (H.t.)	Cluster Assignment (H.e.)	Membership Score (H.e.)
Blimp1	Conserved	6	0.503183	6	0.985462	6	0.937611
Bmp2/4	Conserved	6	0.995162	6	0.977587	6	0.968546
Bra/Bra_1	Conserved	6	0.98056	6	0.991132	6	0.981988
Cabpf/Endo16	Conserved	6	0.914939	6	0.972621	6	0.980361
Chordin	Conserved	6	0.936617	6	0.991554	6	0.971885
Cycpln/Cyp	Conserved	6	0.965989	6	0.613596	6	0.987685
Delta	Conserved	6	0.958125	6	0.964158	6	0.422313
E2f3	Conserved	6	0.890479	6	0.993003	6	0.982438
Emx	Conserved	6	0.992464	6	0.972911	6	0.974724
Erg	Conserved	6	0.970148	6	0.993763	6	0.980374
Ese	Conserved	6	0.978773	6	0.611687	6	0.807157
FoxA	Conserved	6	0.98046	6	0.989792	6	0.991654
FoxF	Conserved	VLE	1	VLE	1	VLE	1
FoxG	Conserved	6	0.898001	6	0.83924	6	0.955678
FoxY	Conserved	6	0.640016	6	0.521685	6	0.943998
GataC	Conserved	6	0.971321	6	0.98666	6	0.836024
Gatae	Conserved	6	0.449358	6	0.971879	6	0.986003
Gcm	Conserved	6	0.84269	6	0.963814	6	0.808677
hbn	Conserved	6	0.973989	6	0.988936	6	0.994026
Hex	Conserved	6	0.986696	6	0.987914	6	0.964225
Hox11/13b	Conserved	6	0.987902	6	0.992445	6	0.986592
IrxA	Conserved	6	0.987489	6	0.765526	6	0.835305
Lefty	Conserved	6	0.626887	6	0.946483	6	0.964678
lim1	Conserved	6	0.949651	6	0.820534	6	0.991416
Lox	Conserved	7	0.967065	7	0.951558	7	0.900301
Msp130rel1	Conserved	6	0.865556	6	0.875551	6	0.515865
Msxl	Conserved	6	0.948536	6	0.951605	6	0.574368
Nk1	Conserved	6	0.682439	6	0.982068	6	0.921774
Nk2-1	Conserved	6	0.994008	6	0.98231	6	0.968332
Nkx2.2	Conserved	6	0.980206	6	0.985199	6	0.934691
Nkx3.2	Conserved	3	0.367853	3	0.463507	3	0.374988
Not	Conserved	6	0.800063	6	0.92638	6	0.979259
p58-a	Conserved	6	0.983593	6	0.988649	6	0.866452
Ployksl/pks1	Conserved	6	0.919304	6	0.98579	6	0.975109
Six3	Conserved	6	0.973505	6	0.983197	6	0.981584
Sm27	Conserved	6	0.865021	6	0.97966	6	0.98341
Sm50	Conserved	6	0.934746	6	0.98085	6	0.969936
SoxE	Conserved	7	0.859649	7	0.879093	7	0.969344
Sp5	Conserved	6	0.922094	6	0.957392	6	0.958626
Tbx2-3	Conserved	6	0.98978	6	0.992745	6	0.950062
Unc4-1	Conserved	7	0.810276	7	0.942438	7	0.64997
Wnt1	Conserved	6	0.98931	6	0.977945	6	0.986366
Wnt16	Conserved	6	0.5558	6	0.944973	6	0.809377
Alx1	Diverged	6	0.288878	1	0.509239	7	0.493103
atbf1	Diverged	5	0.525667	4	0.439521	7	0.685104
egr/z60	Diverged	3	0.281473	6	0.638404	1	0.391373
FoxN2/3	Diverged	6	0.975788	2	0.852659	5	0.534941
Hh	Diverged	7	0.836018	6	0.957308	VLE	1
Hnf6	Diverged	7	0.828831	3	0.369099	4	0.364176
lasp1	Diverged	4	0.596727	7	0.578998	3	0.910018
Notch	Diverged	3	0.391301	2	0.894989	5	0.247512
P16rel1	Diverged	7	0.573338	6	0.977973	VLE	1
Patched	Diverged	6	0.903067	1	0.785473	2	0.678564
Sip1	Diverged	2	0.885912	6	0.978835	4	0.647033
Smooth	Diverged	2	0.761474	6	0.492973	7	0.355416
Wnt10	Diverged	7	0.948525	6	0.601476	VLE	1
cdx	Genus Change	7	0.828529	VLE	1	VLE	1
ets4	Genus Change	3	0.786027	2	0.493068	2	0.854776
FoxQ2/FoxQ2_1	Genus Change	5	0.639606	6	0.466057	6	0.992543
Nodal	Genus Change	5	0.485524	6	0.73701	6	0.965413
Otx	Genus Change	4	0.332934	5	0.874697	5	0.497751
Shr2	Genus Change	6	0.723115	5	0.437067	5	0.818961
Six1/2	Genus Change	7	0.531406	6	0.971785	6	0.890277
Tgif	Genus Change	7	0.421472	6	0.590595	6	0.680202
Wnt4	Genus Change	1	0.574791	4	0.527889	4	0.939036
Apobec	H.e. Branch Change	6	0.531843	6	0.721764	7	0.314378
Bmp5/6/7/8	H.e. Branch Change	5	0.244472	5	0.870448	1	0.391681
Brn1-2-4	H.e. Branch Change	7	0.809633	7	0.752127	2	0.889937
C-lectin	H.e. Branch Change	6	0.992968	6	0.98858	VLE	1
Cara7LA/Can1	H.e. Branch Change	7	0.973322	7	0.759517	VLE	1
Dlx	H.e. Branch Change	6	0.781553	6	0.907238	7	0.896922
Eve	H.e. Branch Change	5	0.615142	5	0.748418	6	0.970856
Fgf9/16/20	H.e. Branch Change	6	0.994525	6	0.951203	7	0.611276
Ficolin	H.e. Branch Change	6	0.984375	6	0.985843	5	0.558634
FoxB	H.e. Branch Change	6	0.988444	6	0.779599	7	0.959468
FoxC	H.e. Branch Change	7	0.77804	7	0.911941	6	0.70424
Gsc	H.e. Branch Change	6	0.979695	6	0.951848	5	0.55807
HesC	H.e. Branch Change	5	0.923043	5	0.764704	6	0.611267
Hox7	H.e. Branch Change	6	0.492228	6	0.581182	7	0.685803
Msp130	H.e. Branch Change	6	0.981884	6	0.988858	7	0.908862
Myc	H.e. Branch Change	6	0.971562	6	0.969562	5	0.786817
P133	H.e. Branch Change	6	0.976397	6	0.895504	VLE	1
P16rel2	H.e. Branch Change	6	0.972545	6	0.979511	VLE	1
P19	H.e. Branch Change	6	0.984223	6	0.985814	7	0.961057
p58-b	H.e. Branch Change	6	0.98065	6	0.992217	VLE	1
Pax2-5-8	H.e. Branch Change	6	0.828893	6	0.733307	7	0.900182
Pdgfr/vegfrl	H.e. Branch Change	6	0.8846	6	0.990542	2	0.980642
Pks2	H.e. Branch Change	6	0.855612	6	0.887397	7	0.965104
RhoA	H.e. Branch Change	7	0.665804	7	0.751123	6	0.917752
ScratchX	H.e. Branch Change	7	0.951224	7	0.910645	VLE	1
Sm29	H.e. Branch Change	6	0.915415	6	0.983696	VLE	1
Sm37	H.e. Branch Change	6	0.894556	6	0.97682	VLE	1
Sm49/PMC1	H.e. Branch Change	6	0.965945	6	0.982176	VLE	1
Soxb1	H.e. Branch Change	3	0.77894	3	0.840691	2	0.291842
SoxC	H.e. Branch Change	6	0.976168	6	0.958102	5	0.731571
Tel	H.e. Branch Change	4	0.684837	4	0.75022	5	0.682778
Ttrspn_19/net7	H.e. Branch Change	6	0.951125	6	0.991383	VLE	1
Vegf3	H.e. Branch Change	6	0.993595	6	0.977972	VLE	1
Wnt5	H.e. Branch Change	6	0.958703	6	0.991982	5	0.540538
Wnt8	H.e. Branch Change	5	0.582679	5	0.680378	6	0.993282
Dr/Dr_1	H.t. Branch Change	6	0.672646	7	0.930636	6	0.585325
Ets1/2	H.t. Branch Change	3	0.809824	2	0.586561	3	0.701721
FoxO/FoxO_1	H.t. Branch Change	7	0.543747	4	0.366457	7	0.384361
Pitx2	H.t. Branch Change	7	0.796987	VLE	1	7	0.895295
Tbr	H.t. Branch Change	2	0.430965	1	0.243713	2	0.607311
Unvn	H.t. Branch Change	1	0.783757	2	0.649102	1	0.705961
