# Supplementary material for: Comparative Developmental Transcriptomics Reveals Rewiring of a Highly Conserved Gene Regulatory Network during a Major Life History Switch in the Sea Urchin Genus Heliocidaris
Source: PLoS Biol. 2016 Mar 4;14(3):e1002391. doi: 10.1371/journal.pbio.1002391 (PMC4778923; doi:10.1371/journal.pbio.1002391)
Supplement: S5 Table — (XLSX) [file pbio.1002391.s014.xlsx]

## Sheet: Sheet1
	Number of Assigned Gene Models
Category	This Study	Tu et al. (2012)
Adhesion	151	312
Apoptosis	32	53
Biomineralization	30	47
CalciumToolkit	107	176
CellCycle	73	98
Cytoskeleton	100	195
Defensome	196	384
DNAReplication	22	32
EggActivation	107	181
GermLineDet	11	14
GPCR	88	177
GTPase	157	225
Histone	8	25
Immunity	209	433
Kinase	196	301
Metabolism	1002	1473
Metalloprotease	91	185
Nervous	202	329
Oogenesis	30	49
Phosphatase	49	83
Signaling	152	216
TF	244	347
Translation	23	37
ZNF	148	236
