# Supplementary material for: Comparative Developmental Transcriptomics Reveals Rewiring of a Highly Conserved Gene Regulatory Network during a Major Life History Switch in the Sea Urchin Genus Heliocidaris
Source: PLoS Biol. 2016 Mar 4;14(3):e1002391. doi: 10.1371/journal.pbio.1002391 (PMC4778923; doi:10.1371/journal.pbio.1002391)
Supplement: S6 Table — (XLSX) [file pbio.1002391.s015.xlsx]

## Sheet: Sheet1
	LVeggA	LVeggB	LVeggC	LV4cellA	LV4cellB	LV4cellC	LV16cellA	LV16cellB	LV16cellC	LV32cellA	LV32cellB	LV32cellC	LVBlastulaA	LVBlastulaB	LVBlastulaC	LVGA	LVGB	LVGC	LVELA	LVELB	LVELC	HTeggA	HTeggB	HTeggC	HT4cellA	HT4cellB	HT4cellC	HT16cellA	HT16cellB	HT16cellC	HT32cellA	HT32cellB	HT32cellC	HTBlastulaA	HTBlastulaB	HTBlastulaC	HTGA	HTGB	HTGC	HTELA	HTELB	HTELC	HEeggA	HEeggB	HEeggC	HE4cellA	HE4cellB	HE4cellC	HE16cellA
SPU_000003	238	144	424	484	591	373	432	472	324	239	377	808.97	494	300	669.01	480	314	356	507	401	371.01	98	154	102	19	160	133.97	195	178	136	175	132	169	274	325	248	165	198	269	171	173	191	373	389	384	355	320	235	576.6
SPU_000007	5	0	0	0	0	0	0	0	0	0	0	0	0	0	0	101.34	45	67	103	56	83	0	0	0	0	0	0	0	0	0	0	1	0	0	3	0	4	0	0	37	34	28	0	0	3	1	0	0	2
SPU_000008	0	1	4	2	3	0	1	1	27	0	2	0	46	78	39	87	62	70	139.4	95	105	43	44	16	22	48	35	52	77	66	51	49	77	24	30	23	10	21	21	42	44	53	19	26	47	206.03	164	122	287
SPU_000009	198.1	306.73	366	853.44	722.25	1295	795.52	889.98	750	302	1217	687.68	110	92	159.14	350	171	214	186	122	187	1009.13	1156.5	1213.98	283.87	1138.26	1211	1001.75	1694.94	1250	1013	1265.75	1531	353	412	270.99	233	289	328.98	270	265	251	493.01	860	1102.03	769.99	716.11	537	1854
SPU_000011	66	1542	2373.28	1076.72	1235.44	1250.66	1207	1298	936	571	914	559	529.31	386.93	500	668.27	558	493.8	618.9	366	404	1547.4	1336.01	1209	247	673.16	724.46	663.26	793.52	870.02	702	671.02	971	308.06	408	249	287	242.89	287	416	499	448	560.7	783	705.76	1399.31	759	759.19	1262.81
SPU_000012	0	17.81	1	0	3	2.93	7.31	12	2	1.91	2	1	53.88	22	32.21	29	15	44	84	53.74	53	38.29	27	13	45	103	50	94	31	80	89	38	112	34	29	30	37	61	50	57	48.06	57	287	321	464	2072.69	784	819.82	964.03
SPU_000014	21	51	47	132	81	246	294	321	318	310	510.63	628.99	353	366	295.02	666	330	337	363	289	273	11	19	10	2	27	56	48	48	44	58	39	56	381	287	194	257	209	265.03	360	433	397	38	47	32	158	139	147	498.79
SPU_000021	6	15	17	38	38.99	54	32	26	29	35	69	72	56	29	53	78	33.82	31	18	4	11	20	31	28	55.94	75	90	134	172	213	198	125.96	260	41	23	29	5	22	2	4	7	2	12.03	48	17	75	44	34	155.99
SPU_000022	30	39	124	74	67	133	196	244.99	247	135	219	311	4381.33	4186.73	5288.86	7653.49	4706.98	5353.69	7242.31	5433.15	5363.71	153	146.95	72	163	98	140	106	120.1	132	105	117	141	6880.94	6716.55	3342.87	5897.25	6625.92	6990.08	8184.56	9678.66	8865.66	287	58.03	310	521	268	281	221.9
SPU_000026	42	33	51	149	115	502	475.01	227	432	68	680.83	539	350	341	424	700	526	635	470	311	290	221	257	263	479.11	368	317	137	192	236	162	178	303.86	1244.98	1139.33	869	1211.96	1646	1599	1728	1807.93	1901	189	233	238	992.94	820	687	1528.43
SPU_000034	1410.98	719	1797.99	2353.01	2261.89	2489.49	2139	2672.02	1407.99	1272.01	1485	1734	1253	1285	1659.76	1344.96	876	998.03	1063	884.73	968	1463	1545.72	2252.03	509.95	2685.19	2910.55	2842.34	2445.24	2991.88	2956.16	1835.95	3580.02	1279.22	1548.28	1020	816.46	1016	966.09	1038	1042	941	1105.86	1666.97	912.02	1777.02	1583.99	1237.03	3521.91
SPU_000035	52	208	149.01	14	91.04	250	101	73.8	40	126	372	40	285	113	153	914.98	470	607	866.98	596	543.95	333	325.94	283	132	327.38	339	413.01	444.01	362.01	473	336	441.99	437	412.85	258	449	399.02	619	768	871	794.02	125	69	144.54	158	140	111	453.01
SPU_000037	51	75	126	308.76	336.58	533.81	387.97	516.78	364	173	464	442.02	113.12	144	112	168	128	117	156	114.26	79	56	42	55	89	228.06	378	755.9	695.11	361.84	687	422	404.04	239	225.29	79	70	58.85	73	84	89	80	26	54	45.98	265.19	335	364	2275
SPU_000040	196.09	267.83	234	74	126	124	78	83	50	38	91	148	278	308	615	731	381	339	646	440.02	438.29	435	360	436	157	252	293.98	431	362	387.01	377	274	395	142	101	90	150	232.01	278	505	583.33	623	43.82	58	53	78	82	83	168
SPU_000041	2	1	10	6	3	6	4	5	2	3	4	8	2	1	2	20	71	29	48.86	20	16	2	0	9	1	5	12	4	5	2	3	6	9	1	2	20	3	6	7	12	12.24	12.81	0	0	0	1	0	0	1
SPU_000042	32.79	5	11	63	442	28	154	154	224	88	216.37	215	347	290	478.33	380	214	412	338	212	207	27	37	40	56	130	141	196	136	101	122.01	86	102	517	382	202	142	154.08	129	100	121	111	19	42	32	194	149	208	508
SPU_000043	1057	37	24	66	53	62	113	135	74	132	260	472.01	1273	995.54	3421.26	1415.38	995.83	496	1230	1076.02	1447	16	62	3	7	162	13	528	434	77	557.39	379.7	132	1963.13	2668.07	1451.99	4152.78	936.74	1437.6	1557.98	2452.02	2072.22	1195.46	915	1807.87	967.08	1233	882.83	1971.75
SPU_000044	0	6	0	9	24	14	33	61	1	0	8	17	6	4	3	8	1	4	8	5	6	0	0	0	0	0	0	0	0	0	1	0	0	6	6	1	4	0	3	1	2	2	0	1	1	2	0	1	1
SPU_000046	1071.81	3020	1188.04	2115.98	2006.8	1743.09	1840.99	2282.31	1647.88	1894	1509.05	888.21	767.91	850	841.01	1206.05	770	665	456	496.01	480	2031.49	1950.88	1323	191	1114	887	1240	1379.62	1013	1220.96	988	1204	283	337	200	191.94	299	231	299	345	280	927	1282.91	1209.9	830.01	829	525	1460.09
SPU_000047	8	14	7	4	1	25	5	8	9	1	9	24	48	19	22	65	76	70	266	233	212	4	0	1	1	1	0	3	7	3	7	2	2	1	4	3	11	21	0	141	149	145	2	2	2	17	15	30	23
SPU_000048	284	239	235	228	402.71	625	456	597	419	930.96	239	784	483	431	1032.53	675	442	354.01	379.47	545	419	311	441.95	451.98	434.22	894	1035.87	1418.45	1209.01	971	1525.34	1035	1137.97	948.71	1155.15	491.37	783	414.01	823.98	1004.03	1331.63	1303	57	109	148	495	365	377	754
SPU_000049	14	12	11	52	90	68	41	48	155	12	92	66	251	151	341	467	224	256	363	264	318.99	265	389	366	40	277.12	284	309	285.49	197	341	240	220	214	274	237	331.99	319	398	425	471.94	447	14	22	28	59	40	37	74
SPU_000051	0	1	0	2	1	0	18	17	1	0	0	18	13	51.09	21	32	21	8	10	15	27	0	1	1	1	0	1	0	1	0	2	1	2	30	25	11	11	10	15	19	9	20	0	1	0	3	1	1	4
SPU_000052	378.87	218	513	432	213.93	642.98	888.74	886	586.86	489	891.03	523	66	73	92.23	136	79	76	139	162	132	340	278	465.7	156	657	851	912	1210	676	1053	942	900	215	316	127	90	100	139	152	175.13	158	337	379.99	341	559.19	583.34	441	1072
SPU_000053	245	157	224.98	393	408	298	397.43	591.75	396	286.99	1015.82	494	832.33	1062.11	1153.51	16752.1	13258.1	10929.8	33421.6	33595.6	36923.1	80	42	70	94	126	164.97	181.2	190	255	225.9	171.71	267.73	279.16	268.04	372.43	4744.44	1825.85	2974.9	54439.3	72996.1	53277.9	81	127	117	124	143	164.91	216.57
SPU_000054	30	45	56	244	147	244	186	170	469	214.97	711	182	366	237	427	184	140	112	59	31	30	212	244	251	483.2	1374.05	1601	1497.03	2094.61	2234.6	1506.01	1811.09	2637.99	342.94	307.58	158	212	170.25	203	277	310.6	274	284.51	1253.98	387	4449	3531.92	3662.97	4788.08
SPU_000055	1729.99	2308.9	2395.44	2298.02	2644.03	1813.8	1579.01	1970.97	1554.12	1242	1369	2044.95	614	957	731.3	880	541	813	793	418	339	127	241	350	170	569.02	860.05	1182	1647	810.02	1237	1331.65	1000.83	364	539	362	311	482	437	419.7	484.14	426	88.01	127	125	873	996	772	1421
SPU_000062	907.94	579.33	1531.81	8230.79	7983.91	6274.98	11065	13494.2	8151.91	6370.72	15490.9	11198.5	55946.1	50084.2	105822	79060.7	67196	59566.9	75218.6	77450.9	75390.7	1304.19	915.58	1358.43	6079.24	4484.44	6634.97	6921.29	7820.3	4528.94	7546.11	7694.34	5701.32	81143.8	112580	59004.5	56652.4	79706.9	73215.2	60214.5	73035.5	63627.2	66.03	255	65	824	573.92	359	483
SPU_000063	12	19	18	35	0	33	11	6	99	6	3	7	8	5	43	39	12	12	18	21	16	16	12	12	24.99	34	41.14	35.78	48.93	54.01	36.01	55.25	90.99	3119.58	1350.97	944.85	1603.57	342.09	1394.54	1605.26	2874.5	2224.59	5	2	10.89	23.96	15.98	25	12.95
SPU_000066	281	665	120	201	142	482	376	369	212.84	395.35	330	564	61	20	91	69	4	12	38	36	20	20	3	56	7	10	82	17	44	27	27	28	38	8	2	5	1	1	4	5	8	13	17	11	7	31	31	45	38
SPU_000067	517	309	50	983	925	954	1060.02	1248	794.94	749	764	1223.16	510	699	472.3	495	543	589.03	706	311	293.81	61	85	100	19	148	226	162.26	186	217	204	186	244	225	275	125	136	191	167	283	408	223	78	70	100	398	319	218	412
SPU_000069	498	482	1277.49	1084.77	1058	1345.19	1189	1342.67	1611.01	1316	1944.46	2367.72	1019.04	1134.15	1205.97	2074.26	899	1174	954	802	614	411.81	416	623	209.34	693	901.24	780	814	956	773.13	638	1178	846.32	1090	675	613	895	902.02	507	475	435	207.98	580.06	191	883	776	724	1961.91
SPU_000070	0	0	0	0	0	0	0	0	0	0	0	0	0	1	0	1	1	2	7	3	2	1	0	0	1	0	0	4	0	0	6	0	1	0	0	3	2	1	0	3	6	3	0	0	0	6	4	0	3
SPU_000073	0	0	6	0	0	0	0	0	3	10	9	0	0	18	0	0	15	0	0	8	11	1	0	1	1	3	6	1	1	1	2	1	0	0	0	0	0	0	0	3	1	2	0	0	0	0	2	1	1
SPU_000074	129	162	94.68	85	114	217	199	257	114.18	92.81	148	278	183.54	209	278	380.95	211	237	349	327	300	369	401.01	390	220.01	636.93	784.58	821.57	974.04	834	853.99	756.96	969	266	282.27	186.74	196.74	230.64	210.87	238	269	209	91	254.91	184	282.01	278	177.57	781.99
SPU_000075	1208	1371.99	1516	1099.55	1210.85	1182.08	1337.06	1478.24	950	1105.43	2713.01	2513.03	1476.81	2189.07	2372.99	3686.75	1785.99	2620.55	2180.05	1404	1308.01	99.34	121	125.83	102	230	348.99	966.05	1196	338	1105.04	785.03	437	1887	2084	1202	1097.6	2019.19	1454.46	1904	1769.93	1828.38	173	111	156	729	435.45	291.1	905
SPU_000076	9.12	3	3	1	0	0	2	1.01	5.06	3	2	18.01	8.89	9	4	141.02	73	82	1460.46	1353.96	1620.13	2.41	1	3	0.59	3.44	14	4.99	8	31.99	6	4	47	72.38	123.81	35.93	39.98	40.81	41.69	1257.24	1980.17	1370.61	0	0	0	0	1	5	3
SPU_000077	75	37	162	167	106	141	379	334.99	365	448	273	352	1245.41	1926	1509	2752.98	1858	2613.99	5723.55	4118	4538	116	75	117	328	198	454	267	334.87	241	303	332	278	3154.42	3341	1832	4590.27	4579.71	4027	7305.04	8806.97	7597.13	424.99	218	544	1248.97	1208	1056	2124
SPU_000082	6	0	0	1	0	1	1	0	0	0	0	2	22	9	15	28	9.06	29	35	17	9	3	1	10	6	0	6	2	3	4	8	4	3	45.99	65	13.96	41.99	25	31.99	51	33	36.98	18	6.98	19	4	6	3	2
SPU_000084	156	69	105	645.97	879	300	1187	1686.53	594	224	774	964	882.77	1030	894.02	1336.13	1119	894.95	872.63	694.01	642	836.9	366	272.74	135	986	1441.77	1692.9	2218.87	938	1713.1	1618.71	1078	392	420.9	336	368.98	334	366	422	543	469	117	124	102	504	889	660	1533.05
SPU_000091	2962.99	2914.96	2543.9	1897.99	1290	1371.98	956	1083	958	1435	1742.69	1939	920.95	861	677.97	1620.77	1064.11	1035.08	1357.81	1720.67	1496.8	102	111	161	196	472.01	585	948.98	938.7	725	970.16	651.99	909.01	642.7	650.23	465	506.29	447	768	874	772	844	45	116	122	745	515	551	1750
SPU_000092	3	6	5	25	53	36	26	42	24	11	55	57	5	7	11	21	12	2	7	10	4	0	0	0	0	0	0	0	1	0	0	0	0	0	0	0	0	0	0	3	0	0	0	1	0	3	1	4	9
SPU_000094	250.99	373	535.89	117.96	350	376	181	137	192	149	669.99	500.24	1331.66	1113.91	1122.99	1723.89	1275.21	1521.4	2427.93	1839.54	1824	94	93	228	305.99	838	1013.26	1129.89	1191.36	1122.96	1194.78	924.87	1410.76	901.7	1173.85	745.08	738.04	908.88	930.55	1005.46	1174.33	1118.17	66	158.07	224	2033.2	1529.91	1553.15	4165.21
SPU_000098	329	529.89	630	1493.99	1752.35	4188.57	4962.37	5939.61	3774.48	3354.2	7477.49	6607.58	1509.96	1318.22	1907.28	2561.63	1891.92	1855.75	1469.14	1152.61	1226.56	582.82	715.02	749.84	388	2706	2978.68	6022.22	7461.94	4217.62	6261.98	4402.27	5105.79	927	1183.75	663.06	500.9	512	550.21	811.33	792.97	812	157.88	474.63	230.22	1419.54	1299.7	1208.18	6156
SPU_000100	6	7	58	221	76.04	98	201	210	69.74	46	59.97	23.09	13.09	3	104.07	24	7	132.99	99.2	8	7	13	14.99	12	34.79	42.22	71.19	55.01	52	34	69.06	55	33.95	10	18	7	5	6	5	9	1	11	1	1	2	19	9	10	45
SPU_000101	50	57	81	383	126	277	318	402	309	188	371	516	1845	1826.98	2899	3111.93	2183	2448	1561	1024.01	1140	1645.02	1395	1796	78	1146	1452	2593.79	2504	1840.68	2605.9	1360.54	2220.84	1003	1231.61	783.29	576	804	795	642	664	557.06	1031	1445.64	808	1998	1296.62	886.52	2902.71
SPU_000105	430	452.91	471	482	346	419	371.03	442	363.96	350	285	350	179.97	249	267.04	588	412.46	373	787.1	519	531.05	178	182	353	342	633.05	1053.16	1624.17	2513.57	1227	1485.71	1476.02	1463.91	565	328	200	177	206	139.01	242	181	231	138	206	174	652.47	626	546	1629
SPU_000114	226.93	69	133	389	499	196.98	513.95	535.97	389	301	759.01	853.93	401.97	343	611	1289.95	541.57	534.63	935.95	809	767	88	149	90	308	940.99	575	1020	1241	684	1028.03	1078	855.02	1164.15	1384.27	688.01	446.68	582.4	558.33	484	493.43	478	38	84	82	1328.1	1008.92	1574.01	2880.16
SPU_000116	3	45	16	44	27	108	26	15	50	17	98.06	112	24	11	22	18	19	9	8	5	4	1	0	0	0	1	2	19	0	0	25	0	2	10	5	3	1	2	1	12	11	9	5	0	1	9	17	0	1
SPU_000118	191	37	111.98	109.95	54	25	155	186.02	41	69	136.84	10	792.01	584	845	901.69	471.3	814	240	201	220	4	4	5	6	35	4	5	7	3	9	5	6.04	648.92	896	754	342.49	1011	1020.92	573	566	575.92	62	31	407	373.79	140.39	201	586
SPU_000122	49	14	28	71	192	24	49	53	41	198.66	81	93	75	99	121	159	94	165	164	80	69.02	15	29	10	20	77	29	55	49	33	63	43	61	97	136	72	103	64.01	81	95	103.51	102	189	112	265	65.99	165	146	300.85
SPU_000127	49.01	63	43	255.02	222.02	463.36	792.96	944	525.96	334	576	690	274	241	345.01	331	299.71	328	262	197	186.02	31	38.01	46	169	185.04	216	532	584.99	277.01	423.98	331	347.81	93	101	48	32	36	34	56	37	42	48	106	60	446.09	439.93	326	1464
SPU_000128	1706.22	1662.02	2104.39	4399.56	3877.09	3738.25	3934.31	4761.68	2708.81	4120.97	5840.12	5023.99	4382.02	4276.64	4551.09	6187.19	4329.47	4411.52	6074.93	4390.42	4577.63	885.68	1003	1507	880.68	2593.21	3475.88	5222.42	5193.09	3843	5951.12	4137.73	4784.97	4022.4	5401.38	2823.01	1903.11	3185.11	2278.01	2749.24	3154.22	2712.21	188	258	284	1499.14	1270.99	970.05	3163.97
SPU_000129	513	192.08	314	377.01	624	242.45	708.92	588.65	542	267.01	961	1091.66	311	409	252	896	519.99	560.02	568	399.32	368	97	124	132	69	364.81	400.98	589	1041.04	551	660	807.29	668	104	140	88	38	49	61	68	76	39.55	58	124	57	175	138	170	390
SPU_000130	58	13	25	41	75	20	76	75	56	23	88	83	22	27	17	70	51	54	43	41	31	13	6	14	14	37	51	64	86	61	78	117	75.93	14	7	13	4	5	5	6	7	7	4	11	8	16	14	13	36.99
SPU_000135	151	135	376.01	500	542	680.07	564.79	683.29	485	338	1056.04	510	1413.71	1199.65	1978.98	992.16	600	684.87	603	363	428	186	205	193	38	173	172	149	80	262.97	174	76	289.12	432	458	349.79	334	414	390	469	541	480	449	922	595	1079.84	967.91	927	2060
SPU_000138	84	61	113	287	286	354	1497.87	1993	419	822	918	1024.56	310	227	392	572	273	326	388.17	249	272.58	33	35	45	16	295	361	588.63	710.07	447	595	397	580	574.78	761	407.95	271.39	363.09	480	443.96	416	422	11	11	19	95	85	46	225
SPU_000142	7.93	52.29	68.19	134.26	167.23	204.36	226.24	288.41	207.48	81.88	217.35	205.91	837.11	1144.25	1047.21	3043.9	2053.52	2042.25	1491.43	1125.91	1107.81	5	12	21	12	50	76	83	75.98	97	104	71	107	1041.27	1559.12	759.19	442	613	717	636	552.99	532.7	44	76	60	338	287.32	180	369
SPU_000145	557.07	629	713.02	2459.32	2370.43	2132.51	2415.95	2571.05	1852.09	1713.76	1460	2215.72	937.3	702.01	2130.18	2100.62	1347.33	1214.38	1140.02	920.63	850.13	427	396	622	1039	1758.11	2300	4006.51	3243.98	2679.05	4102.15	2692.04	3182.11	366	388.98	176	269	197.12	253.09	425.37	417.05	421.94	130.97	450	374.77	1385.73	1300.77	1005.88	5481.47
SPU_000146	110	177	213	700.3	773	1764	2044	2708.02	1371	488	712.43	821	251	291	230	568	362	634	949.59	612	593.85	158	137	263	438.19	953.83	1486.03	2358.66	2770.87	1586.91	2185.6	2071	1915.9	186	234.8	146	136	127	158	320	353	297	101	134.6	106	345	350.93	391	1265
SPU_000148	15	7	135.93	0	3.91	0	7	4	6	7	3	10	7349.75	5940.37	5217.07	5525.68	2728.03	2613.87	2162.72	2218.46	3277.83	7	4	17	4	3	1	12	6.06	6	11	4	2	7	6	2	49	1	4	843	977.12	953	1	2	0	0	0	0	0
SPU_000152	0	6	11	1	1	8	5	6	4	3	5	5	2190.94	1858.99	1992.25	90	125	173	29	21	21.02	3	2	8	0	11	6	7	16	8	19	4	14	514	1009	933	792.98	864.99	736.56	320.01	255.46	257	12	4	3	38	48	15	13
SPU_000162	257.35	625	447.16	83	62	545.15	30	23	170	119	97	144	18	13	8	13	9	4	10	10	5	3	0	0	0	0	0	0	0	0	0	1	3	9	8	4	4	0	4	8	3	7	7	5	15	48	21	34	120.35
SPU_000163	1	0	0	2	0	0	2	0	0	2	1	2	1	2	3	10	2	3	8	3	6	0	0	1	0	0	0	1	0	12	0	1	16	0	0	0	0	1	0	1	3	2	24	68	30	77	113	78	190
SPU_000164	0	2	0	1	1	0	0	0	0	3	1	1	323	113	271	1299	467	713	3481	2500	2794	3	1	2	0	8	3	17	25	27	17	17	42.9	1304	1464.04	899	3954.59	3107.74	3791	16123	17617.3	16195.3	0	0	1	0	2	1	0
SPU_000166	6	14	24	63	69	42	119	170	88	36	38	136	136	164	270.15	749	498	546.35	251	153	145	111	79	82	33	103.89	67	103	160	404	85	114	496	1039	1743	1397.99	396.57	1772	1221	230.99	371	234	27	38	64	224	58	39	464
SPU_000167	13	4	46	7	5	2	2	6	5	1	3	6	14	17	63	37	38	59	126	73	113	83	37	83	51	81	226	238.11	160.01	112.99	271	174	188	5042.16	7079.81	3942.67	1376	3904.06	2923.72	383	294	275.94	14	34	24	137	119	122	225
SPU_000168	1275	866.79	2208	5624.55	4311.27	3295.04	4113.01	5419.44	3741.2	2595.75	5966.31	4807.73	3017.41	2537	2773.88	2350.42	1546.29	1923.9	1334.04	766.63	929.39	812	664	1381.82	931.89	2694.37	4482.84	5240.88	4468.46	5114.84	5676.29	3644.32	6050.67	2074.77	2185.82	1510.04	1296.11	1506.33	1894.22	1799	1934.95	1753.88	709.9	1877.18	946.29	5584.96	4543.41	4128.43	8221.03
SPU_000169	1743.8	1776	1792.01	2423.8	1743.84	2699.99	3466.06	4219.31	2447.54	1979	4039.99	3473.74	355	305.99	292	775.22	471	558.41	931	641.88	615.8	186	237	254.52	218.58	1038.98	809	1963.01	2311.1	1164.81	1757	1466	1145.97	266	265	131	159	166	199.83	386.02	401	382	485	463	496.46	898.06	718.21	547	2287
SPU_000170	6413.82	9613.7	8592.49	9443.9	7966.11	8752.51	6087.94	6641.23	5677.86	5497.91	10895.5	11313.2	5333.51	5550.08	7525.93	8462.47	6202.85	6601.97	5031.16	2943.97	2856.01	1706.6	1499.16	2111.39	760.33	6022.13	5734.55	8624.32	9994.61	7909.24	9840.67	6811.8	10176.4	2282	2695.31	3044.06	1799.38	2956.18	2558.71	3180.99	3515.46	2996.06	974.64	2152.77	2053.74	7433.5	5884.84	4213.81	9041.8
SPU_000171	3674.02	4878.95	4434.07	5030.87	4291.94	4664.53	2822.95	3141.94	3075.18	2591.96	5221.1	5738.03	2579.96	2689.93	3701.73	4242.95	3090.88	3452.04	2470.01	1486.03	1471.97	1298.78	1400.88	1753.99	975.58	3830.23	3427.88	4019.14	4334.14	4129.97	4597.48	3861.8	5018.02	1192.99	1371.01	1580.11	1280.02	1898.02	1531.99	1611.4	1940.94	1629.84	686.99	1356	1228.31	4112.47	3497.01	2523.66	4828.26
SPU_000172	653	300	674	1539.97	1033	895	1068.19	1131	1415.94	1069	1053.03	1082.01	1019	773	872	1162	640.05	994	1007	748	547.61	252.25	304	456.41	230	670.92	834	782.09	1002	971	794	800	1068.16	268	309.4	263.81	253	220.09	262	387	379	410.48	81	177	243	431	359	374.9	1035.79
SPU_000174	3	1	1	3	1	0	1	0	1	1	1	2	36	9	7	27	13	21	60	70	34	9	18	8	3	27	20	44	57.09	22	56	37	31	414	428.03	212	401	404	681	1106	1339.97	1027.02	1	2	0	21	16	10	15
SPU_000178	429	403	422.01	638	707	894.59	649.01	805	650.19	691	1130.17	999.01	213	239.76	162	347	134	107	98	128	68	510	502	762	660.8	991.99	1789	2563.02	2434.99	1709.72	2797.84	1849.28	2137	330	390.5	114	50	98	133	68	68	48	141	357	232	813	832.99	856.9	2642.27
SPU_000181	0	0	0	0	0	0	0	0	0	0	0	0	7	3	0	8	4	1	16	34	13	0	0	0	0	0	0	0	0	0	0	0	0	0	0	1	0	0	0	0	0	0	0	0	0	0	0	1	0
SPU_000183	756.31	978.16	561	4005.16	1785.01	3016.7	2892.39	4188	1419.97	490	1327	1132	313	320	335	592	385	512.26	746	475	468	92.43	36	57	194	124	266	215	201	207	155	162	199.22	414	470	189	209	257	290	264	278	314	48	54	86	189	244	226	1065
SPU_000185	22	13	7	10	25	23	28	34	16	13	17	14	12	26	56	109	51	59	76	51	52	1	2	0	2	1	3.12	14	0	12	15	3	20	14	8	8	24	11	33	51	64	44	15	6	19	166.17	80.9	64	86
SPU_000186	0	0	0	1	8	3	1	5	1	2	1	4	57	15	20	154	54	16	158	368	343	0	0	0	1	0	1	0	4	0	0	0	2	12	13	12	20	12	15.24	12	19	17	0	0	0	0	1	1	1
SPU_000187	327	107	241	310	627	201	310	391.01	234	663	452.77	335	1576.95	1277	1473	4043.27	1870.09	2512.38	1569.01	1260.95	1132.52	24	23	14	10	27	31.99	49	82	70	62	48	106	767	663	481	701	691	1139.82	1444.64	1549	1291	107	107	112	273	314	264.98	454
SPU_000191	328	532	845	538.03	819	958	572	742	558	692.06	1281	662	279.89	285	328	604	482	416	670	433.04	468	139	184	70	28	186.06	111	290	289	210	313	243	250	386	396.01	295.04	173	255.21	230	213.8	198	190	198.01	222	141.09	516	400	626.98	1166.35
SPU_000195	16	54	33	55	41	60.97	79	42	40	10	84	73	317	466	879	1398	1211	1214.18	678	423.02	404	1	1	4	3	3	10	8	14	8	12	8	6	244	228.96	106.1	121	575	410.97	398	364	380.98	3	13	14	114	67.99	43	75
SPU_000202	8	36	26	46	74	92	117	129	173	81	83	350	168	141	124	608	296	368	427	308.13	304	333.08	442.14	638.51	126	879.9	974.96	884	983	1219.67	890	808	1383	461.98	511	336.99	262	263.1	348	410	376	424	32	89	72	283	251	183	415
SPU_000205	34	118	53	211	266.62	340	116	133	276	226	73	426	122	99	154	179	94	166	152	90	87	6	3	8	37	37	39	51	54	69	36	59	96	41	64	26	29	39.98	50	66	43	67	15	18	5	69	96	79	103.97
SPU_000208	130	313	709.98	1182.57	1104.17	1361.03	936	813.02	1903.02	382	950	1880.36	449	436	450	598	412	490.99	513.08	310	429.75	749	722	1000	429.01	1162.44	1602	2217.07	1905	1298.98	2264.99	1293.98	1442	136	158	60	34	25	44	51	61	44.99	343	626	441	971.9	850	846	2305.59
SPU_000210	3547.88	855	2049.17	5308.85	4192.31	2014.08	3760	4358.22	3130.69	3612	3772.96	3908	1380	1578.17	1120	2388.87	2160.8	1508.01	1727.34	2180.38	2025.62	287	214	374.01	539.25	2292.02	2660.04	3502.99	3330.97	2881	3629.98	2571.02	3475.12	594	531.07	340	472.35	437	635.89	961.07	1040	911	342	701.01	1151.98	1615.98	1349.92	1526.83	4196.05
SPU_000212	407	399	637	984.95	824.99	2213.95	2751.64	3488.74	1820.95	1221.64	4248.38	3639.06	1342.09	1182.62	1671.96	1925.36	1079	1240	968.01	910.41	772	219	378.02	531.05	454	1970.7	2441.59	4184	1743.97	2378.05	4880.71	1200.99	2835.04	512.03	449	95	83	108.01	159.9	130	104	127	87	148	139.89	642	661.05	681	3734.15
SPU_000213	21	35	74	407	656	379	398.01	501	476	121	243	453	338.34	281	679	682	357	522	327	183	183	14	15	13	69	85	86	256.01	216	169	257	164	179	59	66	34	22	27	29	35	31	23	120	122	202	451.52	410	197	1264.49
SPU_000214	24	14	54	69	237	240	284	306	165	225	407	118	221	199	544.08	314	247	244	207.31	157	135	44	11	11	92	144	161	173	346	136	179	303	166	101	62	68	13	71.09	34	9	12	24	51	92	108	830	573	665.01	722
SPU_000216	2	6	6	4	8	1	30	1	7	4	26	7	60	46	28	200	125	81	60	63	120	102.72	97.66	76	25	111	107.61	111.08	159	117	160	121	136	607.03	621.66	253	181.97	186	310	464	211	449.51	26	28	41	25	41	24	125
SPU_000222	0	5	6	0	2	1	0	1	0	3	2	8	26	2	4	11	11	5	6	7	4	0	0	6	0	0	1	1	2	0	0	0	0	3	2	1	5	4	10	11	12	11	0	0	0	0	0	0	7
SPU_000225	88	162	423	1626	1139.02	1241.67	1923.89	2297.67	947.77	1123.26	1704.63	1689.83	806.48	881	918	1082.88	859	979.17	649.02	386.89	425.12	145	197	150	1601.25	1050.99	659.04	800.94	820.89	1445	953	932	1830.99	1012.73	1478.83	803	1072.53	1682	915.99	862.09	960.25	813.05	244	109.08	293.52	1099.12	1309.85	2086	1833
SPU_000227	314	185	283	642	415	233	210	286	225	49	265	389	143	197	157	347	201	242	274.95	198	191	107	130	158	216	602	647	630	661	690	709	555	884	302	450	247	233	309	373	472	416.94	469	55	310	122	474	560	390	1003
SPU_000229	319.95	308.27	470.05	639.05	871.21	955.06	1527.95	2316.85	548.44	918.8	1734.64	1216.12	877.99	755.06	863.47	794.91	365.96	587.11	873.92	772.12	749.57	517.03	399.17	729.08	395.14	862.9	1026.22	998.31	1780.9	1247.18	1004.88	1361.93	1450.8	547.98	779.04	431	637	689	497.03	766.91	783.99	715.11	103.99	142.07	138	655.01	350.97	372.77	1405.84
SPU_000232	17.03	5	22	61	78	45	34	37	40	32	55	64	107	161	175	307	117.04	214	156	85.99	59	130	146	297.12	127	160	352	239	313	216	261	249	242	280	306	189	210	282	321.03	237	206	229	74	87	76	356.35	423	378	509.98
SPU_000236	237	227	287	1093.7	657.97	889.13	1732.99	2085	1189	1999.39	3042.76	3311.07	8961.05	7368.38	11044.5	13607.2	6751.85	7188.96	5289.26	5341.89	6006.01	69	66	87	79	403	533.32	477	787	750	588.99	650	909	4126.97	4073	2314.9	3196	2659.63	4036.86	6110.58	8065.79	6689.07	520	601	502	2335.99	2103.15	1146.97	2111.1
SPU_000240	11	5	16	34	109	33	149	131	171	123	124	180.02	35	65	20	217	40	85	97	72	65	178	140	176.57	73.06	165	293	294	370	228	251	233.29	261	24	19	39	19	19	20	61	47	49	15	89	26	41	65	94	151
SPU_000241	542.99	615	702	1449.61	1377.63	1826	2915.27	3629	2789.48	1264.92	2499	4066.74	309	466.99	251.91	1895.99	1261.95	1357.96	3541.04	3183.01	3211.3	126	111	169	256	520	638	963.01	977.05	864	1044.62	802.99	1043.01	723.02	716	391	571	643.01	793.98	1393	1349.27	1244.05	244	662	339.25	1153	980	769	2030.47
SPU_000242	1138.07	2091	1229	1294.01	935.02	909.02	1660.77	1967.86	1317.99	1367.04	1718.21	1804.05	1780.42	1448.05	2246.24	2087	851	1308	1585.69	1343.18	1224.05	1144.79	1063.53	1097	133	594.98	734.01	783.97	861	655	644.04	625	667	290	196	121.93	425	259	229.17	983.41	1405	1158.15	1419.89	1635.94	1478.43	954.12	875	596.14	1110.04
SPU_000243	181	165.37	87.39	155.28	276.36	413.01	465.28	388.79	371	253	700.21	516.38	889.73	978.21	1031.5	1544.05	935.44	1188	1317.3	836.02	851.93	1525.62	1285	1529.77	321	547	832.97	847.67	887.9	854	895	644.23	1050.78	926.99	1191.48	743.15	610.99	788.05	680	787.89	966.85	829.99	134	265	146	745.82	868.91	451	1915.1
SPU_000244	914	607	1856	2546	1464.95	1869.81	2244.04	2822.51	2197.26	1371	2894	2131.39	1242	1128.04	1651.41	2347.67	1371	1432	1284.02	802	821.99	318.38	345	525.97	614	1913.41	2443.19	2564.43	2941.11	2844	2628.34	2177	3513.78	750	1135.04	1002.66	840	1077	936.3	856	944.97	848	293	523	264	1020.97	879.01	719	1662.03
SPU_000245	262	128	272	1675.15	1651.71	1391.09	2031.23	3242.4	1630.65	1127	3155	2247.17	436.94	909.01	1707.9	552.01	313	361	289	339.39	262.96	550	298	497	678.17	1108.96	1388.69	1489	2096.12	1329.9	1695.69	1788.15	1665	322	470.99	196	243	209.69	241	239	216	224	118	313	82	435.37	560	377	1021
SPU_000246	28	29	63	188	256.45	285.44	214.53	277.82	120	151	384.69	379	148.87	156	106	161.15	75	80	144	145	109.14	344.03	285.01	341	525.85	891	1152	1201.06	1265.54	1076.68	1328	1189.6	1343.14	122	175	129	128	104	115.75	165	170	147	187	573.01	277.11	905	842	658	1403.33
SPU_000247	2	2	15	1	5	10	1	6	3	7	18	0	2	0	0	1	3	1	8	6	3	0	0	0	0	0	3	0	0	1	1	0	0	12	13	16	26	14	24	9	24	6	0	0	0	0	1	0	2
SPU_000249	19	27	62	368	374	480	681	874	273	154	867.89	851.83	295	262	265	490.02	229	244	228	127	213	244.06	191	262	89	642	755.03	814.99	861	907	625	418	922	214	233	172	172	248	280	285	284	270.19	123	326	262.66	686	656.99	492.95	1155.02
SPU_000251	20	105	51	101	56	158	44	41	8	67	94	122	40	34	67	48	30	31	63	40	46	40	42	18	42	172	81	143	170	126.04	157	134	146	29	45	22	18	31	16	27	13	23	28	59	47	369	258	250	586
SPU_000252	254	437	229.08	819	920.98	1666.31	1618.52	1896.04	1109.37	955.93	2159.04	2279.68	2510.09	2319.64	3786.97	3271.56	1819.51	2150.73	1658.24	1093.04	1094.15	111.16	144.19	168	311	1655.99	1733.17	3653.96	4145.95	2378	3913.59	2736.84	2941.78	1645.99	2250.81	1307	923	1397	1323.01	1189	1202.25	1170.35	74.99	250	138	1397.19	1148	1034.05	3915.98
SPU_000255	2	3	5	1	1	1	1	2	2	2	0	0	98.99	111	136	198	100	115	68	47	53	3	2	2	0	1	2	17	17	3	23	12	3	7	22	9	12	7	13	59	64	85	25	109	57.88	96.99	101	83	210.23
SPU_000256	47	142	183	1084.95	638.72	660.07	728	930	609.01	223	496	1172	285	263	400	354	394.01	427.99	421	251	264	137	106	45	267	482.01	319.82	720.11	902.99	772	770	690	995	146	154	117	61	116	166	133	116	105	45	70	73	545.37	585.96	607	1425.99
SPU_000257	656.12	554.94	732.07	3165.59	2596.24	2793.32	2978.5	3650.67	2395.87	2253.78	2595.79	2089.11	259	260.01	415.45	723.93	492.87	543.43	503.76	391.87	337	577	376	392	161.08	1678.96	2006.98	2637.28	2896	2313.16	2745.13	1922.58	2887.24	604	751.52	431	378	483.16	447	536	545	524.06	130	287	303	1483.82	1058	1006	1673.63
SPU_000260	366	816.64	401	766	1066.99	1544.93	690	856	993.93	720.01	1440	978.89	2090	2244.94	1462.86	1353	920	1024	541.27	382	353	346.01	1310.55	922.03	308	2430.62	1908	2306.05	2767.85	1915.71	2521	2359	2313.97	636	746	432.87	353	509	508	525	624.5	554.87	162	119	214	555	702.28	115	1215
SPU_000262	106	152.25	83	427	178.06	380	493.01	718.4	337.99	383	665	994	461	357	391.23	531.66	304.02	367	450	470	345	70.1	51	91	60	161.04	201	170	183	159	180	124	187	331	318.04	210.99	102	144	178.87	190	201	217	1548.99	1660	2001	1464.34	1470	1248.01	2612.52
SPU_000265	0	0	0	0	1	0	0	0	7	0	0	2	0	2	7	25	6	6	1	1	1	1	14	0	0	20	4	0	0	0	0	0	1	4	1	2	7	10	4	13.94	9	10	15	3	9	24	19	8	9
SPU_000268	179	242	169	604	382	818.73	985	1389.81	991	571	940.46	709.92	248	272	247	819.98	718	808.32	1030.98	699.32	824.47	72	86	62	72	295	256.99	455	359	405	468	320	485	417	406	213	242	225	377.34	494.01	481	520	331	224	259.04	617.99	549	550	2672.91
SPU_000275	1	4	5	13	11	28	136	216	18	52	42	11	5	19	4	26	39	67	172	275	196	2	3	22	0	12	61	62	128	22	67	110	24	5	28	9	10	4	6	131	98	117	0	0	1	2	2	2	1
SPU_000276	0	2	0	26.02	29	14	67	115	19	10	17	11	1	0	1	78	55.02	53	471	770	571	3	1	0	1	3	3	9	7	3	12	7	10	2	5	4	8	5	2	117	196	106	6	1	1	3	2	0	2
SPU_000277	23	13	30	577	519	421	390	445	427	285	502	515.07	357	543	495	406	299	227	238	226.91	216	2021.97	1903	1813.93	486	939	932.85	669	684.92	959.88	688	640.62	1121	1595.8	1837.01	1055	690	1335.99	889.35	629	610.02	604	297	506	309	660	800	555	950.77
SPU_000278	20	23	49	549	451	503	134	102.11	280	76	224	67	158	213	212	336	340	298	430	289	260	307	227	174	55	253	256	525	634	515	526	434	552	328	402.47	198	181	194	191	238	222	251.76	23	36	31	90	74	54	118
SPU_000279	0	0	7	2	0	0	2	1	2	1	1	4	414	206	77	2798.96	1134	2250.01	1576.28	1179.89	1201	3	0	2	1	0	4	1	5.96	0	3	3	0	30	35	24	59	102	54	518.56	445	478.98	2	2	1	12	4	4	3
SPU_000280	157.97	250	280	1519.97	1864.98	1691.27	1757.22	2070.14	2049.91	848	2719	2296	268	210	214.55	474	271	302	305	472	601.91	762	600	639.74	478	2089	2113.59	2244.96	3554.29	2241	2132	2334.56	2671.19	292.99	401	185	215	239	246	186	219	261	229	669	228	1529.61	1679.14	1388.22	2495.96
SPU_000281	140.03	215	401.99	381	64	563	338	245.34	50	292	269	180	756.62	1107.14	860	2747.97	2014	1717.76	1917.97	2149.78	1272	1203.02	1144.03	1283	244	616	735	570.06	518.23	746	501	475.39	779	948.13	1637	1700.07	2052.8	1485.54	2329.93	3642.89	4939.78	3617.11	325	407	495	666	692.79	493.99	1083.89
SPU_000282	22	7	9	48	57	122.05	565	626	370	210	387	183	359	359	749.94	350	321	399	321.77	185	171	95	112	87	127	704	868.96	1379	1115.1	1161.21	1403.76	810	1468.01	403	561	338	377	370.07	427.01	508	588	534	56	171	50	336	331	270	652.92
SPU_000283	93	52	97	634	285.03	408.99	999.01	1269.17	422	341	1041	484	421.44	366	486	826.82	444	580	477	308	352	22	36	29	113	559.98	522	1149.43	1186.06	859	1368.76	955.12	1092.97	376	356	257	384.85	320	456	588.51	573	546.99	29	40	48	933.99	580.94	725.32	2607
SPU_000285	111	32	52	38	15	18	46	36	53	46	20	41	393	595.03	654	1607.56	948.65	1445.88	1346.51	1046.78	935.08	89	63	74	128.83	352.15	489.45	570.03	604.88	553	660.95	560.06	622.94	444.05	362.88	242.01	428.95	440.56	615	958.25	968.53	1085.9	149	224.03	160	517	335	339	280
SPU_000286	23	5	10	8	49	16	33	36	30	18	22	32	112	142	111	133	118	189	208	110	109	3	1	3	0	2	11	10	8	5	11	8	9	139.01	77	61	134.62	109	142	332	358	374	50	19	27	80	50	26	68
SPU_000287	17	6	90	199	142.02	38	205	37.88	720	254	104	1258.02	553	1277.81	305	1356	1068.12	1011.19	651	386	525.74	0	0	0	0	1	1	2	0	0	5	1	1	48	15	22.99	318.7	117	258	1202.01	911.27	1225.14	1	0	2	6	3	2	4
SPU_000291	9	20	11	24	25	39	23	49	60	9	100	43	63	72	61.01	108	53	44	52	57	44	54	49	98.75	32.99	129.95	164	179	149.79	131	189	133	174	123	161	89	80	148	124	134	170.01	146	37	90	62	511	417	264	391
SPU_000296	848.98	344	656.21	828	1834.01	1068.25	969.63	845.03	1577.92	1270	1328	488	2001	1690.01	2142	4902.59	2798.84	4732.56	6021.94	3660.96	4061.73	390	340	406.75	264	818.99	1187.76	1079	1106	1097	883.01	759	1122	566	518	541.92	1149	811	1204.03	3414.07	3774.17	3441.24	132	126	143	464.21	375.01	423	1157.69
SPU_000297	555	1013	915.13	1786.65	1884	3014.82	1661	1819	2265.16	990.01	1778.97	2960.85	419	448	331	1278.64	654.39	1038	982	477	480	259.05	223.33	232.34	329.43	1121.84	1107	810.01	871.49	1532.08	814.02	647	1798.58	499	407.03	398	423.9	529.03	771.21	794.98	820.66	836.36	50	87	154	772	572	1005.99	1250
SPU_000299	9.08	21	31	170.42	98	79	77	107	11	49	15	13.02	196	177	164.05	510.35	420	494.2	1042.98	798.74	754.63	16	14	6	46	133	58	111	125	119	99	124	131	506.05	713.62	404	603	1105	592.97	662.07	748.04	879.67	60.98	75	102	130.17	216	115	295
SPU_000301	86	152	33	472	265.96	429	186	184	206	74	211	187	101	100.99	108	101	159	80	157	119	112	427	272	342.99	116	335	517.02	460	569	437.25	517	449	517.67	430.19	377.74	285	296	336	385	729.15	1040	728.87	4	6	6	82	51.06	67	351
SPU_000303	142.54	115	437	369.99	308	436	827	1283	283	453	443	631.99	529.4	411	857	724	485	621.41	618	397.06	405.92	52.99	57	72	57	233	256	537	534	465	584.18	424	514	327	419	207	253	303	247	241	246	243	122	152	99	672.04	800.99	735	1708.41
SPU_000304	7	5	9	36	4	6	0	1	2	0	15	4	3	12	14	6	7	5	8	5	2	0	0	0	7	0	4	2	1	4	3	6	2	0	4	1	5	6	4	6	1	4	0	0	0	10	0	17	0
SPU_000308	0	1	0	0	0	0	0	0	0	0	0	0	5	9	0	64	17	30	168	95	109	1	0	0	0	0	0	0	0	0	0	1	1	5	3	1	48	20	49.88	164	139	169.08	0	0	0	0	0	0	0
SPU_000309	2	0	2	3	6	1	1	1	0	1	0	0	4	3	8.01	3	3	3.01	81	140.08	113.83	0	0	0	0	0	0	0	4	2	0	0	0	4	0	1	1	0	2	50	177	66	44	128	58	162	88	61	285
SPU_000310	297	51	25	70	13	45	10	17.99	15	9	52	29	1625.06	1244	2275.33	4425.75	2442.65	2739.96	1390	847.24	865.99	25	4	17	6	8	10	18	21	6	14	18.09	15	1553.03	2015.91	1547.89	1249.73	1338.64	1157	674	644	597.98	726	1275.5	815	1064.96	1012	739	1821.02
SPU_000312	34	38	72	97	193	185	344	410	148	236	761.9	283	415	302	328	523	340	524	438	265	296	85	62	270	134	229.37	680	1018.01	1145	729	1069	895.36	919.96	327	540.99	296	150.03	208	213	263	268	269	264	261	227	366	399	307	1470
SPU_000313	40	65.03	89	553.3	472.1	509.38	421.13	483.26	364.93	368.93	664.57	334.58	192.2	205.96	226.47	454.6	485	315.38	241.51	217.99	184.24	28	32	42	26	112	169	423	181	315	476	142	372	193	178	96	72	111	97	82.85	94	114	8	7	3	53	56	66	306.94
SPU_000314	2	1	0	1	3	0	0	1	0	0	0	0	0	0	0	1	0	0	2	1	2	6	0	0	4	0	0	0	0	0	0	0	0	1	0	0	0	0	0	0	0	0	0	0	0	0	1	0	0
SPU_000316	1422.01	935.95	1323.74	760	1255.45	986.99	1151	1158.99	1165	981.06	759.48	1124.99	207	233	226	576.38	325	433	584.01	376.17	351.72	129	67	110	89	267	301	567	521	307	468.42	289.25	348	258	259	145	233.99	171	273	213.59	249.81	236	101	181	104	383	500	416.92	1423.98
SPU_000318	65	41	63	120	111	34	193	246	105	188	112	86	113	122	39	153	90	251.06	475.26	120	103.04	14	11	21	15	37	70	138	119	65	105	125	83	56	48	34	41	25	43	90	52	85	13	30	19	342	211	346	792
SPU_000319	4	17	20	58	40	19	22	37	0	3	131	0	178	103	125	182	128	162	113	77	104	8	4	7	1	16	35	13	16	21	16	13	33	44	29	26	21.97	24.04	29	82	76	49	25	3	15	53	72	72	217
SPU_000320	17.73	11	36	117	108	140.27	104	120	42	152	217	127	191	44	105	128.99	77	144.07	97.09	71	70.19	119	42	33	455	261	403	202	311	592.03	178	281	572	105	72	38	108	108.99	136	155	167	135.99	359.93	590.01	601	1265.79	1400.59	1260.84	1145.94
SPU_000321	23	14	18	6	3	15	24	32	12	49	28	18	427	437	389	1217.93	823	1175	1529.8	1055	1026.97	53	33	58	68	124	164	242	161	160	268	188	199	767	805	546	913	919	978.02	874	906	1045	130	41	157	383	177	299.99	318
SPU_000322	4063.64	6743.72	6192.58	3114.92	2894.55	3689.18	4734.35	5601.82	4595.86	4731.03	6309.23	6505.16	1100	1459	1067	2117.01	1733.96	1877	1562	1025.99	1018.96	679	665.25	883	670	2912.84	3572.96	7175.4	7001.74	4297.51	7558.59	4764.11	5454.32	706	788	293	188	203	272	388	257	327.04	705.14	1186.92	865.74	1130.24	910.08	825.53	3922.06
SPU_000324	165	149	77	490.02	466	598	603	737.45	367.12	348	345.58	577.94	116	148	108	281	193.64	254.66	227.78	119	152	23	21	42	101	136	206	260	366	191	245	343	255	41	87	8	12	32	7	3	1	9	8	100	20	602	298	448	518
SPU_000326	22	30	62	110.9	142	189	205.01	243	243	136	388.96	237	89	83	169	229	195	218	196.79	73	47	35	46	23	77	659.98	355	481	554	750.9	535	456	896.41	339	290	190	238	328	311	457	450.98	454.79	31	40	41	416	319.95	212	573
SPU_000334	196	392	594.99	601	486	1204.03	1423	1659.57	920.94	793	1574	1163	898	918	1666	1291	974	956	868.93	782.56	718.82	52	48	137	78	127	366	616.99	382	325	620	278	498.02	562.85	680.19	351	205	193.01	219	183	217	177	211	304.93	326.99	905	823	722.1	1751.15
SPU_000341	0	0	1	1	1	1	0	0	1	1	1	2	1	3	0	2	0	2	0	10	2	0	1	0	0	2	0	2	2	1	2	2	0	1	0	0	0	0	0	1	0	0	0	2	3	25	32	24	16
SPU_000342	214.03	64	107	685.58	291	472.1	255	390	366	195	372	265	85	79	117	174	201	205	138	85.04	86	45	62	83	117	207	274	239	190	208	235	210	291.99	73	62	94	169	131	146	139	129	137	48	72	42.95	674	403	430	665
SPU_000352	279	497	372	398	289	859.94	721	894.85	235.23	266	30	539	170	187	293	379	220	327	212.23	154	176	14	7	25	9	12	14	30	19	17	27	19	19	187.75	107	54	105	108	119	105	137	113	91	177.77	98	1718.01	1406	895.79	2143
SPU_000353	2	5	1	8.01	7	14	23	33	8	11	12	24	27	18	46	8	2	4	135	150	64	3	1	2	1	0	0	2	0	2	9	2	1	28	48	25	93.86	73	69	493	701	454	3	4	4	7	4	2	3
SPU_000354	33	249.99	71	307.45	476	206	208	206	214	217	465	254.26	536.26	751	1403.02	805.04	652	1026	694.03	399.99	406	27	18	44	11	22	78	22	63	10	25	63	14	241	240	197	219	251	249	474	571	631	34	26	41	26	57	44	133
SPU_000355	434	413	389.94	652.76	542	755.78	857	1073	598	484	668	579.95	68	131	88	226	102	145	304.67	338.97	256	73	72	96	89	216.01	255.01	374.05	384	258	351	297	305	97	78	40	36	35	61	84.81	60	58	41	82	79	188	205	144	757
SPU_000361	35	94	67	78.99	110	181	213	219.99	25	141	27	178	140	220	164.68	421	266.14	335	504	400.05	335.22	6	8	6	8	4	10	9	5	5	14	17	15	280.98	287	230	301.99	474.62	410	455	494	427	88	55.65	47	228	560	164.02	148
SPU_000362	45	15	13	38	66	9	39	44	38	56	8	22	43	135.99	123.99	74	74	62.13	107	25.56	48.01	0	0	0	0	1	0	0	1	1	3	0	0	25	21.99	3	7	5	5	20.92	36	36	0	0	0	1.99	0	0	0
SPU_000363	25	155	189	509	473	333	335	389	249	152.97	427.96	428.84	68	128	92	211	87	122	137	165	164.76	69	58	62	151.89	119	158	118	126	108	100	89	138	86	122	80	85	83	94	92	111	105	13	98	79.94	294	223	95	133
SPU_000364	79.9	4	63.93	9	153	17	66	116	17	27	16	18	315	458	285	910	520	725	1406	1018.71	880.05	49	75	98	113	577	571	519.85	678.02	615.85	534	652	778.02	377	541.63	311	354	486	440.97	707.66	796	756	93	102.67	176	869	432.79	418.9	834
SPU_000369	2	4	1	9	16	11	15	17	2	5	23	21	0	0	0	0	1	0	0	0	0	0	0	3	2	2	12	3	4	4	5	8	4	2	1	1	3	1	5	0	1	3	36	46	63	85	99	82	123
SPU_000371	1032.81	1576	1851	1907	1565.22	3218.93	2632	2779	1351	1649.08	1628	3250.78	1712.21	1073.33	1978.99	1494.01	945	1109	737	513.01	471	319	252	319.44	286	1383.99	1694.51	2505.8	2472	1995.36	2417	1872	2284.76	293	395	264	158	271	261	243	286	241	61	81	51	842.9	759	731	2441.03
SPU_000376	427.99	312.04	137	435.73	793.62	1353.15	2656.04	2762.26	2665.08	1809.52	4012.84	4014.66	526.01	548.69	719.7	1410.91	686.94	784.17	863.36	739.27	748	37	50	29	128	419.89	255	955.99	918	471	951	670.69	605.98	438	421	210	60	68	107	97	90	66	123.99	300	220.17	669.49	895	791.5	3905.1
SPU_000379	68	221	449	56	62	111	101	107.39	105.95	109	218	143	3185	5756.09	4159.95	18946.8	12671.8	13886.2	29094.9	18233.7	20524.9	146	149	101	341.68	148	227	199	184	150	235	190	168	9418.65	9010.16	3878.47	13760	12900.9	12358.3	20086.5	24681.4	22176.6	349	82	508	145.15	61	121	93
SPU_000381	0	0	2	0	0	0	4	4	20	4	5	16	29	73	77	51	178	92	12741.5	15304.4	13750.4	0	0	0	0	0	3	18.53	22	13.8	17	23	19	21.02	34	16	6	7	5	3214.99	5259.45	3453.63	0	0	0	3	2	0	47
SPU_000383	25	66	74	248	82	263.99	401	530.66	339.37	278	209.53	561.18	425	328	420.95	716	378	466.38	344	293	267.99	68.06	61	75	95	236	231	573	555	270	619.99	391	330	172.99	230.06	105	70	70	110	42	34	46	231	467	382	392.88	464	380	1080.98
SPU_000392	91	83	69	751	582	347.94	706.72	904.93	446	564.87	955.91	1016	429.8	390.43	314.24	1108.23	533.68	877.76	1235.07	1026.44	902.19	1504.95	799	1988.64	246	700	1378.46	1306.1	1452.01	1399.07	1364.97	1060	1801.99	1015.11	1137.38	925.11	770.85	942.79	1068.99	1106.94	1258	1099.3	113	208	215	194	209	169	446
SPU_000395	44	200	389	172	112	137	348	519	210	332	782	363	4725	7310.45	7561.08	18120.3	15113.4	16208.4	27730.9	18598.2	19640.3	171.01	101	101.95	1709	546	374.49	490	484	412	602	593	553	13185.2	13390.3	5645.43	16411.9	14772.6	16265.7	27614.5	33177.1	27902.7	356	77	495	475	180	246	599.13
SPU_000396	24	107	91	94	410.98	256.5	162	116	247	47	53	274	617.94	526	760	991.51	562	526	436	290.76	381.07	217.98	74	164	313	442	524	375	492	843	445.51	457.58	1013.88	220.97	215.59	177	316.88	301	260	219.89	250	271	54	58	184	1661.12	928	638	2077
SPU_000403	78	107	98	756	556	475	515	745.97	302	270.99	473	501	159.03	167	229	281	159	256	201	133	107	77	56	107	84	453	747	1153.03	1151.99	716	1217.95	880	913.37	308	324.94	191	126	104.12	141	149	143	142	165	239	247	306	313	237	497
SPU_000405	375	132.02	602.55	814.15	2486.15	1361.8	1726.3	1762.89	1002.21	969.99	1006.08	3138.05	646.93	652.53	982.82	1388.89	950.61	913.06	775.26	354.97	404.87	338.3	601.12	438.41	760.76	1867.21	1757.01	1838.22	1656.05	2216.78	2034.65	1348.67	2709.85	1250.69	1388.59	753.39	905.44	1237.59	1098.85	1242.94	1247.14	1172.95	161.01	307.16	275.09	743.07	761.52	726.96	1498.79
SPU_000409	3	4	5	4	1	6	2	1	2	1	1	0	4	1	3	107	6	1	12	5	13	0	5	2	6	9	17	5	5	6	15	3	17	69	52	49	100	139	118	42.18	25	46	0	0	0	5	5	0	1
SPU_000417	124	78	118	242.08	149	164	303	361.02	160	226	664	440	175	147	184	326	115	149	148	161	132	1417	1218.03	2417.83	404	1405	2785.65	3094.01	3162.91	2918.64	2751.89	2170.02	3086.97	317	353	232.94	214	348.42	285	431	422	385	344	545	356.45	1247	1211	1272.93	3497.01
SPU_000426	0	4	1	3	3	6	7	3	19	4	3	6	17	13	3	9	3	5	81	129	72	1	1	0	0	3	1	0	0	0	2	2	1	1	1	1	1	1	0	9	21.09	8	1	1	0	3	0	0	4
SPU_000429	26	50	8	458	23	252	222	211	77	133	52	251	29	43	94	50	50	45	142	62	82	86	65	77.92	189	432	474	783.84	836.98	524.91	899	622	666	89	97.82	67	63	95.17	63	117	140	69	85	40	41	221	165	67	547.02
SPU_000432	67	89	159.3	2027	1325.95	1873.97	2179.54	2480.01	1370.96	1187	2486.88	1946	932	718	1003	2087.63	1119	1025	1160	795	722	724.86	131	178	248	328	444.33	593.3	610.06	520	625	481	670	2204.74	2625.5	1604	2090.98	3205.97	2487.12	2428	2252	2350.9	518	960	595	705.74	392	291	774.83
SPU_000435	15	10	12	68	72	68	62.37	90	96	67	202	58	2	11	2	22	18	12	60	50	38	2	0	3	7	25	80	51	36	28	67	25	19	1	2	2	2	1	4	21	22	16	14	56	19	221	201	165	534
SPU_000437	185	194	419.14	859	744	695	1234.61	1702.41	880.99	789	884	931	966	1317.99	1511	2343.99	1672.98	1764.72	2692.46	1757.9	1738.01	173	131	231	333	864.64	961.08	1853.83	1973.43	1248.93	2054.58	1486.69	1548	1058.99	1164	394	719	439	625.97	614.12	706.21	676	346	1086	643	1592.09	1356.87	1225.42	2135
SPU_000438	1	25	3	1	0	0	1	0	3	1	1	3	536	509	717	1359.41	678	843	1065.99	980	1015.38	8	1	0	2	4	3	4	6	6	5	4.4	10	1841.99	2997.86	2268.87	1990.07	2320	2254.68	2767.84	3077.08	2875.67	0	0	2	1	0	3	0
SPU_000439	22	73	10	2	0	3	11.01	4	5	6	24	15	6037.98	4860.78	6665.77	13662	8454.88	8554.57	6962.33	4643.63	5093.76	5	6	5	1	5	4	11	15	22	13	11	30	6742.39	11999.4	8938.07	7204.04	10021.6	8395.86	9472.59	10033.2	9453.26	10	14	11	14	11	1	4
SPU_000440	35.39	130	155.41	378.03	228.63	367.05	529.63	347	189.93	317.71	396.6	723.46	2865.35	3051.19	4364.76	3459.88	2013.16	2592.99	1364.97	892.8	918.76	392	390	363	173	744.54	594.14	991	911	768.93	986.99	657.87	909.95	1240	1681.99	812.15	543.01	667	567	660	623.97	605	312.18	785.05	496	974.02	809	750.98	1461.75
SPU_000441	1	106	0	1	4	3	1	1	0	1	1	1	14	26	28	68	53	67	552.03	677	706	0	0	0	0	1	0	2	1	7	1	3	8	10	17	11	2	2	1	194	511	230	0	1	0	8	1	1	1
SPU_000442	24	119	30.28	36	10	56	20	20.25	145	30.53	34.93	74.34	15.05	21	16.24	7	4	13	372	427.97	454.03	0	0	0	0	0	0	0	0	1	0	0	2	4	2	4	2	1	0	131	373	150.35	5	12	9	42	31.41	21	54
SPU_000443	0	1	6	0	2	0	0	1	1	4	2	0	1	3	1	25	17	11	6	9	2	0	0	0	1	0	0	1	0	0	3	0	0	1	2	2	0	0	0	2	1	0	0	0	0	1	1	0	0
SPU_000446	104	568.15	163.99	24	49	555	394.77	492	83	134	125	96	644.27	512.4	868.06	1542.08	1166.12	862.21	1049.59	809.95	744.74	170.04	144	135	680	1282.55	1717.02	2034.27	1913.76	2850.01	2378	1765.95	3589.56	927.24	1086.13	883.33	437	640	1020	1058	1265.7	986.1	305	133.01	445.97	2579.06	2016.44	1725.92	4777.45
SPU_000447	31	400	35	61	272	277	281	353	468.85	138	421	104	329	388	441	328	288	328	495.08	385	458	326	323	601.55	182	517.27	1239.26	651.03	654.25	719	712	599	860.86	366	311.81	248.87	320.7	268.01	258.81	457.37	691.15	595.93	52	104	59.88	284.54	281.72	161	368.31
SPU_000450	2	0	0	5	6	0	1	0	0	0	0	0	0	0	0	31	0	12	12	0	0	0	0	0	1	0	0	0	0	0	0	0	0	0	0	5	4	4	0	0	10	0	0	0	0	0	0	0	0
SPU_000455	2	3	4	7	7	14	71	46	116	12	211	13	446	687	500	798	437	674.63	1029.99	667	598	216	290.03	354	99	370	496	613.01	561.96	423	646	429.92	522	823.42	824	508	423	582.98	659.48	641	776	619.98	250	402	366	580	481	439	831
SPU_000456	6	1	6	7	54	6	53	81	6	5	15	12	286	293.05	410	361.16	221	295	277	120	133.94	76	50	89	67	172.99	387	154.01	162	239	172	162	335	81	88	52	52.99	81	69	104	125	114	37	134.99	116.03	592	737	559.04	894.16
SPU_000458	0	0	0	0	0	0	0	0	0	0	0	0	0	0	0	2	2	0	8	8	14	0	0	0	0	0	0	0	0	0	2	0	0	0	0	0	0	0	0	1	1	0	0	1	0	0	1	0	5
SPU_000468	8	21	42	15	32	53	18	23	30	32	38	67	125	113	110	284.62	174.02	168	153.99	115.01	179	48	70.15	68	47	293	266	574	636.02	320	533.9	426	413	84	96.99	75	52	47	87	72	90	54	35	42	18	134	227.05	158	529.45
SPU_000469	232.04	45	15	145	21	11	67	38	137	31	3	197	22	34	13	225	89	152	595	564.02	647.89	0	0	0	2	0	1	1	1	3	4	2	2	25	28.99	18	75	18	57	2633	2725.29	2509.12	48	27	53	105	253	403	1049.05
SPU_000471	3	10	53	210.93	184	68	152	207	129	209	78	70	45	70	78	63	93	77	92	105	56	1	1	1	0	2	0	0	0	0	0	0	0	3	5	2	4	1	2	32	38	40	0	8	2	2	7	1	3
SPU_000477	97	269.09	177.02	388.75	387.33	686.57	540	640.08	346.27	569.3	769	461.68	116	186	107	761.04	80	257.06	448.11	331.79	270.76	198.77	88	159	1035.6	729	939.98	1467	1896.05	990	1566.97	1500	1212.18	540.99	483.3	217.86	226	217.37	240	173.89	131	191	12	15	18	165	130.67	184	515
SPU_000478	136	151	480	364	598.01	359	10.97	7	393	723	1283	1103	129	608.5	409	826	286	551	584	341	372.08	185	108	284	54	102	308.02	206	252	192	190	230	243	845	1258.3	807	612.06	870.02	808	456.01	539.01	508	40	42	31	120	124	149.55	137
SPU_000480	15	30	24	109	124.02	198	251	279	158	165	187	676	331	284	419.85	375	337	228	201.93	157.98	207.96	85	109	112	196	692.02	675.98	1446.02	2258.94	1108.99	1619.85	1842.95	1512	336	528.58	164	83	147	185.07	215	128	164	169.88	132	117	489	480.01	550	1767
SPU_000484	30	38	52	241.01	154	210	167	228	170	51	161	234	47	76	50	154	91	147	207	142	164	481	253	656	305.99	418.66	760	525	815.05	617.97	628	827	767	315	356	145	459	322	245	384.35	356	394	457	705.43	558.72	849.61	908	551.02	1458.84
SPU_000485	0	0	0	0	0	0	0	0	0	0	2	1	0	5	2	34	13	15	55	46	30	0	0	0	0	0	0	0	0	0	0	0	0	1	2	1	3	8	0	23	33	20	0	1	0	0	2	1	1
SPU_000486	20	4	7	82	73	41	173	275	48	62	26	82	67	202.02	130	282	161.02	334.51	502.01	189	132	708.95	579	563	55	898	964.99	1190.34	919.07	1144.66	1307	682	1457.68	165	148	114	136.12	141	164	218	279.05	268	856	813	1020	908	701.93	483	1469.77
SPU_000487	48.99	65	113	277.99	375	342	228.99	322	330	203	419	447	47	38	27.41	29	18.95	61	37	14	22	8	11	20	36	103	113	119	147	91	147	104.26	90	190	268	133	133	206	337	107	103	128	13	18	39	77	100	70	178
SPU_000488	19	2	9	187	499	101.04	204.02	228.01	88	192	255.98	339	498	383.28	691.05	411.94	317	436	373.96	193.8	226.83	82	337.95	89	189	629	366.99	510	485	535.91	551	460.41	634	178	344	193.11	201.3	255	185	161	223	202	8	36	43	195	250.94	188	429
SPU_000490	124	26	75	343	196	195	368	540	448	194	285	339	147	179	214	224	128	202	230	148	146	24	178	100	7	324	278	493	296	233	478	235	266	261.34	241.01	136	111	192	178.38	327	297	312	250	395	244	1023.44	1400.23	1363.58	2026.97
SPU_000491	2	8	5	3	1	9	12	11	55	45	2	2	11	11	2.97	32	19	6	40	29	5	7	9	4	8	7	6	1	10	11	3	11	6	5	13	6	2	7	2	10	3	11	0	0	0	0	0	0	0
SPU_000493	7	5	7	100	49	55	67.98	55	34	17	54	52	74	66	113	75	65	91	96	66	65	5	10.49	21	18	61	86	117	132	105	146	107	113	72	78	53	32	61	50	52	48	54	12	18	10	54	58	45	141
SPU_000497	755	659	3244	2651.82	1291.84	957	2063.94	2183.17	1256	1555	2797.36	2566.94	296	384.53	289	645	480	392.58	389.95	328.99	367	98.15	67	87	134.96	817	956.04	1427.01	1707	1157.75	1662.99	1366	1549	235	319	159	103	152	122	116	151	140	123	143	160	1259.96	995.99	887	2053.29
SPU_000498	61	79	285	262.91	292	89	277	352	155	80	58	48	15	76	49	101	50	59	334	336.36	346	8	0	1	16	9	2	7	8	11	9	14	15	28	61	40	77	66	15	237	285	228	31	76	22	104	87	12	149
SPU_000501	183	272	397	261	260	611	1270.02	1636.93	1382	292	905.01	1476	227	270	317	320	250.79	277.11	276	228	261.13	139	124	219	129	429	567.74	2011.42	1525	768.01	2013.98	1027.25	921	173	177	34	37	21	31	49	34	43	172	373	241	451	326	351.88	1602.01
SPU_000502	95	54	110	430.67	387.64	270.98	203.9	255	289	195.54	260.56	628.13	234.15	215	300.53	419	338.02	334.95	331.01	238.04	195	209.72	190.49	172.79	454.1	541.37	574.7	561.39	656.7	622.21	605.13	540.35	804.26	341.14	438.25	229.94	422.74	380.69	336.26	374.31	440.91	363.26	52	83.47	54	527	351.02	360.04	329.31
SPU_000503	264	195.02	373	1001.03	1090.02	884.88	1035.67	1163	853.21	991.1	1618	1774.08	775	724	670	1922.01	1230.15	1267.37	2559.12	2232.01	2137.98	76	71	65	76	401	394	748.98	775	534	719	486	625.57	862.16	751.22	587.94	850	744.03	818.95	1910	2160.05	1852	80	160	113.06	388	366	281.02	702.41
SPU_000508	1449.06	1994.92	2240.82	4075.19	3157.96	4062.44	6023.05	7116.93	4669.14	4906.53	7869.9	7496.92	5105	4889.38	6540.4	10657.9	6246.05	7454.28	7680.18	6424.99	6089.67	267	301	445	352	1769.95	2095.86	4444.94	4749.25	2251.61	4695.78	3088.2	2879.92	3749.1	4217.49	2016.76	1462.76	1914.11	2217.05	2917	2894.63	2663.44	413	691.33	627.38	2679.94	1973.84	1596.41	5541.32
SPU_000509	12	1	135	439	430	4	35	18	30	22	36	644	651	813	701	672	560.85	553	846	870.99	798.63	2	5	24	2	7	39	40	9	17	55	6	33	607.88	473.1	441	497	833	566.99	710	900.83	838.74	67	91	81	562.28	449.13	431	1411
SPU_000511	155	80	48	109	104	91	150	174	80	84	111	186	84	113	161	114	51	90	124	74	81	139	112.04	67	106.31	181	130	172	121	214.22	157	130	248	60	112	54	47	84	44	35	40	30	18	8	5	32	55	45	179
SPU_000512	0	0	0	0	1	0	0	0	0	0	0	0	17	23	34	20.36	11	18	1	0	2	0	0	0	0	0	0	0	0.34	0	2	1.11	0	17	17	23	12	43	48	6	4	1	4.03	1	5.04	2	3	2	28
SPU_000513	444	436.01	1338.96	2551	2950.06	2046.24	2630.05	3648	1990	1483.97	2649.02	1058	3388	3210	4595.1	10503	6723	7095.42	12184.4	10857.8	10584.5	5298.2	5579.28	4816.72	549	4300.6	4378.05	6003	5995.06	5658.05	6993.71	5031	7009	9003.01	8905.58	7643.87	9294.03	7066.82	10943.1	9279.95	11794.3	9697.88	783.92	1254.63	1499.01	1402	1777.16	1099	3603.98
SPU_000514	65	46	32	64	82	148	50	66	36	49	62	157	1567	1380.62	1733.95	1351.98	814	936.35	512.52	427	494	32	95	36	18	122	54.97	176	212	77.28	179	165	103	327	504	247	122	128	159	153	148.19	160	69	249	66	235	270	210	884
SPU_000518	0	1	19	0	0	0	8	3	5	14	5	10	75	292.37	60	1049.96	406.94	435	5084.66	4487.94	4474.83	19	28	65	13	38	58	69	95.02	87	117.04	110.83	101	100	194.94	137.51	98	124	114.79	2258.82	3364.4	2268.94	42	43	294	512.91	170.01	605.87	3148.88
SPU_000521	0	0	1	1	14	1	1	0	0	1	2	0	5	4	5	5	3	7	64	111	77	0	0	0	2	0	1	1	1	1	1	2	0	102	216	105	52	81	53	115	238	103	1	0	1	2	2	2	0
SPU_000522	24	44.99	31	317	157	330	143	100	178	153	189	129	427	945	1444	574	739.24	343.04	289	353	232	382	393	574	65	194	389	278	259	267	289.85	175	351	1877.01	2952.05	2438.8	1244.04	3230.75	1604	371	258.01	300.98	2852	2835	2740.04	1806	1958.04	1157	2128.05
SPU_000524	0	1	0	0	0	0	1	0	0	0	0	0	0	0	0	0	0	0	1	2	5	0	2	2	1	2	3	2	5	5	7	4	2	15	15	8	0	5	0	3	2	3	0	0	0	0	0	0	0
SPU_000525	1307.85	1961	1855.02	1463	1427.7	1894.04	3128.21	4122.06	1899.01	2101	4310	2847.94	1074.31	1413.03	1404	2169	658.71	668	565	450	487	376	469	446	636	1763	2523.01	2834.95	2503	1922.04	3183.98	1892.01	2393.98	154	183	91	35	48	63	74	76	86	121.97	135	176	912	664	423	2704.99
SPU_000526	1087.46	1010	917	375	452.99	1330	6579.8	8200.81	4778.81	1993.04	7833.77	5781.99	13777	14662.3	20512	44661.5	27452.5	31148.6	30037.2	21838.5	28278.9	629	576.28	696	1059.59	1350.99	1586	8478.03	10568.9	2096.58	9510.3	6636.45	2627.01	8000.81	9221.42	1324	1610.14	1279	3509	1731	1364	1481	259.72	365	260	229	268	298	1290.04
SPU_000529	2	0	1	23.08	12	9.04	167.87	32.17	17.98	17.33	2	53.71	62.58	56.43	38.13	27.52	8	11	12	61.07	32	2	0	1	1	1	1	7	8	10.01	12	8.95	8.59	39	101.02	33	11	36	32.01	17	26	15	0	0	0	0	0	4	0
SPU_000531	4090	4628.95	3554.37	2196.97	3294.69	2625.4	4100.05	5342.01	2194.52	1358.03	2764.24	3619.18	693	869.99	715.26	1625	1031.14	1020.37	1332	1168	1054.84	1617.86	1334.13	1254	366	1440	1399.97	2390.68	3336.87	2273.99	2456.67	2139.01	2793.28	651.94	643.31	518	380	511	576	755	744.8	712.66	3160.98	5134.95	3451.49	4020.48	3062	2078.9	4202.13
SPU_000536	22	171	96	139	183.02	232	197	295.99	184	191	560	760.46	22	81	0	1	12	5	1	1	0	76.99	82	69.02	51	104	88	85	263.92	41	100.38	226.43	52	9	10	6	40.55	0	0	3	72.91	1	34	91	122	210	75	122	197
SPU_000539	505	1058	848.91	663	370	734.87	561.04	652	367.05	154	562.4	752	184.01	271.31	251	311.98	339.98	245	327.83	210	234	461	485.05	390	141	339	417	596.24	573	405.99	594	479	465	423.91	459	305.45	275	374.98	402	450	500	498.6	69	220	170	460	334.75	233.29	1330
SPU_000540	1346	1443.93	1890.95	2351.02	1302.7	2217.67	1241.97	1440	2146.5	1023.03	2192.35	2318.12	986.48	645	1481	1698	719.81	845	603.13	421	406	505	492	700.09	421	796	1245.96	1221.71	1425	1260	1164	1290.16	1534.97	564	834.38	334	165	255	221	179	164	205	58	155.98	86	364	413	426.19	1420.59
SPU_000542	1	5	51	70	34	91	22	3	86	20	2	7	2	15	3	1	0	2	0	0	2	6	7	10	26	22	46	28	12	9	37	11	22	41	33	13	11	14	15	21	9	19	0	0	0	1	3	2	1
SPU_000544	118	129	11	93	168	644	159.88	104	373.23	37	139	190.28	65.8	63	497.67	565	238	207	437	284	409.03	22	27	41	64	247	436	277.03	381	546	247	277	572.41	358	380	246	295	301	313	444	462.94	414	81	23	89	322	343	402	390.87
SPU_000545	482	56	80	145.85	291	88	229.12	285	214	15	273	37	200	213	630	340	152	208.09	361	556	289.99	3620.13	2296.89	2434.43	581	3527.95	3733.82	5726.43	5596.31	5361.45	5599.34	3786.58	5910.33	1398.07	1875.53	1187.01	930.82	1143.25	1167	969.74	1042	897	1838.85	3362.86	2693.57	5582.42	4952.1	3608.47	9658.52
SPU_000548	90	128	198	917	883.13	932.7	855	1090	754	653	864	1798	369	411.72	238	1249.9	574	876.99	942.02	646	660.01	224	159	235	140	539	826	528.97	1039.07	1118	576	905	1354	378	445	329	356.09	426	505.99	569	662	610	179	392	224	1551.61	1590.36	1333	3437
SPU_000551	107	230	209	130	134.73	161	259	244	341	127	402	237	7	43	30	46	26	49	59	24	17	2	0	3	0	1	9	7	15	5	8	9	3	8	19	17	11	15	16	14	7	14	5	18	4	24	18.58	19	88
SPU_000552	282.81	289.58	410.79	952.36	1141.03	963.82	1165.02	1486.86	1323.05	1128.08	1711.56	993.93	1002.28	912.46	920.52	1700.14	1075.46	1121.76	1453.1	1279.94	1375.11	280.72	315.11	345.18	268.52	849.37	1080.93	1894.52	1872.78	1284.18	1925.28	1477.7	1488	1438.07	1294.46	709.62	578.69	808.13	755.66	701.95	704.06	722.11	82.83	149.47	108.44	596.96	621.32	533.64	1523.96
SPU_000554	1355.95	2197	1574.93	2479.21	3211.96	3803.47	4447	5788.02	3136.58	3774.08	2856.17	5254	1324	1672.82	2685.33	3688.12	2007	2466.95	2089.11	1242.11	1136	200	183	247	360	841	1078.92	1727.06	1874.02	1060.99	1864.03	1680	1256.65	1671.26	2372.23	1161.63	743.8	1149	1168.64	552	617	490	60.98	149	94	709	636	739.97	2035.53
SPU_000558	3	1	9	2	5	10	12	14	9	15	20	16	1	1	1	6	0	3	3	0	0	1.95	2	0.91	2	4.99	2.98	0	4	1	2	3.17	1	0	0	0	0	1	0	2	5	4	0	0	1	1	1	0	0
SPU_000560	22	58	25.99	18	26	57	15	21	11	28	11	45	1	11	3	10	4	17	22	19	11	7	8	7	12	53	39	67	77	36.38	65	73	32	17.95	21	3	0	10	3	4	7	4	25	57	30	134	155	151	478
SPU_000561	497.08	805.07	1187.99	226.19	1206.02	972.09	760.64	908.45	156	591.83	856.4	1021.9	399.96	442	472.33	549	292	333	391.99	120.98	157.31	218	242	268.99	531	1119	1302	1788.14	2304.97	1837.29	1904.77	2187.04	2217.12	238	245	89	116	112	141	188	141	167	234.02	283.01	320	1621	1147.61	1148.19	1917.01
SPU_000562	2	1	4	5	0	2	10	19	1	28	2	6	28	60	71	201	143	248.59	349.57	161	116	2874.46	3265.67	2734.86	638	1570.5	1357	1315	1380.44	1226.96	1293	1191	1472.97	151	176	176	170	321	130	183	250	185	59	323	10	176	238	173	218.03
SPU_000563	132	118	192	596	666	592	1434.94	1754.98	1282	952	1676.43	1710.8	551	656.83	618	781.82	447.11	621.88	484.01	370.73	368.08	146	143	180	86	449	525	817.96	852	647	825.03	536	716	430	458	198	163.01	172	226	245	245	274	101	210.42	130	511.96	559	433.02	1966
SPU_000566	13	0	6	1	0	2	8	2	19	52	263.08	143	56	96	49	39	22	29	5	19	35	2	2	2	0	2	1	3	7	21	136	52	393	1473	896.01	278	441	39	265.51	51.03	13	18	15	23	6	116	28.99	54	22.67
SPU_000570	5571.01	7804.42	8456.94	7080.77	5863.25	6438.83	8351.88	10203.1	6227.54	6728.91	9176.72	10243.7	4003.07	3655.98	5311.92	6599.78	4505.19	5069.98	3348.81	2195.91	2201.95	4718.86	5461.97	7711.54	2350.96	7383.99	9901.93	9047.63	10424.9	8916.08	9814.35	7907.41	11112.8	2850.92	4333.18	2805	1638.9	3035.63	2380.23	1920.81	1754.03	1777.56	828.84	1914.96	1500.8	5990.52	4706.07	3591	8770.17
SPU_000572	287.15	194.05	467.36	1104.05	1023.97	812.27	1335.08	1743.9	1151.05	1053.01	1477.9	1381.01	446	412	502.01	772.01	355	676.89	716.1	362	315	2178.78	2110.11	1418.99	698.72	1281.88	1219.25	1566.98	1500.64	1515.86	1517.89	1248.3	1795.01	750.02	780.9	539	646.36	790.8	1223.22	1232.98	1304.09	1257.35	1963.35	2495.98	1863.45	1443.97	1416.9	1051.99	1827.87
SPU_000573	2	0	1	7	51	2	11	6	14	11	16	30	1035.77	1377.99	1432.1	893.31	892.56	726	611.01	546.33	798.01	3	2	3	8.01	13	22	18	22	20	31	25	27	345	489	336.91	326	371	370.85	722.6	790.48	674.23	10	5	9	79	48	55	345.74
SPU_000586	26.54	119	73	71	265	375	171	199	151	61	358.96	254	317	367	462.96	828.99	573.94	851.18	549.04	138	230.79	5	2	3	2	8	19	9	12	29	17	11	37	263	371	284	116	378	305.56	127	107	87	101	72	66	504.03	230	246	363.95
SPU_000588	3	3	1	0	0	0	4	5	9	1	4	0	1	4	2	10	3	3	51	13	13	0	0	0	0	0	0	0	0	0	0	1	0	1	4	6	4	4	1	99	140	115	0	0	0	0	0	0	0
SPU_000590	1064.99	163	192	109	683	170	401	287	183	517	215	258.98	1186.07	963.79	1551	1126.65	854.99	1288.85	1259.96	1039.24	743	57	80	106	81	139	202	111	145.02	180	125	140	201	861	1881.48	930	667.5	1217	1531.87	1429.63	1924.04	1477.96	122	475	204	405.88	537	459	1011.53
SPU_000594	1	1	0	0	0	1	0	0	0	1	0	0	1	2	0	2	3	1	172	105	143	1	0	0	2	0	2	3	25	0	2	25	1	3	3	1	1	0	0	30	59	33	1	0	0	2	1	5	3
SPU_000595	703.96	799.18	2982.51	8543.63	7997.16	8192.45	10870.7	14075.2	6760.77	8042.14	25173.8	20881.9	116840	138381	151925	244357	167944	220891	203240	118678	132449	2306.79	1664.38	1862.77	5709.81	9415.14	11147.6	13249.1	15461.5	11904.2	16195.5	14748.6	15489.8	98500.3	113394	62969.7	100636	116162	112701	178499	204715	180854	756	398.22	963.14	3362.01	2186.78	2404.14	4477.66
SPU_000597	90	58.5	145	27	938.4	166.05	115.98	136.02	426.22	547.51	988.08	53	353.44	455.24	637.79	676.69	538.13	607.17	1182.41	1011.32	1062.84	43	42	250.11	135.18	214	651.23	127	231	290	144.95	215	345	468.24	547	415	419.04	754.05	476.39	1272.8	1527.19	1346.01	50	44	70.99	267.98	175	211	676.83
SPU_000600	962.18	2980	1750	3330.28	1567.9	1736.13	1832.94	2149.58	1308.96	828.15	1907.83	1853.62	514.02	552	1228.98	895.18	506.91	547.06	613.92	526	436.29	145	138	123	55	495	537.22	593	575.98	420	704	471	503	1022.89	1077.32	537	487.65	673.04	936	900.73	1101	1138	457	635	603.98	689.87	497	529	660
SPU_000602	138	58	263	439.98	543.93	394.11	1147	1700.03	228	520	581	305	235	201	173.22	359	196	219	240	160	149	22	23	30	97.59	163	276.02	314.98	354	281.92	313.97	301.46	352	29	31	7	3	2	5	2	2	7.31	25	26	74	564.01	350.42	750.1	1431
SPU_000603	2	0	1	3	4	7	2	1	2	3	6	20	7	15	5	49	48	37	49	32	34	1	6	3	28	41	31	30	27	25	21	22	29	20	16	11	6	10	14	23	43	24	2	7	7	47	39	20	54
SPU_000604	424	145	507	785	235	114	381	524	107	68	270	491	238	159.42	238	302	192	176	145	103	105	19	32	10	17	69	22	40	38	35	47	43	47	69	47	40	98	101	135	67	67	85	179	265	105	176	265	296	362
SPU_000607	52	145	44	72	281	243	351	540	291	71	274	590	2677.51	2744.73	6646.27	10768.8	8344.74	9330.26	5335.7	4311.92	3569.68	372	375	502	159	836.01	1062.11	1191	1804.99	1059.99	1351	1193.02	1154.6	4663	6600.93	5343.33	2018.62	6597.7	7908.09	4048.07	3490.9	3765.13	466	684	569.99	1737	1648.02	1133.2	3904.92
SPU_000611	33	50	174.11	90	67	265	279.01	319.12	149	84	274	247	5	55	10	15	8	5	135	100	104	9	17	12	68	73	89	77	85	69	68	87	103	130	182	125	84	108	63	59	49	36	11	26	18.98	157	155	184	630
SPU_000625	3	0	0	1	0	0	0	1	0	0	0	2	2	0	1	4	3	4	76	102	84	0	0	0	0	0	0	0	1	2	3	0	0	2	3	0	4	2	4	83	89	61	1	2	8	20	5	8	2
SPU_000627	2476	2818	3434	1593.8	1953.95	1758.15	1447.04	1374	1613	1571.93	2178.99	1321.92	3565.29	4680.97	4164	4571.99	3019	4144.11	2326.72	1658.97	1521.96	697	338	1435.8	448.7	508.99	819.94	565	629	617.04	729.41	622	761.85	1571.96	1907.07	1063.25	1194	1583.8	1891.79	1681.09	1612.36	1626.01	955.74	654.1	922.11	1261.84	1133.98	842.11	1268.77
SPU_000628	16	48	46	102	202	303	143	67	291	98	314	35	502	471	455	391	205	414	329	195.01	228	102	44	73	36	93	137	106.7	124	236	129	121	306	372	456.99	293	340	288	397.1	253	217	243	278.09	284	199	395.13	295	251	407
SPU_000629	11	7	15	24	30	18	23	22	16	20.99	36	61	494	285	377	491	259	389.73	315	213	247	110	107	107	250	638.49	655	1060.12	922.39	831.7	1110.3	820.41	1086.9	523.98	659.94	322	300	399	421	371	397	393	64.5	96	37	531	816	611.3	1966.03
SPU_000630	16	12	0	19	4	9	38	51	10.02	13	2	12	286.01	325	308	146	137	206	149	165	121	155	76	79	97	219	253	291	184	202.01	327	197	267	291	489	309.55	121	219	113.97	276.12	279	287	13	27	22	198	136	77	389
SPU_000631	446	279	981.99	469	441	128	257	194	70	137	315	406	113	103	88	180.72	109.04	153	150	101	96	241.89	102.35	177.04	64	137	263.88	274.99	291	238.81	258	236	266.73	119	98	56	87	66	96	159	154	219	686.01	575	540	795.12	613	430	1198
SPU_000632	35	43	38	124	110	97	121	157	80	121	120	76	666	726	1615.99	772	496.02	745.03	628.99	377	432.83	98	93	132.02	173	390	333	635	352	464	676.9	322.78	556.99	1196	1171.01	772.74	906	1218.17	895.96	752	769	843.86	98	224	135	566.02	518	709	764
SPU_000637	16	21	30	51	259	69	173	59	41	188	62	414	1338	1253	1145.12	1519.84	1134.34	1451.01	1149	744.89	753	78	123	114	365	1213.98	1193	1874.19	1818.01	2078.4	1906.96	1524	2595.04	784	921	618.06	500	943.01	550.22	784	753	718	129	81	114	1838	1670.53	1570	3086.19
SPU_000638	533	1382.11	1061	820.99	766.99	710.67	491	659	294	213	495	471	55	69	60	174	80	122	109.96	67	79	378	426	502	104	459	549	653	694.97	735	699.03	519.02	892	150	144	140	110	121.55	110	122	178.89	148	857	882.07	895	427	782.99	503	1124.96
SPU_000639	3	38	15	4	15	235	85	53	219	4	162	105	95	122	140	212.99	144	111	155	93	87	48	44	50	90	178.01	211	490.18	427	277	506	277	343.01	48	45	12	8	6	13	11	14	15	5	7	4	11.15	25	14	47
SPU_000641	40	64.99	29	92	89	72	32	62.82	42	75	52	62	175	90	138	382	212	136	182.29	130	116	252	203	256.02	163	345	471	569	488	433	695	510	534.98	367	581.12	358.99	277.02	424	327	321	361.98	326.97	184	9	74	78	203	67	372
SPU_000645	1172	327	330	276	937	149.26	407	226	766	58	130	78	1572	1416	1389	1811.91	1102	995	672	490.47	464	82	126	254	34	279	460	347	433	147	385.04	328	178	87	131	75	84	49	53	151	192	182	65	88	95	104	111	92.04	301.02
SPU_000648	3	36	39	383	565.95	590.98	442.59	451.89	994.61	171	114	1442.07	390.08	697.57	596.08	1001.95	697.93	828.27	689.75	389.5	494	754.96	491	1052.42	599	2171	2199.94	1685	2066.11	2087.03	1869	1627.99	2551.21	935.49	1400.02	826.04	887.94	1087.83	933	963.82	909.99	982.1	505	486.46	346.66	1428	864	642	1162
SPU_000649	828.98	233.01	288	647.17	624	563.45	612	692	473	269.99	559	540.97	269.98	125.97	148	341	355	142	1007.81	420.87	450	68	53	93	66.25	214	346	352	439.9	293	378.9	349	337.02	677	328	271	242	246	213	184	206	200	84	192	119	419.2	460	311	744.9
SPU_000650	140.08	313	287	717	931.65	529	413.03	498.98	482	222.48	314.21	873.99	817.9	687.91	461	1030.06	579.96	490.47	405.01	298.82	292	13	7	10	47	85	116.84	160	201.48	132	164	185	165	577.34	827.24	523.86	355	847.83	706.76	314	332	296	45	49	58	1002.99	821.83	483	1458.63
SPU_000652	163.03	64	145	316	547	640	840.03	1072.99	112	588	571	772.7	288	165	354	322	150	149	127	185	106	48	30	107	21	38	175.99	171	178.98	85	147	105	90	37	54	23	21	20	26	37	35	22	105	97	84	251	208	188	576.5
SPU_000655	348.73	339	329	246.42	230	255	136	177	71	103.07	194	116	55	70	50.98	96	26	47	117.91	70	62.81	18	29	34	4	26	46	39.71	48	62	48	30	59	70	59	37	36.99	54	64	89	107	94	165	416.01	252.58	268	345	248	353.04
SPU_000658	195.85	175	173.64	312.7	419.08	241	643.45	765.65	356.99	94.36	509.99	705.72	563.9	375.78	95.18	272.88	249	73	2564.06	3339.08	2832.84	7	18	12	11	36	56	85	93	46	97	65	52	15	24	9	21	41.99	26	186	203	224	131	112	153	211	111.55	97	157
SPU_000660	38	291	30	318	51	391	14	35	61	32	15	3	32	37	39	134	49	63	105	89	109	60	89	57	89	317	293	359	380.28	359	368.03	309	407.4	45	76	27	42	22	54	113	126	111	226	613.95	245	621.01	1123.33	747	1982.87
SPU_000661	3	6	13	76.99	111	28	31	36	35	46	219	43	112	104	119	506	342.95	360	625	477.98	420	0	0	0	0	1	1	1	9	1	4	2	1	6	5	2	0	0	0	9	17	3	0	1	0	1	1	1	4
SPU_000664	6	23.82	15	27	28.6	114	45	33	41	83	132	44	111	90	86.36	182	151	167	157	76	87	14	19	17	37	131	72	112	135	92	91	97	118	68	83	50	51	68	62	85	90	83	19	72	46	564	496	520	739
SPU_000668	6479	9955.21	7035.87	4694.96	4056.43	5099.9	2848.68	3840.79	2117.98	1871.91	4725.11	3499.99	2861.53	2780.13	3217.68	3409.92	2489.98	2532.74	2241.75	1733	1526.96	6165.08	6906.97	6250.99	971	4303.97	4722.95	4756.54	5922.95	4149.59	4974.01	5106.04	4846.99	1714.09	2761.84	1633.02	1023.99	1691.34	1467.97	936	692.85	853	2912.19	6578.77	4416.12	7160.34	5645.9	3890.11	8620
SPU_000676	13	5	36	26	34	30	61	72	23	22	51	29	70	99	38	165	111	117	173	186	102	32	20	22	84	139.43	99	171	169	128	174	144	164	93	115	41.36	75	69	65	110.88	120.95	124	63	130	116	750	646.97	530	1952
SPU_000680	205	351	87.98	167	277	513.41	392	260	359.16	79	137	310	363	352.75	166	684	526.84	505.07	934	708.23	769	24	9	15	9	26	31	26	75	44	24	55	46	267	171	67	176	158	178	362	311	325	27	66	34	189	190	83	640
SPU_000683	5602.03	5329.18	6647	1596.83	2067.96	2529.95	1315	1144.49	1760.78	1769.99	2616.49	2471.77	1070.25	230.41	1257.68	658.63	373.85	729.54	750.69	658.27	705.06	1135.63	1125	1132	291	998	1196.65	1202.92	1219	902	1105.28	844	1044.93	852	1222	745.19	366	613	641	276.97	347	253	1273.28	1083.87	984.76	920.47	867.08	618.89	1020.87
SPU_000684	0	0	0	0	0	0	0	0	0	0	0	0	0	1	0	1	0	0	8	8	6	0	0	0	3	1	6	3	5	3	4	2	7	0	2	2	7	3	2	1	3	2	0	0	0	1	1	0	0
SPU_000687	109	150	186	266	442	779.01	523	649.99	565.72	221	992	402	470	351	526	500	211	259	163	201	205	60	89.67	98	62	323.96	293	624.28	366	229	542	235.71	268	155	153	103	74	80.55	157	103	92	92	133	441	363	515	520	456	1414
SPU_000689	35.66	70	72	100	200	538.01	243	316	478.23	191	683	504	289	270	401	382.86	346	381.2	247	148	168	70	66	23	71	360	276	280	364	415.05	265	263	476	377	563.95	419	291	374.99	385	429	423.82	407	210	476	221	926.92	794	666	1551.65
SPU_000707	235.06	33	89	739.75	254.01	165.61	452.97	328.02	293	336	1118	172	347	464.7	300.99	438	268	302.45	158.98	152	116.95	293	234	405	280	1248.83	1698	1046.98	1746.91	1744	1106	1323.21	1996.8	242	237	237	191	199	251	291.04	307.06	334	251	191	136	241	634	487	621
SPU_000709	552	447.98	760	550.79	1050.67	918	635	468	446	562	443.1	591	67	137	134	158	140	254	353	171	221.45	198	166.99	171	159.94	366.04	407	386	398.36	371	416	368	498	364	285	158	235	302	384	474	495	490	56	47	58	146	122	89	492
SPU_000712	418.99	509.14	942.28	1935.96	3737.34	2246.61	3082.54	3221	2498.34	2992.16	6464.82	3648.03	1625.67	1705.14	2727.12	1483.71	721.84	1197.27	1051.1	878.38	678.01	1751.51	1694	2344.15	3464.35	1582.86	2502.99	2898.82	3088.59	2210.84	2986.97	1939.93	2607.24	923.24	1016.92	467	598.82	742.64	759.94	939.14	867.87	707.99	247	322.98	163.01	352.57	464.92	309	850.07
SPU_000719	1	0	0	1	1	3	0	0	1	8	1	1	1	0	0	3	4	2	12	10	14	0	0	0	0	0	0	0	0	0	0	0	0	7	21	4	2	1	39	18	19	14	0	0	62	28	23.96	0	5
SPU_000721	5	9	5	10	5	5	4	6	2	0	5	7	22	68	21	64	71	169	311	151	146	0	0	0	0	0	1	0	1	0	0	0	1	41	10	9	14	6	7	91	100	103	4	4	1	7	4	2	76
SPU_000722	924.28	522	1337	1511	1202.34	1186.87	1159.04	1479.93	879.24	332.61	611	538.12	139	177	174	213	253.98	251.79	315	151	304	164	133.15	209	472	1261.04	1960.02	2188.17	1788.13	1279.27	2025.91	1182	1248.99	292	343	139.93	122	114	134	106	87	136	78	210	146	420	581	550	2695.98
SPU_000723	2	32	2	387	98	128	20	23	28	54	126	20	158	101	225	353	214	190	246	180	168	5	3	23	10	12	149	117	16	72	85	18	80	336	427.79	274	355	464	376	423	480.92	386	11	12	25	45	40.19	47	77
SPU_000724	8.05	7	14	52	50	76	82	73	86.99	101	105	54	90.26	593.02	389	300.91	140	274	436.43	196.98	251	265	158	199	110	458	580.93	593.99	624	450	656.09	517	541	177	235	111	131	178	173	137	127	122	29	22	40	432	321	304.99	636.98
SPU_000725	0	0	0	0	0	0	0	0	0	0	0	0	1	0	1	1	1	17	16	2	9.03	0	0	0	0	0	0	0	0	0	0	1	0	0	1	0	0	0	0	0	1	1	0	0	0	1	0	0	0
SPU_000730	6	13	2	7	10	12	5	3	5	2	90	7	2	0	3	8	8	2	2	2	3	1	0	0	1	0	4	4	5	1	6.87	4	0	7	3	3	6	5	9	33	55	41	8	16	31	257	145	220	683
SPU_000733	115	85	168	434	244	257	525.98	693.05	447.05	236	343	496	22	28	28	60	27	82	81	44	31	63	52	79	81	215	301	353	231	182	311.29	201.81	200	115.04	123	72.46	64	59	95.98	63	63	56	11	28	21	204	205	161	696
SPU_000734	284	146	226	359.95	163	121.95	393	263	98	217	341	260	36	40	35	56	46	86	108	46	45	201.94	140	360	61	65	147	42	59	74	52	50	119	108	114	41	91	101	100	94	100	103	269	268.99	515	410	309.95	226	327
SPU_000736	13.01	17	27	191.94	175.56	187.03	347.09	433.38	247.84	264.64	417.03	592.78	16.13	16	15	52.07	25.29	46	151.1	143.05	123.32	1	0	0	0	1	0	3	37.63	0	6	25.52	1	31.26	69.65	45.14	32.08	87.83	30.45	26.97	38.1	30.99	23	52.03	37.18	179.65	142.22	131.49	510.6
SPU_000737	739	475.98	342	588	550.24	369.25	261	289	99	191	238	395	665	654.51	514	1599.94	1317.12	1105.22	1428.48	1094.98	1224	1566.62	1377	975	513.7	1073.05	798	484	514.32	1018	683	572	1184	1139	1090.19	1574.95	2254.56	1928.05	1959.31	1922.54	2221.97	2025	604	628	370	846	852	719	1252.49
SPU_000742	23	77	85	113	93	313	150	125.99	142	59	244	132	213	170	229.06	293.04	202	237	315	265	276	76	79	80	81	213	254.93	436	451	302	484	333	369	249.57	254	153	157	424.68	168.99	264	229	260	43	54	65	279.37	224	264	570
SPU_000746	5	6	1	6	9	11	5	4	1	1	1	4	29	9	13	78	100	29	111	160	161	220.99	174	236	179	253	294	251	345	243	253	331	307	152	346	118	314.72	262	271.75	258.99	349	275	3	5	5	19	32	18	5
SPU_000752	0	1	0	0	2	0	1	1	0	2	0	3	35	37	51	26	14	22	25	18	17	0	0	0	1	0	0	0	0	0	3	0	0	14	18	21	8	14	22	18	15	7	0	0	0	0	3	2	9
SPU_000754	531	786	996.04	2601.72	3305	3590.97	4569.55	6170.17	2025	1394	1195.01	2228	715	681.62	1152	773	602	817.42	727.24	450.08	419	614.74	588.41	465.88	279	657.02	530.81	824.03	944	621	777	897.03	838	128	196.74	97	111	156.11	134.76	131	132	93.95	971.97	1118.95	682	858.27	843.42	914	1506.11
SPU_000755	226	155	179	83	275	233.97	462	700	81	402.04	138	253	74	76	67	255	133	118	125	89	106	294	309.64	590	144	280	609	432	316	317.05	487	259	358	177	154.99	214	117	147	278	218	239	222	280	347.84	444	1792.02	1241.89	1196.12	1042
SPU_000756	5	0	0	3	7	2	4	1	6	4	8	16	4029.34	3282.04	4332.11	5202.98	3012.55	2501.69	1863.67	1090	747.65	1	0	1	0	4	16	2	0	0	7	2	3	1173.05	1375.01	883	1234	2350.93	1733	1129	1129.95	1068.01	0	0	1	14	3	11	9
SPU_000757	19	0	1	0	0	1	1	2	0	1	3	2	768.05	635.99	876.84	1640.71	1166	1067.96	714.44	594	555.35	0	0	0	0	0	0	1	0	0	0	1	1	203.78	228.03	141	159	219	234.55	249.75	297.09	246.93	1	0	0	3	5	3	3
SPU_000758	136	211	69.09	506.96	411.06	582	463	578.46	366	240.97	448.98	455	573	595	660	782	631	640.89	623	529.98	504.42	207	287	159	330	1021	712	2196.96	1678	1346	2316	1608	1638	558.02	606.04	326	353	358.98	319.79	412	418	360	229.67	376.14	293	917.03	776.91	712.3	1672.98
SPU_000759	22	20	79	65	405	91	124	177	92	101	133	739	485	646	898	1386.93	730	1111.99	1385.2	900	868	79	49	61.04	136	509	531	579	1222.17	1012.14	625	979	1266	1504	1943.6	1065	1924.99	2311.01	1796	1858.95	2189.99	1873.1	155	96	133	932	471	558.08	771
SPU_000760	52	53	94.49	133	148	198	139	98.97	86.28	243.02	280.69	289.25	27	20.86	62	22	17	15	20	15	19	39	52	26	16	71.99	73	91	104	75	72.55	73	87	42	49	25	41	35	65.93	100	120	69	49	80	24	300.03	217	125	405
SPU_000764	47	36	14	44	250	189	63	42.96	175.01	98	260	448	179	97	152	108	62	142	136	97	108	19	33	39	53	151	211	146	184	170	111	145.85	193	133	186	40	48	32	41	80	104	100	10	35	28	250	334	310.99	918.48
SPU_000765	14	7	0	0	0	29	18	17	3	13	2	9	0	2	1	10	16	6	24	15	17	0	0	0	0	0	0	0	2	1	0	0	0	12	8	3	5	4	5	10	12	9	0	1	0	3	5	5	2
SPU_000767	6	1	7	23	8	5	11	8	25	12	30	31	7	11	11	9	8	16	8	12	8	0	0	0	0	0	0	1	0	0	1	0	0	17	6	0	5	3	6	3	0	4	0	0	0	0	0	0	0
SPU_000770	179.02	524.23	215	796	666	867.27	636	668	449	93	591.99	665.78	328	296	477.15	371.42	386.92	290.95	259.99	261	249.51	133	150	94	292	1250	1149.02	1201.99	1427.57	1362.86	1126.52	1141.16	1658.26	172.98	178	137	165	187	238	344.04	367	356	100	122.16	169	545	648	545.99	923
SPU_000771	156.53	151	119	160	108	86	115	131	146	26	127	241	82	158	174	215.01	155	135	125	82	105	8	4	13	12	30	75	53.99	38	9	49	27	16	41	71	43	18	53	47	31	27	30	0	0	1	1	2	1	2
SPU_000776	1377.01	2082	2302.51	1769.08	1672.02	1376.75	1780.05	2005.27	1598.01	1736.24	2403.75	2689	1125.99	956	1390.98	2173.13	1251.69	1439.14	1285.42	864	796	20	67	39	29	329	164	262	329.06	201	289	246	274	827.6	904	646	622.4	703.99	818.99	814	782.93	795	116	177	130	503.87	452	400	1333
SPU_000779	101	100	305	102.89	198.54	238.02	343.95	399	137	267	414	336	139.56	174	148	716.43	372	489	1245.02	800.03	976	28	25.12	59	35	142	204	708	500	230	727.84	392	281	297	262.91	104	122	136.04	187.9	447	403.99	398	17	86	65	232	258	222	954
SPU_000781	2	0	0	0	0	0	1	0	1	1	1	0	1	1	0	0	1.01	1	119.21	163	118	0	0	2	0	1	0	0	1	0	1	0	2	1	4	1	1	4	2	5	4	4	4	16	16	55	49	61	122
SPU_000783	125	209.99	98	267.84	480	650	502.8	641.63	236	792	676	182.03	143	155	137.03	283.87	130	199	199	193	117	31	45	26	66	248	159	221.98	256.99	244	224	268	276	123	153.02	83	49	79	88	82	62.01	65.41	71	225.03	204	399	367.71	479	986.76
SPU_000784	770	1375	1836.05	2382.74	1399	1263.4	1476	1959.91	1470.99	1199.97	2605.01	1791.99	826	535	1109	2112.01	1575.5	1354.93	2977.54	2239.92	2298.99	630.86	472.9	728.99	528	1655.41	2165	2577	2223	2573.09	2732.34	1855.51	3194	2573.06	3344.97	2090.58	1511.52	2525.76	1798.04	1779	1964.04	1828.01	799.31	1189.42	901	1762.01	1379.42	1476.2	1802
SPU_000786	29	14	51	252.8	249	300	717.74	856.88	376.01	321	873.43	955.9	607.98	103	639.99	671.99	265	674.99	340	238	194	382	471.74	259.99	154	1013.6	780.01	1505	1723.16	1463	1646.9	1225	1683	427	529.88	317	182.98	381	296	270	257	296	13	33	20	315	208	322	1435.99
SPU_000788	17	20	44	89	98	146	268	118	177.99	104	201	231.66	331	443.89	254.62	717.59	431.75	341.41	357	216	256	23	11	11	67	186	183	516	521	235	539.6	450.29	328.02	366.97	474	255	236.13	276	270	257	275	268	8	19	17	89	140	130.95	491.01
SPU_000790	33	71	70	214.01	202.81	333.5	362.93	437.71	328.06	194.08	410.9	453.67	64	123	102.9	98.85	93.98	143	100	47.08	65.02	112	484.67	108	208	1074.98	642	746	601	586	683.99	486	650	147	147.01	86	206	173	249.92	229	225	222	14	12	31	698	224.01	605.67	931
SPU_000793	137	144	207	1236	964.61	1297	1822.79	2232.23	854.05	1580.79	2630.32	2491.04	1096	1244	1452.45	1271.94	890	853.2	702	664	520	201.06	197	328	626	1071.99	1712.83	1021.05	1084.27	1185.04	1156.03	1057.85	1487	1411.03	1996.87	1090.8	1302.12	1329	1206.13	1275.18	1489.31	1180.99	486.81	384.46	220.22	1140.12	1188.99	737.76	1240.03
SPU_000794	34	127	108	233	448.06	1004.01	1138.99	1419.94	1571	826.23	2768.78	3105.62	246	171.43	233	468.99	284	685	844.99	273	312	929.73	814.55	2010	1177.14	3968.55	4636.03	5625.04	4838.33	3862.95	6087.6	3547.31	4447.92	619	549	324	364	428	581.99	655.04	695.16	648.84	230	504.04	263.89	4488.18	3471.57	3234.29	7579.27
SPU_000795	19	35	30	107	111	69	26.27	22	24	12	32	23	70.5	60	127	186	101	163	374	304	271	4	3	6	13	16	22	16	8	11	16	14	15	43	63	28	37	41	30	124	191	76	6	18	7	97	89	79	151
SPU_000799	956	878	425	1349	847	1578.97	1777.94	2441.99	1240	533	1695	482.85	329	343	314	613	300	279.37	773.84	737	697	1222.86	1352.59	1505.52	796	3442.97	3618.07	4972.21	4679.27	3965.37	5360.58	3696.66	4825.37	222.05	237.96	135.43	102	139	132	517	505	618	156	397	256	759	574	590.99	2444.61
SPU_000801	1026.98	309	1488.96	4346.02	3722.16	2738.81	3733.85	4358.44	3582.01	2437.94	5114.63	5237.92	6114.99	4397.93	5119.37	10520	5463.8	6416.29	4381.37	2877.03	2721.98	5207.59	4722.52	6388.59	1454.64	10218.2	9949.26	12274.5	13810.2	13926.1	14021.4	9892.2	16913	5432.07	5957.86	4747.44	4151.55	7078.51	6459.4	5892.78	6212.29	5535.73	527.73	481.35	682.99	6169.77	4594.02	3719.97	8731.63
SPU_000802	0	1	0	2	0	2	0	0	0	0	0	0	0	1	0	2	0	1	3	2	4	0	0	0	0	0	0	0	0	0	0	0	0	0	1	0	4	3	5	8	8	7	0	0	0	0	1	6	0
SPU_000803	2	0	6	27	35	36	40	58	32	3	24	40	22	36	20	79	93	61	90	110	102	7	5	5	7	11	11	3	9	78	7	7	99	58	51	10	23	188	121	47	14	38	14	30	16	269.21	210	398	530
SPU_000806	32	139	139	151	94.98	303	135	129	87	146	306	243	46	78	48	57	88	121	86.05	77	59	104	55	81	182	342	389	728.67	634.99	301	729.67	585	355	73	80	38	50	30	32.02	15	34	17	95	220.02	134	527	536	309.01	1098
SPU_000810	404.99	609	918	1334	1886	1838.12	3360.18	4199.96	1778	2446.54	2684	3554.48	464	386	382	621	486	513.96	528	359.04	370	72	112	59	181	654.97	511	760	1010.99	873	917.73	942.67	1112.21	967.17	840	441.03	521	514	697	968	950	885	191	158	183	1110	1316.9	1034	2210
SPU_000811	69	60	43	212.77	86	158.14	131	156.96	165	165.68	190.11	177	430.01	433.88	572.74	1774.58	1117.04	988.2	1468.98	1442.47	1231.64	182.93	198.01	279	125	292.01	289	464	498.14	337	442	320	425.81	652.94	848.89	528.03	305	799.97	706	849.65	935.69	866.89	55	107	70	413.15	359	459.99	764.05
SPU_000814	611	874.74	617	1272.52	1197.78	1797	2686.79	3083	1874	1711.99	2978.59	3303.64	977.87	806	1067	1293	811.24	846	645	496	435	323	346.99	601	470.92	646.24	1025.82	1434.97	1516.93	877	1136	1017	882	351.97	421	135	151.36	129	210.93	162	172	176	159	364	231	998.06	997	1040.12	3814
SPU_000818	539	398.03	482	610.97	917.02	994	1852.87	2227.92	1673	1576	2756.19	2181.99	1363	1273.7	1398.27	1457.52	924	868.61	772	567	476.37	509	511.1	489	370.98	1808.76	1994.88	3906.95	4364.57	2482.76	4414.96	2734.54	3114.61	1028.45	1551.95	627	381	557	554	409	342	379	341.13	583	424.34	1846.06	1428.62	1193.58	5612.32
SPU_000820	2485.52	1429	2765.98	3539.65	4017.18	3414.89	6618	7975.96	4119	4095.44	8295.39	5741.94	1356	1849	1544.52	786.29	429	689.99	497.09	340	326	681	971	1040	270	1234.2	1473	1709.03	1814.95	1653.05	1807.24	1371.91	1891.99	736.01	1282.61	869	304	627.36	495	353	375	380	194	232.99	306	1766.33	1397.93	1137.98	4937.79
SPU_000821	112	264	164	341.9	259	302	181	206	594.73	270	377	431	367	441	808.03	811	613	792.54	649	349.85	412	269.81	326	209.88	414	824.52	795.03	1374.32	1533	1103	1538	1318.66	1353.48	683.93	533	326	329	425	378	421	418	432	55	63	37	280	243	229	592
SPU_000824	5	16	27	41	88	169	211	231.52	204	87	194	264	46	20	36	43	18	34	37	26	25	29	14	43	61	90	190	277.9	254	121	232	189.89	154	88	68	27	22	25	27	28	20	28	10	24	15	149	112	135	773
SPU_000826	0	0	0.99	0	1	0	12	14	17	19	18.05	26	225.39	506	366	19467.7	9191.78	6979.12	29175.8	31321.7	31737.8	10	2	7	3	6	1	34	37.06	59	33	24	73	2768	1369	1577.99	13948.9	9017.68	14110.8	39482.8	45526	43231.7	0	0	9	0	6	6	1
SPU_000832	1006.71	602.14	1458.01	2022.44	1379.98	1295.44	2863.99	3397.38	2741	1003.37	3895.66	2666.61	1039.89	1009.08	1522.06	3435.3	2126.87	2068.24	1907.93	1086.52	1142.94	592	577.99	880	186.94	799.34	927.35	1471.55	1775.01	962.98	1478.9	994.88	1274	804.21	989.73	427.81	372	435	559	653.39	564	612.98	357.98	907.98	760.01	1423	741	833	2439.06
SPU_000835	9	32	78	119	204	76	35	23	28	20	30	167.78	5831.18	6687.45	8890.92	13205.9	3680.08	4918.85	1874.17	1397.7	1078.66	496	663	527	128	578.05	452.52	422	552	536	515	413.01	634	1197	1909	1406	976.71	1741.24	942.63	649	384	616	683.89	612.26	828.93	938.44	933	544.05	1836.77
SPU_000836	0	0	0	0	4	0	0	1	0	0	0	1	5	3	3	34	6	9	129	123	144	0	0	0	0	0	0	0	0	0	3	1	5	24	31	15.04	34	6	12	152	163	215	2	2	0	4	16	8	34
SPU_000838	684.04	753.99	1057.07	2013	2129.11	3307.52	3438.05	3549.97	2816.97	2399	6555.02	5272.18	1707	1645.85	2672.2	1526.01	813.82	1034.89	772.46	563	611	984	1335	1208	672	1346.07	1654.99	2261.97	2431.96	1799	2391.99	1731.98	2200.27	990	1211	644	291.13	441	567	277	273.99	291	138	471.98	305	934.6	703	768.06	2087.97
SPU_000841	226	138.91	167	1460.11	806.08	862	570	688	426	281.71	637	583	2114.93	1916.01	2759.05	1642.13	1204	1366.01	466	271	265	295.24	749	514	77	327	287	200	296	295	173	255.02	336	1534	2436.7	1311	804	1521.26	1284	412	458	397	352	460	301	165	196	211	293
SPU_000842	2988.92	2242	2614.92	2691.01	2801.56	2454.19	5863.56	7549.82	4886.06	3854	6812.69	7089	3034.99	2942.03	2969	5737.95	3752.99	3821.01	2673.12	1813.7	1973.99	393	534.24	746	805.99	1832.76	2603.16	3589.99	3697.01	2303	3751.53	3160.1	2960.07	609	653	350	244	465	350	297.71	273.01	325	1361.67	1908	1717	3635.98	3495.94	2791.56	9677.91
SPU_000847	440.06	397.97	301	223	176	633	638.03	683.2	641.27	690	738	811	1093.07	1238	1771.68	1661.82	1063	1188.19	836	498	461	258	158.96	236	273	1075.99	1539	2075	2401	1538	2282	2009.14	1910.03	295	360.97	209	178	196	181.01	150	151	192	933	2071.71	1867.02	1203.65	1343.49	1105	2982.07
SPU_000850	31	42	42	143.15	97	89	175	265	180	91	115	189	160	109	82	110	132	91	74	62	50	679.99	831.15	654	316.99	725	650	1008.72	1437.12	881.72	952.04	1245.64	1050	175	151	146	124	129	205	327.96	295	300	2626.37	1706.97	2438.99	2198.99	1985.99	1500	3910.45
SPU_000856	2	8	8	16	22	30	41	49	22	20	62	59	4	34	13	6	6	7	15	23	15	34	126	46	44	386	134	126	85	100.56	104	73	139.19	8	8	10	4	8	7	1	4	3	10	12	25	72	75.99	154	188
SPU_000860	17.97	3	36	4	143.99	15	30	24	120	4	41	55	154	74	351.4	138	124.97	179	159	142	116	60	61	55	261	456	581	922	1004	373	1018	907	452	298	407.97	114	68	73	72	36	40	44	29	93	43	291	414	485.05	1578.13
SPU_000861	412	390	758	2882	2705	3452.02	4565.44	4750	2495.93	1873	6023	4745.23	3290.99	3071.62	4465.62	3281.02	1614.29	2047.97	1750	1219	1328.99	107	63.95	97.97	119	815	914	1465	1719.62	1032.98	1615	1095	1263.71	1243	1626	735.12	390	376	481	575	525.04	577	30	82	26	305	276.88	225	720.19
SPU_000865	193	68.05	79	145.99	258	202.23	1421	1511	521	892.99	1051	1245.45	1131.93	1520	1589	2657.91	2055.99	2443.02	1348.99	1201.03	1113	99	92	103	54	216	231	966	1222.12	280	1058.02	495	353	1249.08	1808.96	267	173	278.99	328	330	289	285.84	36	44	56	115	59	47	526
SPU_000868	0	1	0	0	35	2	5	7	1	2	2	1	11	44	16	25	13	26	29	51	37	0	1	0	3	0	0	1	0	1	0	3	0	6	3	1	3	7	4	0	5	1	0	0	0	2	1	0	2
SPU_000872	106	16	419	175	440	107.48	249	251	305.01	299	658.99	393	35	269	46.49	79	90	163	320	176.92	91.24	1300.72	1432.26	956.06	197	1450	1076	1515.12	1304	1377	1583.03	1027.01	1669	486	485.39	315.01	177	332.95	417.61	360	392.36	385	1166.75	5336.59	2121	1065.9	1989	696.99	1543.99
SPU_000878	2	1	14	3	2	1	1	2	4	10	5	5	3	2	1	6	8	5	5	14	4	4	0	3	0	1	0	2.98	0	0	4	3	1	1	4	4	4.99	0	1	1	2	7.99	39	0	0	2	19	1	1
SPU_000879	11	13	3	58	131	38	167	229.61	284	96	85.02	139	667.03	788.97	645	1256.66	730	1041	1054.55	749	840.89	63	66	49	346	624.01	607.96	429	490.99	515	543	582	639	886.42	926.59	539	578	973.75	762.46	859	695	905	285	478.92	196	1132	552	407	483
SPU_000882	1011.93	1191.92	1057.95	1761.01	1474.98	1767.6	2106.06	2730.03	2038.19	1353.2	1474.91	2055.03	387.86	503.06	703	742.66	497.62	495.01	883.97	457.91	482.49	23.32	10.05	16.39	39.91	70	60.89	87.81	92	83	95.84	79.75	101.24	395.69	510.18	223	150	164.13	216.41	217.37	225	211	345	378.07	392	855.72	720.06	508.97	1647
SPU_000884	622	319	476.84	628	245.14	430.97	957	1092	463.81	772.02	574	807	578	894.14	1138.98	1051	829	810	619	550	573	296.99	225	325	231	667.15	842.98	1345.02	1456	1065	1457	1091	1262.99	188	253	147	72	98	107	95	110.99	101	222	393	306	890	730	409.94	1977.8
SPU_000885	2871.99	3389.83	2535	1833	1489.41	1712.73	1235.99	1505	1286	749	1483	1744	2228.54	1071	3064	2699.25	1626.95	2035.03	1101	707	659	468	428	718	306	581	879.38	1151	1200	880.38	1286.93	938.89	1078	762	1541.91	690	408	607	545.01	318	275.21	396	848.51	1257.03	1037.17	786	695.37	547	939
SPU_000886	10	14.99	22	12	38	163	18	18	48	9	8	14	100	123	93	232	151	178.65	316.46	233	206	8	31	11	12	50	31	90	20	55	76	15	70	230	221	159	234	238	301	616	665	688	89	194.99	177	562.94	492	430	1045.07
SPU_000890	76	108	209	464	179.12	788.04	897.01	962.69	368	520	875.01	1214.94	288	218	348.95	516	273	316	423	414.96	357	87.13	71	106	252.59	677.67	746	1620.55	1291.09	972.99	1723.86	931.1	1190.06	312	317.9	113	74.54	94	152	164	166	145.1	52	122	94	921.99	658.47	708	3456.48
SPU_000893	10	27	29	33	52	190	2011	2277.97	1298	876	1325	1580.04	285	403.68	226	587	357	394	346.99	281	269	22	25	37	47	111	149.59	1258	1491.1	171	1229	513.34	232.49	351.97	357	19	15	16	26	11	9	12	10	10	14	38	35	39	269.01
SPU_000898	197	102	165.05	679	634.28	402.12	791	1125.38	395	561.27	1060.93	1492	96	40	93	291.95	240.98	270	318	217	153	987	705	1284	260	1029	1447	1356.46	1536.95	1862.6	1349	1103	2093.02	190	166	210	171	215	185.01	243	267	240	160	394	248	649.71	1210.85	1186.96	2080
SPU_000903	165	76	79	127.02	251	68	157	236	79	134.03	221	154	1217	906	1788	1205	999.87	1264	675.95	324	363.9	860	946.99	1071.7	185	689	766	767.03	764.99	810.98	855.83	608	947	934	1180.04	728	349	735	575.65	456	440.07	466	1116	1032	1223.86	597	718	398	855
SPU_000904	1652.99	5202.09	6811.94	5686.16	5458.07	5164.3	5804.34	5467.67	4629.16	4205.76	8977.54	7079	6084.66	4826.02	7518.88	7455.45	4676.05	4939.26	2922.42	1729.95	1517.51	1344.17	1150.78	1454.02	592	3252.31	3327.03	5166.4	5564.24	4269.03	6035.85	3790.36	5271.58	3883.38	5032.86	3158.54	1878.04	3412.75	2460.93	1820.52	1840.6	1673.69	2821.15	4093.65	3554.36	3704.03	3235.33	2623.84	5200.85
SPU_000906	7	136	31	184.91	2	181.02	61	0	88.95	25	300.06	9	94	81.01	35	23	16.63	40	16	15.53	4	0	6	1	1	6	8	2	6	2	11.08	8	2	7	21	6	6	3	0	9	11	10	13.97	2	17.95	58	43	38.9	134
SPU_000908	1247	2459.6	1812.07	5038.82	5720.78	5707.4	4585	5337.65	4162.27	2958.62	6060.89	5883.95	1324.78	1374.02	1769.39	1788.63	1231.01	1428.96	1635.01	1462.31	1439	1399.98	3027.73	2240.63	826	4851.11	4400.19	6603.22	6185.78	5033.34	7213.65	4484.46	5866.6	1242	1868	1990.01	926	1900.62	1175	1760.22	1870.77	1735.97	170	301.68	259	1038.94	833.02	744.06	1745.44
SPU_000909	1	2	0	4	7	5	0	2	0	0	5	5	2	2	2	1	3	1	29	40	35	1	0	0	1	1	3	1	1	0	1	2	4	8	9	6	8	7	5	2	3	2	2	7	7	5	5	4	5
SPU_000912	19	235	246.48	196	235	438.99	484.03	620	247	186	733.09	529.16	386.98	431	617.85	517	308.82	403	436	341	307.03	281	145	192	83	161	227	333	291.12	227	354	301	283	607	779.01	414.01	524.82	642.52	592.81	916.02	903	864.6	154	185	283	460.4	612	488	959.85
SPU_000922	944.99	649	1457.01	2290.98	2464.92	1673.99	3581.61	4420	1959.02	2265.96	3639	2246.96	522.46	627	843.97	908	452	582	398	350.81	360	383.06	369.1	272.87	322	715.99	988	1239	1433	900.26	1316.97	1137	1160	388.03	472	202	152	171.67	186	152	150.81	155	642.92	887	725	1214.46	904	748	1740.01
SPU_000927	0	1	0	1	1	0	0	0	1	0	0	2	5	1	20	5	1	3	78	38	43	4	0	1	2	3	1	2	7	2	3	5	3	32	54	23	22	51	47	106	159	129	12	78	35	21	130	47	2524
SPU_000928	2	2	1	1	2	4	4	2	3	2	0	71	0	0	0	38	9	9	58	29	34	0	0	4	8	3	29	3	22	13	11	30	13	37	37	10	25	23	26	99	158	117	0	0	5	35	10	1	8
SPU_000929	0	0	0	0	1	1	0	0	0	0	0	0	0	1	0	1	0	0	6	4	1	0	0	0	0	0	0	0	0	0	0	0	0	0	0	0	0	1	0	1	8	3	0	0	0	0	0	0	0
SPU_000930	0	0	0	1	1	2	1	0	2	0	1	0	7	1	5	42	66	63.01	487	391	437	0	0	0	0	0	0	1	2	0	1	1	0	2	4	2	28	8	10	796	1067	839	0	0	0	0	0	0	0
SPU_000931	0	0	0	0	4	0	4	3	0	3	1	1	0	13	1	3	0	14	17	1	0	0	0	1	0	0	0	0	0	0	1	0	0	1	0	0	0	0	0	6	9	3	0	0	0	0	0	0	0
SPU_000937	3	2	0	0	0	0	5	4	24	2	1	7	27	13	5	52	51.99	125.75	72.01	24	19	0	5	0	0	4	1	0	1	0	0	1	0	4	3	1	7	9	5	272.02	384	289.14	97	99	90	278.77	616	185	891
SPU_000939	76	14	100	462	747.02	55	59	62	195	318	360	77	18	51	159	148	104	114	132	79	92	46	42	59	125	222.36	279	277.99	273	379.01	257	276	465	78	69	40	60	69.04	83.85	98	114	113	69	95	69	711	553	471	1083.49
SPU_000940	87	71	159	338	548	432	315	344.95	361	275.02	649	626.94	257.99	231	236	482	229	286	416	336	341	383	296	224	247	1053.99	1072.05	920.19	1062	981	946	853.97	1273.5	558.8	624	426.72	447	467	502	683.93	782	617	535	953.04	379	718.94	954	618	1894
SPU_000941	0	0	3	3	27	20	19	15	21	14	23.01	18	79.85	54	157.96	311	177.8	186	125.04	84.79	55.44	0	0	0	0.97	0	0	2	3	3	1.99	4.37	2	34.78	49.42	38.17	30.32	51.2	95	147.76	121.46	158.68	0	0	0	1	0	0	0
SPU_000943	2	5	7	61.62	9.99	6.93	11.99	7	31	18.23	26.95	4.79	71.3	119.93	130.39	105.9	94.73	73.89	76.01	35	39.75	0	3	2	3	4	2	8	3	3	13	8	10	19	22.82	14	15	12	12.84	31	66	17	10	4	20	12	6	10	13.01
SPU_000948	127	204	245.74	314	313	515.82	731	866	510	430	886.99	985	105	306	93.1	429	524.75	418	850.89	683	582.31	27.99	74.01	29	46.68	270.58	112	230	313	204	206	253	267	47	60	9	6	13	7	13	10	14	47	47	44	72	113	66	270
SPU_000950	1225.07	1134.06	809.99	1152.88	1055	1187	1461.84	1503	1121	888	1968	1792	826.74	835.01	1162.02	1150	570.39	605	428.54	290	343	641	578	538.97	18	425	624	1092	884.01	628	1055.62	566.96	844	418.96	495	291	170	308.94	216	170	220	201	171	207	132	336	207.99	161	551
SPU_000952	10	0	6	144	28	14	72.07	88	31	40	50	44	159	132	139	204	91	154	172	85	121	35	15	31	84	225.96	368	520	411	369	479	290	438	96	93	70	57	90	76	96	118	92	7	2	3	202.96	107	79	554
SPU_000953	11	0	0	8	0	3	2	3	12	1	0.99	1	4.61	7	22	7	8	2	609.09	1034.38	722.83	2	1	4	2	4.77	14.01	6.95	5	4.96	7.94	7	9	19	37.01	15	6	17	8.73	23.85	68	28	28.08	22.33	46.91	17.68	63.73	153.89	60.56
SPU_000956	4	2	7	95	22	4	39	55.99	4	11	89	92	99	110	261	223.13	197	148	138	57	98	1	0	9	0	7	31	7	3	6	9	4	3	7	4	2	5	1	13	57	86	49	1	0	0	14	17	5	7
SPU_000960	16	66	94	498	1189	500	636	904	264	150	383	744.33	124	209.96	158	333	183.9	280	418.97	241.12	303	104	53	55	277	354	542	958.71	652.51	713	903.94	454	720.02	252	298	133	382	332	236	860.01	1075	999.29	27	6	28	35	31	20	93
SPU_000961	732.15	732.46	1257.36	2790.16	2579.16	3347.42	5043.76	5870.56	3717.48	3907.66	6236.85	6335.63	3021.04	3449.97	4319.99	10064.8	5510.12	6131.82	5783.24	4681.57	4042.73	1496.44	1895.77	2566.67	1235.36	2855.99	3990.62	6970.21	6649.34	4845.73	7697.12	4855.98	6044.85	2517.17	3946.89	2142	1105.09	1931.68	1966.25	2056.74	1822.42	1875.77	904	1392.47	1170	3411.73	2800.82	2370.47	7537.31
SPU_000963	32	57	106	434	347	378	210	238	270.86	87	420	217	51	14	16	161	106	142	429	391	595	0	0	2	2	11	20	17	13	8	16	11	9	24	27	39	26	26	35	117	132.02	98	2	0	0	10	3	4	29
SPU_000964	637	1055.77	1553.04	4882.53	3859	4343.74	8307.96	10258.4	8801.32	6889.31	8424.24	9750.03	7593.33	8350.74	11634.5	9638.51	6068.3	7788.19	5495.14	3618.34	3458.03	512	640	669.18	623	3423.75	2862	5912.73	6136.33	3621.47	6367.49	4236.22	4228.12	3575.06	4312.29	2397.54	1625.91	2041	2333.02	2350	2395.7	2209.09	97	139	104	1043.99	935	738	3052.01
SPU_000966	1062.01	1861.92	513	1187.83	788	901	796	954.99	360	277.01	666.86	413	393	549	1032.09	1005	593.41	904.96	726	469.78	461	999	1636	1854	511	2234.67	3077.3	2946	3200.28	2714.14	3289.42	2700.81	3322.12	888	964.99	502	417	572.65	548	467	503	452.79	326	636.16	451	2438	2044	1551.55	2756.63
SPU_000970	0	74	40	154	4	133	0	2	29	0	4	2	14	7	1	41	18	69	75	39	36	7	6	9	29	50	30	74	68	43.98	91	59	61	75	77	35	71	98	28	272	357	221	3	77	13	103	95	183.99	57
SPU_000974	315.88	103.31	175	809.91	602.16	907.21	2315.38	3472.43	1090.23	867.27	2242.32	1262.45	1353.13	1242.02	2809.27	6096.88	1453.76	1791.87	3333.65	2863.82	3453.51	62	73	102	238	881.02	918.12	1249.82	1316	1107.82	1417.1	1042.99	1448.32	1007	1239	968	1141.12	1215.71	1203	2215	2335.99	2269	235.01	501	453	1917.42	1539.94	1283	2779.21
SPU_000975	0	0	5	0	0	1	0	0	0	0	1	0	0	0	0	1	1	0	49	27	39	0	0	0	0	0	0	2	1	0	4	0	0	0	0	0	0	0	1	31	40	33	0	0	1	2	0	1	3
SPU_000979	20	1	0	11	5	4	8	3	0	4	11	1	2	1	5	108	30	22	59	83	42	84	46	77	108.97	228	257	317	295	189	269	271.8	213	316	372	175.95	186	327	337	105	100	113	3	36	80	142	55	33	12
SPU_000982	25	27	65	429	97.71	364	359	453	910	180.02	274.02	381	187	232	259.69	522.26	313	381	459	216	264	284	249.03	432.9	37	276	393	263	324	358	327	256	453.07	332	295	266	161.84	254	222	341	297	325	47	27	46	316	246	218	549
SPU_000988	12	18	36	50	66	86	51	73	51	13	130	73	103	125	241	69	47	44	12	7	14	83	40	36	114	156	300	241	221	282	290	234.9	379	90	127	72	83	155	89	136	126	117	90	148.98	71	1361.11	1233.79	948	1421
SPU_000989	0	0	0	0	0	0	0	1	0	0	0	2	5	0	3	10	1	0	3	3	0	0	0	0	0	1	0	0	0	0	0	1	0	1	6	1	1	0	0	0	0	0	0	2	0	2	4	1	0
SPU_000992	9	4	11	10	15	5	16	22	6	0	4	4	9	11	4.67	179	122	90	196	75	116	3	0	0	1	2	3	0	5	3	1	5	6	10	43	9	64	13	38	213	213.72	198	7	10	14	19	19	9	13
SPU_000995	0	2	5	1	0	5	8	1	2	3	8	2	1	3	2	3	7	2	1	1	0	2	0	0	3	8	3	23	26	15	20	14	22	6	0	0	3	1	1	1	0	0	11	17	15	72	55	61	194
SPU_000996	15	19	3	16	30	37	25	23	31	22	27	47	923.04	684.6	1163	783	420	481	232	127	152	23	18	52	18	106	227	154	148	167	163	125	216	310	310	143	117	160	168	291.34	304	340	16	6	33	69	87	54	125
SPU_000997	14	14	109	2	5	6	14	16	13	45	16	78	159	287	187	505	404.01	405	545	351	387	103	113	113	16	159	193	286	261	224	371.99	186	247	309	309	146	187.96	160	190	457.66	384	409	65	139	46	237	344.56	251.07	622.53
SPU_001000	192	57	68	708.99	81	135	129	171.99	384.84	146.31	108	90	1399.98	1377.88	1519.02	1694.97	1370.01	1928.6	2881.69	2268.43	2035.09	238.02	289.72	310	464	1018.14	1057.06	1347.5	1390.37	1213.52	1491.88	1220.57	1495.99	927.48	1082.58	842.96	771.04	1050.15	945.63	1437.55	1749.94	1356.98	213.99	416.36	251.96	1385.82	1189.83	834.07	1743.82
SPU_001006	534	304.03	537.18	539	752	446	622.8	781.99	488.2	437	341	531	727	372	721.9	394	271	266	145	160	160	70	90	88	62	391	389.09	906.95	673.99	801	966	550.99	881.86	306	166	125	85	120	124	215	161	208	47	105	55	575	472	362	865
SPU_001010	0	3	5	30	21	33	31	19	39	44	86	131	241	254.05	305	484	288	323	352	229	234.98	4	2	2	2	11	7	5	6	10	13	5	17	243	259	114	189	241	294	294	295	302	37	48	57	575	609.94	559	455.57
SPU_001012	253	331	250	274	302	821	871	1201	103	396	802	1205.94	255	239	249	556	396	329	391	246.21	250	254	270	277	161	540	647	871.01	720	723	894.01	553	921.97	293	358	219	240	222	271.48	323.01	396	335	47	199	133	353	466	528.42	1152
SPU_001020	0	0	12	0	4	0	1	2	0	0	1	0	170	169	113	209	94	120	71	71	40	2	2	3	0	0	2	1	0	3	4	1	0	363	611	370	56	351.66	179	136	187	146	0	0	0	1	0	0	1
SPU_001025	78	24	88	545	513	137.99	293	404	282	351	711	157	713.8	677	1110.12	735	375	548	391	313	308	17	69	22	35	128	71	89	120	87	102.02	111	125	983.21	1893	915	487	1044	657	264	235	244	58	34	61.99	26	29	31	68.97
SPU_001030	1746.55	1157.76	1905.47	2990.97	2956.94	3188.99	2364.05	2288.01	2833.86	1864.99	2265.35	5200.66	1160.34	796.76	1051.17	1226.86	679	1156.03	1230.04	878.79	861.4	873	977.81	1146.05	316	2195.62	2484.69	3530.14	3456.01	3003.29	3413.21	2076.34	3527.13	766.35	904	523.01	357	585.02	466	598.01	618.96	557.81	282.73	314.1	545.52	1981.73	1318.98	1689.37	3311.11
SPU_001031	884.94	1406	1262	2859.97	2990.99	3482.43	6212.18	7829.01	3344.57	2523.3	8409.2	4989.59	3023	3092.57	2936.23	3437.99	2132.88	2008.94	1160.15	763.34	752.94	530.03	582.01	678.74	740.43	3361.01	4193.05	8270.39	8815.89	4688.12	9104.89	5798.28	6005.21	1358.27	2045.4	795.82	451.78	699	679.67	462.05	431	434.24	110.49	400.32	216	2186.04	1877.46	1750.26	7736.08
SPU_001038	1	1	5	0	2	1	5	0	0	1	0	1	91	71	178	149.99	110	45	129	96	128	0	0	0	0	1	0	0	0	2	0	1	0	142	317	192	73	207.63	64	107	135	112	0	0	0	0	0	0	0
SPU_001041	32	54	78	209	223.02	554.01	372.8	448.14	220	210	506.08	478	393	370.8	400	483	323.47	371	291	297	232	34	26.03	57	39	177.27	227	427	468	278.37	425	254	335	90	141	54	35.99	29	37	42	38	27	11	8	11	103	108.17	64	222
SPU_001044	13	3	48	39	39.02	15	61	51	70	13	15	24	53	63	94	113	109	115.15	87	85	85	5	5	9	5	38	33	43	32	34	40	28	36	57	98	40	66	81	100	77	109.99	68	40	15	38	216	203	141	189
SPU_001046	154	144	202	707.58	417.02	724	814	717.46	565.94	336.95	752	737	129	95	107	231	156.13	169	214.01	161.89	167.68	37	26	39	55	176	199.99	494	403.26	231	413.01	269	251	107	114	32	28	35	48	74	60	90.92	23	43	37	106	119.59	99	558.71
SPU_001059	0	2	1	6	4	3	0	1	0	0	6	2	197	199	231	1012.1	248	320	362	288	217	0	1	0	0	0	1	0	1	0	4	3	0	35	86	54	68	140	56	39	58	45	0	2	0	10	1	1	1
SPU_001060	323	408	304	340	198	569.43	461	448.63	671.49	524	432	599	29	69	58	115	124	90	239.02	209	258	89	109	131	28	63	111.99	78	81	60	92.87	77	113	226	152.2	145.16	112	237	171	164	265	199	230	133.99	183.02	353	330	233	677
SPU_001061	157	329	406.01	684.82	709.74	1619.42	810.09	848	404.01	943.96	350	2169.94	963.21	957.36	749.04	1265.42	656.49	854.35	800	1067.88	1138.04	36	21	37	69	265	656.01	409	561	717.46	435	513	926.36	584.04	590.93	331	494	594	553.65	639.97	653.49	547.55	57	96	166.25	632.97	324	290.99	1727.24
SPU_001062	542.99	503	516	810	667	863	1433.29	1544.06	721.38	1131	1680.01	1580	1708	2088	2421	2536.29	1419	1998	1192	854.98	822	151	147	175	184.02	483	705	949.43	1105	709.77	981.98	753	962.01	664.07	937	445	354	478	543	660.96	661	634	57	40	52	251	238	188	725
SPU_001067	60	22	38	159	144	48	55	25	122.86	47	81	141	15	23	14	59	23	22.02	33	46	48	3	0	1	1	8	7	17	6	37	13	5	42	9	10	2	5	4	5	15	9	6	0	2	2	20	15	3	22
SPU_001068	108	122	193	329	299	396	574	686	445	612.01	802.07	1039	311	263.01	281	163	127	166	105	68	52	107	97	113.96	71	230.02	277	512	575	373.03	582	407	457	225	338	122	84	101	97	53	65	57	155	315.33	160	498.93	468	432.38	1282.73
SPU_001069	155.11	227	228	469.49	858	1146.02	967	999	816	505	1635	1275	179	160.94	131	259	220	160	222	196	241	50	59	26	99	334	158	183.95	264	351.78	183	208	420.27	309	553.89	425.59	384.01	650.16	434	355.99	384	348.08	77	93.99	82	1030.17	817.4	941.1	620.01
SPU_001071	2321.13	3226.72	5002.23	3355.39	3870.4	3750.24	2480.13	3189.22	1379.09	1931.16	3110.9	2428.91	885.98	758	1169.36	688.97	486.89	538.82	485	363.97	310	1148.29	1147.05	855.01	408	1709.13	1480.85	2045.29	2508.01	1788.03	2251.22	1815.4	2070.37	633	880.95	579.74	368.99	506.01	513.82	537.84	586.94	512.01	1152.5	1732.08	1978	2443.46	2175.61	1439.33	3158.98
SPU_001072	1995.95	2079.14	2087	3081.83	2916.05	4020.44	5338.75	6983.09	4422.94	2718.91	6054.29	6021.65	2908.92	3050.1	3766.42	2954.01	1976.08	1675.34	1858.89	1145.38	1318	714.35	747.21	770	1234	4016.02	4425.32	7516.09	7469.28	4708.82	6455.97	4491.17	5253.48	1398.93	2086.86	1014.01	576	954.73	665.15	786.81	901	779	278.01	520	378.99	2217.88	2066.11	1774.22	6415.88
SPU_001076	0	0	0	0	0	0	0	0	0	0	0	0	21	14	1	109	91	61	402	389	348.9	1567	1047.82	821	1069	821.27	781	826	843.05	835	814	827.01	1001.05	467	617	315	300	410	420	508	522.9	523	22	17	17	198.37	163	131	500.22
SPU_001077	151	395	172.34	463.93	662	879	632.82	752.5	665.88	568	808	636	424.99	412	630	997	542	597	1040	716	733	50	30	40	676.44	556.18	418	369	605.05	888	425.02	726.96	997	494.94	580	347.71	311.38	395.99	318	628	757.15	555.1	93	213	120	750.07	575	479	728.87
SPU_001078	8	4	5	7	47	26	73	75	22	47	37	45.51	277	229	378.52	540.98	326	404.24	427.01	250	240	24.03	18	19	46	48	81	87	48	66	76	46	75	298	303	187	291	275	366.91	380	406.33	353	53	41	49	255	148	149.75	182
SPU_001079	143	12	16	41	142	68.68	193	175.06	147	115	96	179	73	42	109	140	110	123	184	97	96	46	42	32	36	91	86	87	94	110	91	72	99	102	134	75	74	98	92	120	169.03	157	57	120	134	605.64	568.01	521	1081.04
SPU_001081	273	756	325	507	875	729.13	355	443.97	494	347	797	449.84	763.18	643	585.97	1315	757	954.99	741.96	527.97	446	50	45	85	31	99	122	154	146	178	188	122	243	509	733.38	546	375	476	505	549	568	575	335.98	794.95	464	1950.23	1765.96	1219	2641.65
SPU_001085	206	76	214	32	567	417.89	398	328	470.18	502.16	853.02	993	217	270	187	312	218	271	238.8	153	161.16	5	12	5	18	66	27	26	20	19	45	30.02	24	417	439	317.29	253.99	432	451	388	334.99	391	102	128.41	116	681	471	330	678.13
SPU_001088	2168.01	4516.43	3268.71	4297.38	3913.81	2084.06	2811.76	3175.17	2195	1241.93	1276	1848.89	2475.15	2329.78	2768.75	3479.56	1582.8	2366	5367.86	3030	6208.93	13452.6	13765.8	12945.2	1437.04	3445.73	4861.41	3377.42	3842.43	3840.1	3126.4	2802.33	4365.02	8578.71	6163.2	3342.71	4651.83	4569.09	7622.02	8368	12631.7	8601.61	28645.8	40057.5	25682	20619	21380.6	12909.7	27435.9
SPU_001094	16	8	27	47	60	43.1	74	142	63	110	278	189	172	194	268	344	153	210	294	188	197	19	42	49	34	60	116	92	117.14	110	111	113	139	377	388	222	257	411	300	153	152	142	19	52	24	127	94	62.05	208.02
SPU_001109	0	1	1	2	0	0	0	1	0	0	0	2	7	0	6	39.93	5	35	60	25	18	0	0	2	1	0	0	0	0	0	4	0	2	0	3	1	12	1	2	42	74	55	2	1	2	1	1	0	0
SPU_001113	7	7	8	1	0	6	1	0	3	0	4	2	36	6	16	97	69	193	249	167.01	183	1	2.11	2	0	0	0	0	0	0	1	0	1	2	2.03	0	7	5	0	132	125.67	141.08	1	0	0	0	0	0	0
SPU_001119	35.85	44	38.99	211	125	380	749.99	923	201	87	440	242	885.99	1216	1167.62	1849	865.13	1189.99	1986.84	1222.52	1447.92	47	47	45	156.97	442.21	512.01	1133.72	532	521.02	1286.28	402	620	1192	1191.35	844	1121.2	1283	1299	1852.46	1991.93	1900.06	84	35	73	493	375	305	1195
SPU_001123	158.03	128	172	268	210	457.34	260	91	134	167	174	692	110	322	237	579	573	211	325	528.06	416	166	101	108	173	267	331	317	481	314.99	316	328	390	159	187.98	162	207	115	91	280	284	296	14	3	28	87.72	10	22	65
SPU_001125	141	429.05	386.26	367.04	467.84	769.87	385.93	292.46	526.95	320.7	630.73	340.2	2186.74	1924.69	2193.38	6040.1	3033.29	3325.93	3799.81	3523.94	3055.67	204.97	341	295.01	184	624.68	562.02	866.17	798.04	632.31	885.37	605.97	742.77	560	676.76	429.72	429.97	620.1	673.35	827.83	833.4	729.57	70	124	73	284.22	256.46	212.94	500.52
SPU_001127	39	42	226.21	182.92	178	97.99	237	259	31.94	127	11.33	200	538.97	137.98	105	197	85	137.91	249	159.66	101.32	7	4	4	1.93	23.15	24.07	29.88	39.5	34.24	33.43	35.86	39.99	38.83	43.99	30.63	31	31	36.35	67	63.14	68.55	15.11	14.65	30.7	34.31	27.18	52.45	53.11
SPU_001128	255	45	334	418.74	296	111	467.03	304.62	308	143	313	408	55	106	129	117	66	113	184	134	95	224.99	113	189	203	277	304.51	383	429	253.95	396	402	326	97	76.2	82	76	63	80.99	136	164	164	433	656.92	1213.79	1277.9	775	901	1174
SPU_001129	231	285	469	2813.01	204	1486.95	843.98	616	647	473	2071	110	210	40	137	2571.95	1134.67	1360.59	281	147.86	149.99	46	38	44	61	143	132	138	50	140	109	43	185	914.93	1352	1256	1059.6	1257.98	770	322	206	243	29.98	8	233	12	75	204.98	93.95
SPU_001132	165	346	100	651	609	811.49	282	303	256	167	663	838	270	164	369.69	323	176	210	233	124	143	96.99	71	104	126.83	183	287	290.01	339.98	193	285	244	200	154	133	97	122	122.99	119	208	236.65	222	27	38	30	176.98	222.9	184	930
SPU_001135	93	58	92	231	179	362	529.97	725.99	554.18	331	211	241	59	57	58	60	59	78	88	51	41	2	5	5	2	13	30	26.05	37	23	19	30	21	21	23	13	11	5	11	17	11	14	36	61	28	67	113	60	165
SPU_001138	41	161	32	253.2	66	1003.33	1046.03	1305.87	204	670	631	374	658.01	412	386	1786.88	836	681	1408.99	3277.99	1779.04	45.55	45.65	48.32	15.41	11	34.86	32	54.36	65.04	19.29	32.99	56.27	14	23	37.98	95	29	36.8	22287	29009.5	21867.4	13.78	7.93	10.66	27.62	14.5	8.55	54.31
SPU_001139	0	0	0	0	0	1	1	0	0	0	1	0	1	0	8	2	3	1	111.98	124	117	0	0	0	0	2	1	3	1	1	3	0	3	1	1	0	3	3	0	14	46	16	0	0	0	0	0	0	0
SPU_001141	8	17	5	73	14	39	15	9	28	75	34	53	104	132	173	273	188	200	342	286.89	300	41	50	27	10	80	33	142	101	57	133	90	69	182	194	152	134	150	151	234	281.99	231	35	37	47	190	351.91	200	918.83
SPU_001144	119	139	78	174	320	212.79	147	216	232	60	276	69	48	47	12	18	28	11	38	11	37	38	34	51	37	162	204	224	265	241	253.12	221.89	320	97	126.57	51	56	105	97	179	207	169	31	38	53	67	81	85	345.07
SPU_001146	25.61	146	46	171	408	456.47	350.11	571	388	691	44	1028	254.48	176	327	660	248	380	416.33	191	258	552	398	473	174	312	412	329	344	364	276	311	421.51	380	430	273	257	373	314	339	411	342.95	49	72.04	55	524.9	452	407.32	949.18
SPU_001152	14	12	113	217	84	11	33	17	24	78	20	288	1599.02	1618.98	2602	6867.1	4742.28	6454.82	4440.56	3499.94	2075	4	2	0	2	5	3	7	4	9.03	5	3	10	2540.91	3500.84	2513.27	1245.98	4285.72	3469.89	1617	1506.6	1619.13	2	4	3	6	9	4	16
SPU_001153	5	9	16	459	7	18	55	44.88	8	11	45	15	802.04	917	1284.03	776	497.02	720.99	559.32	404.27	448	50.89	42.98	115.07	42	75.01	107	97	74	79	93.77	101	86.28	568.89	983.36	456	488.98	746.44	712.71	474.07	509.98	442	69	95	82	177	171	164	233.92
SPU_001154	217	200	346	424.96	375	432.67	1022.93	1004.17	715.33	968.98	448	1137.99	672.07	828	898	2063.86	1182	1612.73	2293.29	1609.06	1379.98	232	251	279	324	1099.01	1176	3603.94	2863.58	1841.01	3856.68	1846.04	2324.28	549.01	496	116	100	83.08	232	237	159	200	92	105	104	264.94	273.1	299	1293.83
SPU_001156	702	681	1570	83	753.95	536.09	469	692	534	927	737	1011.12	200.98	110	145	319	169	232	256	141	130	9	18	27	47	80	108	200.97	216	101	209	149	139	30	73	18	0	5	9	7	2	8	21	78	95	69	107	110	234
SPU_001161	77	62	109	287	306	470.99	565	543	459	236.47	846.7	810.01	201.9	338	275.71	1112	607.27	571.56	874.05	790	656.87	209.71	263.99	298.52	171	706	766	1422	1332.55	910.44	1490.89	841	1126.2	672.72	534.02	448.99	309.88	334.99	467.01	564.9	664.7	500.99	130	290	202	1158.13	880	721.99	3400
SPU_001164	65	90	475.18	489	640.34	520	599	517	159	381	1225.37	309.05	471.01	513	582.31	952.96	599	598	504	277	316	45	46	43	116	463.03	521	500	495	831.08	405.99	291	905	362	433	288	391.2	428	415	737	907	659.99	23	43	25	57	80	119	185
SPU_001165	1	3	1	15	4	21	26	36	33	0	0	2	4	0	0	7	0	6	1	2	1	0	0	0	0	0	0	0	1	0	0	2	0	2	9	4	3	10	1	1	7.01	4	8	0	11	0	19	22	5
SPU_001174	41	35	27	102	125	169	181	176.97	274	124	320	483	58	56	77	92	67	59	50	33	44	14	3	10	25	88	76	170	165	73	130	113	108	85	145	28	7	20	25	23	7	17	10	118	34	243	151	202.03	863.03
SPU_001178	22	431	53	64	81	401	106	86.04	55	27	90	95	210	352	402	386	365	387.12	218	75	107	86.62	51	142	54	176	670	222	656.98	295.47	175	567	339	228	297	238	129	238	205	164	248	222	12	29	26	169	147	134.45	333.69
SPU_001181	125	683.95	463	271	227	333	175	232	274.14	243	325	139	8	10	16	217	49	87	194	119	206.01	941.92	495	522	345	305.95	381.93	528	358	359	553.5	369	465	58	50	46	27	32	27	93	81	93	282	625	482	473	426	272	379.73
SPU_001183	18	21	28	36	32	24	138	151	27	146	272	380	778.94	1615.02	1542	2568	1373	2081.01	2446.92	1904.27	1801.52	70	51	27	284	222	166	253	266	358	290	284	442	1682.7	1949.81	997	1748.99	1777.9	1948.95	3084.09	3248.71	3163.04	126	28	116	98	64	47	30
SPU_001185	41	28	32	240	469.98	186	230.7	232	168	119	360	418.1	1219	1321.1	1476.04	1730	1807	1593	1141	750	852.01	143	155	102.87	175	794.03	551.91	971	991.43	865	1080.04	1035	1054	980.11	1373	626.69	780	947	779.01	1117	1300	1153.14	82	79	70	796.03	529.14	590	1244
SPU_001186	36	65	42	247	123	273	335.01	426.03	226	399.06	584	603.13	359.1	477	623	604	339	439.97	306	209.39	180	142	201	126	132	605.93	420	857.01	826	664	917.95	568.91	804.84	247.15	380.78	224	126	187	178	174	169	186	43	84	82	467.14	397.1	345	934.58
SPU_001188	13	23	47	59	116.03	58	56	30	101	17	114	16	180	335	501	382	274	384.11	679	435	403	18	4	19	36	29	94	39	102	51	31	98	75	64	87	59	59	72	82	150	178	149	16	9	39	143	126	67	105
SPU_001191	294	57	28	33	129	176.75	344	450.54	133	173	444	389.81	150	370	236.52	470.04	380	361	490.99	173.86	141	79	103	143	207	366	608	807.96	628	403.99	841	480	489	292	204	326.14	52	93	190	296	111	319	161	218	198	405	421	292	1208
SPU_001192	400	733.52	726	1153.07	1484.29	2606.22	3706.8	4195.95	2414.08	3040.54	5929.77	4826.98	680.74	713	1194	863	499.45	677.02	395.49	271	291	633.62	762.82	1146	687	1812.64	2673.6	3379.17	3473.92	2949.24	3417	2438.05	3601.97	373	557	310	141	182.79	248	204	205	192	118	373	208.71	1052	1038	924.74	4101.07
SPU_001195	3213.52	5666.25	5179.88	8124.85	6059.56	7206.89	6720.08	8869.23	3958.19	3552.18	5310.03	5157.17	2386	1524.53	1924.16	7745.23	5620.26	7057.19	14593.4	14254.2	11411	3703	4023.23	4551.53	978	2139.34	2843.59	2466	2592	2334.92	2557.08	2224	2774.86	1320.05	1958.88	1573.55	2672.81	3394.31	3069.96	10699.4	12383.8	10569.6	5897.47	4463.14	6794.94	4508.88	3409.87	3434.6	4469.56
SPU_001198	370	239	888.73	521.02	542.42	375	419.01	418.12	343	456.35	864.33	701.54	1042.02	540.01	746.77	964.46	603.16	607.82	666.96	690.9	557.62	1253.64	1498.95	1250	278	832.94	921	1208.45	1168	1066	1250.89	837.95	1363.52	487.52	552.76	351.85	328.99	361.98	425.28	512	601	575.24	44	122.61	74	164	206	187.02	649
SPU_001202	21	23	14	53	95	98	206.8	227	85	65	60	222	45	50	70	94	64	58	71	67	60	92	83	139	191	281	365.6	302.31	398	315	368	353	388.02	80	106	75	52	62	84	133	125	111	41	9	17	49.65	106	39	127
SPU_001203	15	10	21	4	3	4	4	11	2	19	4	20	54	61	63	130	66	81	59	95	56	1	4	1	5	0	2	1	5	2	5	2	5	51	91	47	34	56	43	82	88	90	2	4	31	13	18	18	32
SPU_001207	599.98	865	818	1015.04	1194	1684	1954.82	2504.68	1318.13	1105	2271	3217	380	370.15	576	379	205	362	243	154	173	115	77	96.97	158	515.99	642	1035.05	1160.02	708	1000.71	801.06	895	176	211	114	65	63	79	56	54	72	449	839	803	2525.15	2050.55	1926.97	4910
SPU_001208	1529	1175	1676.29	1328.51	1649	2016.41	4222.57	5362.21	3428	2835.01	2382	2731.5	2261	2783.98	2275.96	4803.87	3340	3826.44	3499.1	2239.32	2557.86	1171	1206	1705.05	414.02	1488	1943	3267	3583.01	1662.05	3409	2082.56	2100	2825	3271.74	1497.85	1506	1673.95	1713.99	1688.02	1679.61	1759.96	1388	778	797	2089.87	2314	1938.99	6445.23
SPU_001211	0	1	0	0	0	0	5	0	0	7	1	0	0	1	0	3	0	0	2	1	2	5	3	5	2	1	32	2	8	2	8	8	1	2	1	0	8	1	3	4	2	3	1	0	7	0	0	3	2
SPU_001212	240	650.08	360.97	1522	1795.06	2242	882.97	1266.06	584	1220.05	2395	1156.01	215	422	258	439	386	386	238	171	173	284	365	463.11	187	597	770	1591	1366	728	1610	1040	907	254	289	82	56	76	106.04	104	68	101	210	868.12	211.94	602.99	533.23	341.98	2105.32
SPU_001214	516	895.99	1759	952	669	748.18	680	806	650	373	633	631	280	307	527	442	217	511	539.88	403	309	305	55	315.01	88	146	606	308	798.99	609	326	523	734	761.03	904	871	400	554	887.67	522	703	490.78	41	64	100	1515	845	812	1615
SPU_001218	0	2	0	3	8	2	7	10	2	30	20	205	406	588	657	515	304	260	318	329	343.88	9	6	2	3	23	0	11	35	33	13	39	56	495.25	1175.9	414	586	776.06	465	223	242.99	209	156	437.99	208	460.04	403.86	221	470
SPU_001224	2	10	10	20	27	58	28	27	44	12	57.04	38	27	93	68	44	30	35	18	12	14	151	180	149	163.05	862.09	781	874.75	502	453.98	920.99	413.97	578	95	125	78	63.29	86	67.97	81.03	79	98	114	210	201	781	669	752	940.33
SPU_001225	0	0	0	0	0	0	0	0	0	0	0	0	0	0	0	4	6	5	3	1	5	0	0	0	0	0	0	0	0	0	0	0	1	3	6	2	1	1	0	1	1	1	0	0	1	0	1	1	0
SPU_001232	0	0	5	1	0	0	1	2	1	1	3	6	363.94	289.72	336	442	364.3	410.3	368	275	265.01	2	4	1	7	5	4	6	1	3	9	8	18	207	248.21	207	187	196	193	188	225.06	207	0	0	1	2	1	1	1
SPU_001235	13	44	59	37	55	177	545	560.03	828.94	386.99	653	802.09	80.99	69	60	416	306.01	332	1079.01	957.41	820.97	13	16	23	33	118	141	628	722.84	231	754.74	389	288	201	124	21	20	23	43	67	43	55	15	22	21	89	59	88.71	476
SPU_001240	1123.02	1422	2526.15	1788.54	1017	999.07	1506.39	1482.89	1036.16	657.02	2079.76	2363.01	425.99	401	504.85	1097.99	845.99	1128.73	2176.76	1028.88	982.87	569	457	1103.91	191	733	1161.83	1373	1826.98	992	1445.98	1210.4	1087	466	553.8	342	274	232	471	456.04	483	505	14	7.98	26	47	53	76	218
SPU_001242	1975.99	1814.01	1513.39	1071	976.03	790.09	876.27	1177	371	715	1113	1672	2223	1440	2393	1771.99	1090.88	1709.49	1555	1119	1104	44	48	101	48	168	290.15	128	231	165	211	272	283	1164.05	1457	842.07	859.95	966	952	879.19	861	816.89	92	183	149	259	423	411.33	536.14
SPU_001244	704	850	1027	5394.01	5138.38	5281.99	6964.8	8588.11	3717.9	5773.73	10371	8538.32	7196.99	7035.16	11276.3	7057.13	3960.06	4775.97	2366.66	1495	1445.99	813	1040	1084.01	1197	3993	3793.63	6291.74	7148.12	5376.54	6714.06	4844.91	6760.99	2135	3394.26	1466	918	1622.99	1115	1040.8	1064.01	1073	464	1123	877.98	4284.02	3988	3428.17	6641.52
SPU_001246	19	49	82	648.01	234	668.98	260	236	201	136	688.84	236	28	51	88	85	21	31	183.66	145	267	7	1	7	14	6	22	27	14	7	20	14	10	28	28.99	20	37	12	44	159	229	134.01	115	9	8	18	253	33	52
SPU_001247	16	64	68	192.95	90	789	132.99	183	133	434	381	469	612	836	687.98	2312.9	1552	1541.98	2020.65	1371.53	1294.14	5	8	4	7	13	22	15	23	27	33	19	35	700.01	651	482	1023.81	977.37	1013	1819.4	2030.03	1828.31	59	21	106	178.78	191	189	405
SPU_001248	0	4	0	0	0	0	0	0	0	0	0	1	69	14	20	119	81	145	50	10	7	0	0	1	0	0	2	0	0	0	1	0	1	21	11	5	30	11	11	48	62	47	0	0	0	0	3	1	4
SPU_001250	67	36.01	65.94	123	130	112.04	178	291	95	187.98	260	338	976.01	1141.21	920.06	3816.05	2606	3443.98	6377.96	4503.46	4719.49	287	210	478.99	382.98	898	1494.97	1283	1964	1231	1554	1573	1459.06	3306.78	4507.04	2641.06	3135.94	5007.95	4810.4	5263.13	4927.83	5266.31	2324.98	2806.99	2839.18	4086.03	2428	1908.87	3903.83
SPU_001255	0	1	0	0	0	0	0	0	1	0	0	0	1	3	0	3	2	3	4	3	4	0	0	0	1	2	0	0	2	0	0	1	3	0	2	1	2	0	2	7	12	4	0	0	1	2	2	1	1
SPU_001256	16	35	35	136	220	209	191.98	260	159	96	415	461	187	313	410	651	292	433	452	339	363.99	90	72	159	76	205	367.91	397.3	379.02	359	409	277	396	239.01	273	162	77	169.34	112	110	91	102	101	207	158	908.94	459	366	883.05
SPU_001258	114	114	112.17	445.22	236	161	372	375	220	301	473	39	273	304	289	682	508.99	597	780	496	452	818.01	518	938.86	574	700	1047	732	757.54	890.74	800.42	679.02	1033.35	623	666	477	616	682	727	621	694	653.71	36	43	77	66	45	64	205
SPU_001261	337.98	429.04	620.01	1343.01	2429.24	2224.89	1629.61	2013.97	1463.17	2229.96	2146.9	2549	2700.03	2136.41	2901.19	3583.81	2170.21	2832.36	2098.8	1383.95	1464.38	517.99	455.09	506	636	1180	1433.98	2368.21	1930.04	2176.77	2380.72	1534	2430.01	1252.7	1391.99	1147.1	1251.98	1717	1628.98	1756.15	1835.16	1842.29	92	74	106	184	175.02	82	363
SPU_001262	735	755.99	667.59	743.04	980.86	1648.14	5589.3	6667.53	3832.17	3609.98	4091.49	7080.52	1918	2060	1952.26	3877.59	2580.91	2519.21	2364.94	1931.05	2070.05	513.99	657.1	741.17	657.99	1619.01	1873.03	5183.93	5406.53	2073.05	5456.35	2553.97	2307.34	1591	1638	380	284.94	334	446	315	326	346	463	952.4	634	1208.82	1041.12	898.09	3919.59
SPU_001263	283	221	350.17	257	296	261	360	322	318	103	316	791.93	309.03	334	348	500	510	387	371	299	381.97	317	160	153	88.21	188	204.98	219	246.55	220	216	164	242	228	250.21	212	189	222	251	315	322	293	105	73	71	202	273	279.34	699.94
SPU_001264	160	132	63	146	742.02	375	436	562	296	298	499	602	304	523	432	922	585	841.08	1078.01	936.99	948.01	17	4	14	21	18	88	35	109	40	42	84	43	321.77	326	160	129.01	157.07	225	476	481	506	54	109	125	593.84	619.99	628	1321
SPU_001265	693	627	430.41	628.12	326	299.07	308	314	181	198	323	365	1361	1357.87	1735	2019	1227.41	1452.33	880	519.99	540	108	71	135	114	833.75	1243.04	1313.76	1375.01	1384.99	1579.99	1079.44	1797.66	861	999.27	666.01	504	811	675.42	629	602.91	645.36	92	138.64	150.05	1200.98	1442.99	849	2725.45
SPU_001269	46	12	24	20	80	45	334	507	109	334	371	201	140	177	149	352	123	313.98	324	141	106	79	81	45	157	532	329	483.01	617	603.99	487	503	716	191.99	295	129.15	125	230	165	150	248	183	17	47	49	61	93	70	128.66
SPU_001273	0	5	2	0	0	3	0	0	0	0	0	1	1	1	0	2	0	3	94	58	37	1.16	0	1	0	8	14	6	7.08	5.69	5	3.18	6.99	4.27	42	3	9	2	1.01	129	208	123	1	0	1	1	1	1	1.02
SPU_001277	90	122	150	384	223	572	486	470	492	491	972	853.16	405	684	293.51	790	763.43	635	629	373	428.61	289	288.13	207	82	674.98	883	391	468	744	402	297	907	630.61	783	514	399	661	426	727	743	716	185.45	335	334	1088.98	914.74	668.79	2378.02
SPU_001278	95	291	131	62	45	184	31	31	48	36	130	68	25	32	41	59	42	40	53	45	38	0	1	0	0	10	5	7	7	9	6	2	10	19	26	14	11	9	9	16	19	24	32	46	24.54	84	74	33	115
SPU_001279	450	1189	561	226.86	171	866	98	153	178	133	468.98	212	122	132	147	225	146	179	236.11	180.86	215	27	29	17	13	72	28	48	31	112	41	22	119	144	166	117	90	98	104.01	145	171	145	212	334	218	655	469	300.55	713
SPU_001280	81	137	90	392.95	362	417	765.87	865.99	493	381	749	623	140	171	115	382	191	234	335	208.07	217	157	235	249	97	381	520	550.05	576	564.16	531	405	712	273	349.84	180	124	180	195	233	231	234	178	78	88	277	299	305	560.01
SPU_001283	458	376.29	213	870.81	904.66	665.98	750.26	861.24	598	613.99	722.94	866.26	1230	691.99	1032	813.53	599.12	468.93	325	275	263	511.02	530.1	508	208	409	555.94	602	533	411	617	482.66	545.81	343	462	328.59	278	406	254.79	254	252.8	291	237	500	504	967.35	554.79	536.1	1603
SPU_001288	13	58	67	100	112	253.79	281.93	258	320	115.02	216	146	192	131	159	172	143	172.69	182	108	118	27	40	19	10	92	85	248	271	149.01	274	134	173	80	79	37	40	44	61	54	55.05	52	12	42	30	125	114	114	342
SPU_001289	10	2	7	23	48	12	13	27	20	38	48	29	15	13	23	47	17	15	14	46	45	43	40	60.53	32	85	202	95	116	85	100	120.84	116	56	50	46	65	73	83	109	162	118	23	27	18	61	65	61	106
SPU_001290	77	196	246	142	507	345	176	160	332.94	328.67	100	133	13	26	447	30	11	63	36	15	18	251	536	267	229.01	869.99	694.67	519.65	774	606	599	733	748.99	44	65	36	12	29	12	7	14	8	198	206	151	262	363.46	188	707.92
SPU_001291	25	172.99	377	670	646.36	553.13	603	518.96	194.99	423	1451	504	290.97	245	498	638.99	425	524	455	220	281	54	60	50	171	701.01	613.99	664	827	715.33	725.01	588.12	867	394	349	211.01	231.01	345	312	236.51	256	264.98	32	14	46	991	456	561	1624
SPU_001293	443	683	690.99	407.33	311	579	963	1110.99	766	864.95	344	929	690.78	608	766.1	691	463	430	548	523	491	62.03	66.39	152.06	36	39.01	124.01	254.5	321.92	89.79	191.62	203.43	127	248.35	301.1	189.84	64.03	103	112	158.09	131	129	100.1	164.46	119.29	97.03	79.91	75.96	288.1
SPU_001297	39	44	51	107	184	145	130	166.95	206	136	42	101	46	112	65	98	46	90	172.47	65	85	131	128	194.94	80	160	227	354.16	380	257	387	282	313	110	186	120	71	69	104	97	166	101	118	195	128	233	230.3	146.87	542.07
SPU_001298	3	0	22	0	0	0	1	0	1	1	0	0	6	1	0	4	0	31	75	23.56	22	0	2	1	3	1	6	2.99	7	2	6	8	3	1.99	0	1	2	0	0	4	9	11	2	1	2	8	9	7	10
SPU_001299	121	133	189	393.82	424	336	251	307	179	138.02	160	140.99	120	285	182	333	221.99	349.11	670.06	446	438	11	26	34	19	50	119	88.95	36	35	113	24	26	481.99	495.02	316.04	362	434.05	328.04	352	418.16	377.01	260	539.72	687.95	1076.02	535.23	495.05	1059.78
SPU_001304	124.99	167.93	208	586	1145.47	361	523.13	491.77	417	459	822	557	339	478	353	641	462.51	502	480	324	348.13	777.87	572	494	471	1050	1192	1192	1508.13	1096.98	1236.2	1144	1339.01	483	592.81	332.38	287.94	334.93	313	395	427	422.03	464.46	1212.6	826.53	1452.56	1022.52	731.2	2306.89
SPU_001307	87	338	392	2902.9	1968.13	1447.87	2352.37	2754.61	2017.12	1787.05	3358.34	3024.44	3039.98	2681.23	4589.26	3570.61	2298.51	2617.36	1808.11	1231.05	1251.9	748	856	859.89	1720.04	5982.64	5277.93	6931.22	7467.78	7167.04	8114.82	6462.34	9360.53	3044.92	3900.96	2686.35	2285	4058.2	2871.79	2250	2274.48	2111.95	1340	3642.26	2062.88	9531.56	6348.22	5595.98	10110.1
SPU_001308	6	4	6	21	12	22	35.99	39.35	16	82	55	33	219	301.99	365.75	513.44	255.23	225.05	206	192	202.79	24	12	16	146	163.17	89	192	104	273	166	82	322	372.77	464	276	421.83	561	347.99	384	478.1	438	133	140	104	1505.49	1355	795	2496.02
SPU_001309	15	43	23	41	29	66	88	73.99	92	32	27	28	4985.83	3979	4456	5956.89	4830.9	5380.32	9861.19	7395.97	9561.21	35	29	30	45	50	84	61	57	77	87.97	58	102	2379.07	2985.04	2483.41	3082.53	3378.48	3692.35	10114.8	11373.7	10192.9	436	81	482.24	225	152	65.13	164
SPU_001310	84.22	462	306.61	1900.13	2013.06	4200.64	2224.98	2518.65	852	1054.21	4036.73	2118.49	1429.81	1481	2041.91	1395	758.1	1061.85	970.99	780.02	777	718	807	967	337	1623	2014	2028.47	1987.37	2159.92	2258.02	1632.01	2686.1	727	958	448.92	470	707.87	667	542	576.86	533	510.03	552	704.06	3706.3	2908.17	2696.95	2882.64
SPU_001311	102.98	313	118	170	146	327	491	744.16	406	493.95	397	194	208	214	307	302	277	286	291	205	157	157	148.99	164.68	209.77	839.95	756.13	639.31	751.35	1040.01	723.52	679.87	1327.41	238.95	217.94	110.06	129	160	163.24	184.6	169	215	264	966	270	579.03	766.59	404	888
SPU_001312	8980.89	13317.8	10115.4	10079.2	9709.15	8472.76	8047.04	10617	6332.5	5228.71	9849.7	8622.99	269.06	158.98	197.07	89.84	135.68	24.99	3	6	15	39722	44403.2	45341.9	12998.6	23374.6	24780.5	28249.2	33303.5	20964.2	30399.3	31569.3	24504.9	485	703	279	143	171	138.97	51.36	32	62.71	21636.5	22727.2	25204.5	19017.2	15171.5	11480.4	20870.6
SPU_001313	1089.13	1417	979.06	1145.34	1527.65	2124.97	1719.39	1972.75	863.9	555.88	1452	1658.46	353.99	292.51	384.99	412.87	260	315.94	268	186	182.75	143	132	152	192	1016.97	1626	1503.29	1624.32	1276.99	1349.26	1015	1366	537	690.86	327.39	274.89	360	345.13	326.02	314	315.25	85	245	165	813.73	664.17	499.79	2928.44
SPU_001316	176	331	335	923	580.23	856	1109	1167	827.8	976	858.27	1409.02	167	199	302.99	230	141	240	251	212	227	84	78	92.15	221.23	335	446.98	720.95	659	503.32	701.73	491	528	32.89	57	31	15	22	17	8	8	21	36	94	31	312	346	353	996.06
SPU_001317	1534	1221	1398.91	3024.98	2305.51	1866.82	2679	2616.22	2684	1603.69	1750.94	2337.98	349	416	396	400.03	354.62	307.02	350.28	205.97	173	85	128	169	151	845	1081	2096.09	1819.02	1419	2258.99	1269.97	1700.94	188	222.06	90	67	87	112	105	112	99.02	52.03	134	107	1155	732	613	2397.03
SPU_001319	13270.1	12898.9	11715	27221.3	21803.7	25598.8	21919.6	26887.7	20868.6	6768.72	11002.3	12773.4	391	532.79	375.19	761	413	398	266.75	173	146.16	18343.5	17192.7	19257.6	3152.94	23818	26443.2	30827.1	28996	17211.5	18999.2	15220.5	14760.2	429	533.2	159.91	122	225	134	161	177	168	3549.55	5260.58	5555.79	10389.4	8162.71	6164.66	11824.3
SPU_001320	114.45	163.99	202	538.97	609.1	836.06	1261.21	1435.06	869.74	630.31	1061.77	1204.03	69	94.93	66.97	152	101.99	118.45	129	128.02	141	141	143	150.02	217.36	513	751	1124	1134	840	1120	818	1024.5	38	35	14	11	12	70	6	9	6	191	482	294	500.11	559	663.1	3176.08
SPU_001324	11	6	3	6	18.6	12	44	50	8	21	29	78.13	2	4.06	47	21	20	47	52	28	54	12	1	4	18	9	23	43	34	8	46	30	18.89	14	6	1	3	3.95	6	6	7.18	6.92	1	4	5	8	9	20	59
SPU_001329	1	3	2	114	3	2	12	0	0	0	2	5	36	38	92	52	21	103	130	13	11	52	3	2	30	7	1	13	4	3	15	5	2	55.8	63	40	127	44.01	36	59	31	67	1	0	0	6	3	0	2
SPU_001330	752.91	381	773.75	4535.73	2388.03	2717.42	5525.02	6129.61	3543.21	3899.03	6966.77	5284.32	888.72	670.87	795.84	1192	619.87	850.94	1824.09	1405.12	1271.2	974.93	1103	1019.82	781.85	1877	1988.67	2922	3182.57	2181	3155.87	2661.11	2621.51	1306.61	1573.44	861.21	815.04	1094.22	906	1638.04	1880.88	1693	284.12	407	291	1292	1073.99	889.91	3278.24
SPU_001332	190	197.93	212.99	429	478.02	474.98	465	562.65	621	246.99	491	625	732	637	716.01	1515	751.3	1057	1134	1018	987	58	85	76	133	376	358	548	607.01	501	484	429	527.15	765	783.99	460.1	401	413	562	855	817.71	853	22	24	25	181	208	155	836.74
SPU_001333	8	0	5	24	16	7	26	27	200	150	43	31	78	92	114	322.99	138	236	309.99	202	221.04	703	660.99	873	241	351	571	397	346	401	440	351	481	173	201	130	144	174.97	332	221.7	260.01	269	71	287	147.08	2752.76	1488.96	1449.86	1472.92
SPU_001334	359	543.51	621.94	316	209.16	307.17	227.98	300	190	106	145	179	20	50	58	62	51	67	48	74	45	615.95	556.97	368	44	296.94	254	367	362.99	422	316.98	255.96	496	65	70	39.88	42.94	48.77	54	42.99	49	52	34	30.98	41	25.99	15.99	16.93	60.63
SPU_001335	79	67	122	201.99	313	439	402	490	234	158	616	269	560	867.54	1323.19	1305.98	1016	1140	824	452	458.43	495	476.94	672.96	189	1180.82	1893.27	2364.17	2221	2162	2294.83	1479.79	2613.99	555.51	703.11	450	407	454.83	513.61	475	473	477	54	227	110	1096	829	676.14	3181.97
SPU_001337	159.07	36	107	627.02	335	337	285	361	755.02	201	427.73	298.01	163	216	186	398	314.04	227.83	313.01	181	196	3	8	3	16	38	5	13	20	31	9	21	50.01	214	174	141	182	152	178	184.89	222	208	34	156	27	175	277	114	247.98
SPU_001341	71	60	126	147	114	121	180	165	114	152	292.96	153	134	161	87	309	148.81	210	222	186	193	11	8	11	31	46	44	105	69	79	111	45	112	35	34	18	13	22	20	68	54	52	9	33	22	158	73	70	243
SPU_001342	0	0	0	1	0	0	1	1	0	0	0	2	2	0	1	2	0	0	0	0	1	0	0	0	0	0	0	5	0	0	10	0	0	1	0	0	0	0	0	0	0	0	0	0	0	0	1	0	0
SPU_001344	245	296	321	1663	1609	1883	2076.55	2423.03	2004.65	1540	3262.6	3651.07	1445	1464	1778.92	3684.76	2569	2557.01	3081.41	3066	2813.9	1273.49	1444.91	1859.99	1451.91	3152	3847.07	4702.61	5678.05	4632.34	5308.95	4768.32	5738.25	1191.77	1182.91	741.82	451.26	650.48	661.99	713	760.67	780.98	611	981	923.59	4076.96	2974.85	2757.92	7981.26
SPU_001352	84	56	91.06	322.99	485	426	390	220.42	299	295.62	860.9	543.5	650.79	619.58	719	993	646	821.33	665.17	425.96	455	112	92	115	298	783.08	769	1494	1281.32	949.99	1419.13	922	1109.71	937	878	678	350	770	651.26	480	504	483.01	84	211	126	1304	1260.73	1041.98	3255.27
SPU_001354	28	67	58	83	212	230	136	102	214	102	162	205	26	48	100	116	98.36	115	121	35	36	27	25	32	50	93	187	165	136	158	144.02	118	180	48	54	23	27	45	34	67	86	73	30	91	63	186	277	177	409
SPU_001355	4.89	36.63	19.36	54.58	30.34	93.88	52.64	56	63.05	38.58	121.09	94.86	273.36	219.68	257.92	369.92	229.37	281.86	172.17	104.08	154.75	64	72	85	44.88	152	152	253	279	203	242	218	255.94	796.08	617	288	346.01	446.9	327	393	463	360	85	90	99	143.02	110	79.99	132.85
SPU_001356	383.99	435	138	594.97	222	814.93	415	553	607	421	1637	999	307	241	413	365	259	262	160	138	137	538.65	467	550	124.99	491.96	546	808	1017.01	814	740	767.91	904	389	322.81	238	132	159	148	120	120	110	54	100	58	249	232	212	570
SPU_001358	56.87	81	29.24	113	146	235.03	379.97	409.47	360.09	228	338.89	317.09	151	129	179.99	255	154	364	527.05	329.58	305.29	105	94	87.41	309	501.73	475.74	944.19	1107.33	654.98	1065.14	793	808	415.3	355.94	164.12	212.09	182	341.52	317.11	313	313.34	16	22	25	60	79.56	50	194
SPU_001359	598.99	446	1119.02	652.73	554.94	397.02	1445.04	1890.32	886	749.06	1677.99	853.04	400	287.04	393.41	728	390	456.03	500.15	345.35	336.31	345	365	829.97	149.44	1219	2009.25	1648.89	1739.95	1738.04	1642.87	1265.82	2091.28	339.51	429	318	238.24	226.01	257	308	336.06	330.62	1003.67	1131.01	938	622	657	719	1498
SPU_001360	62.18	59	79	257	317	467	1069.03	1289	501.01	167	577.65	480	120	94	110	260	220	140	318	346.18	306	26	25	66	41	167	339.48	417	430	301.52	406	259	327	215	181.97	164	155	153	190	498	491.1	469	229	502	446.99	397.94	452	454.03	1567
SPU_001365	148.01	226	225	144	27	253	301	289	367	286	132	102	602	466	659	534	444	461	390	294	275	23	21	35	25	53	99.76	85	131	105	82	98	119	131	160	126	63	119	77	59	61	75	27	25	74	191	176	133	806
SPU_001367	79	76	82	195.67	226	546.81	904.23	1073.92	526	381.09	821	1241.02	663.27	782.81	999.36	545.49	440.66	490	269.04	179	214	59	53	77	172	382	392.01	1088.11	1034.02	627.03	1060.01	697	721.13	273.9	338	38	30	50	53	38	22	24	22	53	45	169	177.99	191.77	738.65
SPU_001368	1253	1735	1348	1234	1355.27	1759	2329.14	2601.03	1733	1329.96	2843.95	2444.94	1161.98	1567.99	2235.95	2275	925	1589.03	1650.22	1384.34	1477.18	963.65	1520	1422	647	1760	1674	2168.38	2137	1765	2154.84	1765.08	2038.33	1894	2481.8	1421	860.17	1500.45	1209.91	1032.04	1359.01	1007.18	626.73	657.04	566.99	1752.42	1206.99	839.88	2401.88
SPU_001377	25	17	29.99	114	95	160	207	235	172	142	333	245	114	85	153	204	105	108	125	106	103.99	6	8	12	7	56	85	115	97	102	117	66	102	96.97	114	79	76	83	79	203	205	214	26	22	21	112	79	83	187
SPU_001387	47	33	57	54	59	27.37	18	13	24	10.97	40	13	35	45.52	32.82	104.2	64.91	41.42	110.58	108.3	103.84	8	11	18	0	19	27	28	66	120	45	58	162	204	201.03	60	74	121	85	263	269.06	251	1	0	8	67	0	77	74
SPU_001388	57.04	88	131	456	415.99	890.47	6428.89	7563.95	4421.76	3029.61	7549.51	6207.3	1031	1073	1189.59	1543.92	1019.59	1185.92	1146.1	820.7	941.86	61	80	107	502.99	835.33	1008	6074.67	6139.01	1676.14	6723.18	3010.99	2134.75	829.24	995.33	90	84	92	196	170	121	127	53	87	72	377.69	341	361	2436.34
SPU_001390	185	94	117	139	141	90.98	142	184.01	765	40	78	199	68	93	197	347	218	197	175	97	106	4	2	0	14	37	25	31	35	24	33	40	42	26	17	11	8	15	9	8	10	4	0	6	2	25	40	58	107.98
SPU_001391	19	14	31	57	163	139	60	81	52	38	148	50	58	63	62	38	34	73	110.01	144	150	37	20	8	9	22	14	21	35	12.33	20	40	8	20	23	16	28	26	18	62	36	43	11	15	14	17	19	16	69
SPU_001392	81.63	119.19	127.95	485.87	649.4	610.23	692.58	940.24	514.31	254.24	665.49	532.12	677.73	734.76	532.04	1330.88	963.12	1020.33	1052.87	767.68	745.58	278.14	328.17	349.83	450.94	935.71	1039.16	985.99	1316.19	981.31	1123.88	976.03	1221.78	667.68	648.93	429.3	627.61	582.24	663.39	948.14	982.49	915.04	177	64.56	55.02	228.02	228.76	562.95	593.06
SPU_001393	26	13	8	38	26	15	9	10	13	14	17	16	150	121	259	299	167	228	159	125	147	3	5	6	4	15	43	26	58	37	24	39	48	47	77	40	58	52.2	66	74	70	67	7	21	20	120	152	85	280
SPU_001395	353.99	225	539.38	618.9	1525.01	707.15	787.32	717.98	503	748.02	1282.01	1508.05	1082.03	1255.3	1770.98	1803.54	1091.59	1585.65	1581.03	965.16	1011.98	958	1375.13	1537.83	664.97	1605.49	1789.95	1967.57	2248.1	1655	2099.01	1661.97	2049.06	1090.08	1667.69	930	772.17	908	935	909.07	862	949.01	570.02	569	1045.33	855	793.73	580.55	1221.65
SPU_001401	278	96	113	291	317.34	175	349	348	116	248	246	300.15	308	398	415	624	523	619	331	301	285.99	248	251	174	21	348	310	330	425	342.36	331	279	396	465.84	721	430	256	523	401.76	389	393	387	67	98	100	269.1	143	111	591
SPU_001402	10	6	8	18	64	53	49	40	32	20	32	130	24	40	17	40	41	40	74	35	48	5	10	8	4	15	20	22	53	32	18	27.02	43	79	84	45	34	35	40	52	39	44	85	66	74.07	149	120	86	269
SPU_001404	451.01	405	360	205	254	250	123	146	520	180	371	316	73	380	81	217	108	182	305.86	161	214	46	24	56	5	25	70	21	20	18	20	13	32	70	51	73	63	56	80	133	140	155.72	245	406	285	546.05	665	291	1121
SPU_001411	676.7	150	24	678.67	705.13	85	403.18	589.79	248	484.89	660.1	569.89	1090.59	868.49	864	1005.18	646.44	711.93	729.62	450.87	431.84	300	227.5	292	122	397.32	496	486.99	682	603	598.95	584	754.47	924	754.8	396	718	780.38	611	729	815.67	804.91	178	189	187	197	184	146	412
SPU_001420	21	19	9	8	157	38	129	81	67	78	86.24	148	128.99	188	217	158	183.95	205	407	332	318	35	23	14	15	121	77	203	150	123	194	93.96	141	261.02	277	142	136	226.84	150	272	227	275	27	28	22	87	114	60	293
SPU_001421	213.29	212	155	2714.47	1014.4	1837.67	1325.78	1310.99	1122.72	1560.8	2652.85	2199.72	983.35	563.03	915.56	1307.7	957.91	892.03	749.01	397.58	373.97	84	63	111	70	367	496.19	663.99	774	552	722	549.97	783.58	350.95	414.98	227	272	320.97	300.04	299	382	341	94	268	117	1278	989.03	778	1195.09
SPU_001425	12	3	8	26	24	11	20	18	47	20	105	50	57	43	84	41	16	31	21	8	18	34	11	19	66	172	209.98	286	285	220	317	250	268	144	178	63	31	92	63	18	30	17	15	17	12	270	188	191	302
SPU_001427	918	1244.01	1199.67	4185.98	3754.18	4033.86	8439.03	9697	6415.43	4738.84	7432.27	10109.2	1499	1791	2903.75	1956.99	1117.01	1217.18	2090.1	1927.93	1685.65	375	379	469	248	1813.25	1982.95	4031	3624.07	2237	4314.02	2440.81	2745.97	1055.45	1576.02	936	310	604	449	753.01	844	711.01	135	319	315	1456.56	1854	1510.14	4579.19
SPU_001429	29	73	103.6	7	2	41	25	42	19	4	256.96	8	225	447	253.16	413	182	249	148	231	143.11	0	6	1	5	23	1	2	22	33	4	31	36	57	39	34	35	30	32	13	17	17	51	65	41	37	96.98	18	16
SPU_001436	608.22	1477	13	1390	542	790	115.29	221	654	33	1739.66	1401	203	451	332	190.98	133	142	217	130.99	91	45	32	25.99	106	202	165	247	346	273.98	299	282	335	81	73	20	7	10	6	17	9	9	2	5	0	6	20	2	6
SPU_001439	1309	981	1966.88	2141.99	1446	910.99	2433	2643.02	1312	1325	1879	1966	618	763.79	993.15	1255	826	1519.05	1025	513	529	1566.81	1223	1469.77	288	1149	1454	1816	2123	1438.32	1862	1458	1684.97	530	694	377	369	537	439	551	531	443	553	2858.05	187.11	638	983.41	645	1200
SPU_001440	0	0	0	34	2	0	0	0	0	0	0	9	0	0	0	1	0	0	0	0	1	0	0	1	0	0	0	1	0	0	1	0	0	0	0	0	0	0	0	2	0	1	0	0	3	7	1	3	3
SPU_001441	6	3	5	0	4	8	0	2	0	0	2	11	24	58	39	109	94	122	206	164	186	343	461.93	541	387	1236.06	1726	1509	1305.08	1229	1577.69	1111.12	1433.06	352	410.05	250.01	355	362	377	509	514.49	528.28	65.82	123.97	89	255.07	176.51	180	507.98
SPU_001442	11	23	16	24	32	90	49	63.07	32	27	76	26	23	31	33	43	47	58	59	54	45	17	12	15	27	85	46	130	59	61	140	52	94	38	25	27	7	25	15	5	4	4	6	14	19	46	61	81	231
SPU_001445	777.99	747	1358.01	2751.06	2433.09	1261.94	2084	2768.01	1354.08	2696.97	3280.65	1742.03	836.18	556	853	735.95	502.2	562	572.2	448	418	420.01	834.85	699.93	558	1812.44	2161.98	3222.02	2812.25	2468.82	3416.11	2005.12	3020.88	541	613	399	288	291.99	296.73	264.01	242.88	277.35	53	65	73.99	377.47	469.65	266.14	967.02
SPU_001446	39	29	46	104	157	259	540	599	718	376.8	951	876.98	1325.99	1283.98	1762.16	2166.71	1269	1296	951	833	771.83	11	6	3	23	114.54	145	740.79	702.37	253	700	271.84	227	358.02	440.99	100	49	59	136	86	83.01	73	16.7	25.95	14.06	35.23	41.78	33.93	349.45
SPU_001450	170	297	299	1129.25	772.07	1080.14	1876	2383.22	960.45	1193.01	1795.25	1175.92	287.04	187	309	300.01	203	187	155	122.02	109	128.17	120	179.02	278	387	572.98	738	898.15	589	787	676.87	779.42	249	334	195	132	167	157	145.99	167	157	74	230	130	466.15	425	404	885.63
SPU_001452	263	314	106	223	118	372	115	97.95	125	162	208	237	1716	1879.98	2192.21	2879.34	1825.07	1768	1627.58	1428.11	1493.03	85	167	107	52	128	98	112	95	118	126	89	123	1670.4	2025.97	1560	1106.63	1424	1281	1097	1052	1043.96	390	1525.01	340	1447.18	1182.01	937.97	2085
SPU_001456	37	4	0	4	1	0	0	1	1	6	9	6	5	1	3	6	5	2	128	85	94	2	5	18	4.34	7	17	34	22	6	25	19	9	9	8	6	10	7	6	24	41	24	0	0	4	13	9	0	34
SPU_001457	256	228	239	1120	868	869	742	775	617	704	1288.07	709	1013	921	1234.34	1682	936.54	1340.98	985.09	511.79	566	103	100	158	136	808.29	963.86	1046	1062.99	969.94	1055.01	857	1214	656.97	574.98	418	373	485	612.79	837	849	793	89	300	108	596	482	317	994
SPU_001459	5	7	9	35	29	32	22	42	14	23	33	39	13	10	8	18	13	13	22	12	8	4	5	6	20	26	29	58	65	39	56	62	60	6	4	1	1	0	1	3	1	1	1	5	3	23	21	27	73
SPU_001461	23	37	10	11	56	17	15	8	20	4	4	6	25	42	9	262.04	87	113	100	76	77	0	1	0	1	1	3	2	1	9	2	1	6	60	58	71	109	80	57	169	207	130	97	289	147	471.73	416	359.04	1179
SPU_001462	3	10	19	6	8	14	15	7	12	9	30	13	1006	613	1339	1520.04	1072	994	574	490	366	81	173	213	189	367.01	557	504	523	505	580	475	614.13	807	1044	572.32	610.99	719.95	721	828	680	811	223.07	371	292	1500.67	1206	777	2199
SPU_001464	2	6	3	19	17.74	40	41	62	20.47	39.01	36	83.35	40	44	45.93	72	58.42	80	353	558	415	1	0	0	0	0	0	1	1	1	2	1	0	77	101	59	39	43	122	888.99	1102	1000.48	0	1	0	3	0	0	167.85
SPU_001468	96	61	127	300	378	342	406	504.93	322	307	346	536.95	78	125	54	158.07	91	134	125	88	72	359.33	389.88	420	369	753.99	956	1131.68	1177.83	842.5	1105.4	974.83	991	74	34	20	62	28	64	223.63	233	209.72	84	232	176	1201.8	970.37	780	1727
SPU_001476	19	2	41	39	25	3	90	61	59	22	49	98	498	687.21	785	868	517	460.01	470	470	344	93	74	198	22	161	323	396	369	227	427.62	228	217	454	428.31	186.99	267	321.53	422	378	318	358.99	42	46	36	114	92	80	244
SPU_001477	1944.96	764	806	1126.98	1478.21	1612	815	777	1380.5	488	339	1560	682.02	660.62	499	759	577	449.01	446	364	338.08	28	77	45	53	548	442.07	814.23	1108	775.79	951	892	854	639.45	797.98	399	431	583.94	533	664.02	640	660	60	95	76	672	348	222	481.86
SPU_001479	71.05	27	29	334.73	392	260	250	300	107	201	395	261.98	122	86	118	158	127	109	168	143	190.94	14	26	10	27	213	53	170	266	112	183	179	145	93	69	48	103	106	78	225	219	259	110	242	188	797.82	465	532	1017
SPU_001480	8	46	55	90	52	101	160	217.96	113.94	156	18	96	73.66	83	77	489.14	151	184	167	138	206	21	11	36	31	72	107	127	101	77	129	80	76.01	97	98	65	108.01	112	141	178	146	160	367	1012.91	645	744.74	887.72	663	1213.4
SPU_001481	420	377.11	541	458	808	987.03	458.86	608.06	164	319.84	442	404	253	152	263	391	199	264	238	143	142.88	112	79	103	133	241	299	435	648.01	365	471	551	445	105	107	83	59	60	47	54	65	64	238	315.82	613	1724	1183.17	897	2687.09
SPU_001482	1	7	12	40.07	15	43	15	29	82.9	109	75	152.01	86	361	95.88	483.12	254	310.89	358.01	190	202	102	65	89	229	309	302	535.97	495	404.15	615	413	516.82	372.4	295	140	159	140	156.05	302	225	345.59	20	26	25	234	279	256	824
SPU_001483	499.97	719	771.97	1470.51	623.11	991.95	1089.98	1443.92	877.99	809.88	1753.71	2072	267	382.63	541	646	387	595.11	452.03	190	194.86	609	807	1101.05	279	751	870	933	1222.18	965.08	910.05	952.98	1112.81	277.97	421	231	194	262	262.03	389	355	245	21	55	19	333.88	305	392.07	611
SPU_001488	19	1	1	3	4	1	7	14	4	7	9	11	14	54	95	20	27	6	11	18	4	1	2	4.99	4	3.01	7	3	16	2.86	4.24	10	3.12	4.98	1.31	0	4.81	1	2	12.37	7.67	13.7	0	0	1	1.84	1	0	2
SPU_001489	245	272	163	1165	1779	1366	1475	1700.78	2560.04	887.99	2877.02	1295	340	435	241.48	1178	506	503	644	344.86	447.08	78	114	211	186	421	614	1118	1032.07	633	1285.11	776	831	260.94	282	78	51	42	56	64	81.74	74	108	323.09	150	697	743	650	2238.29
SPU_001490	0	0	2	0	0	0	0	0	0	0	1	0	5	8	1	31	18	19	8.99	8	8	0	0	0	0	0	0	0	0	0	1	0	0	0	1	3	1	2	1	1	3	1	0	0	0	0	0	1	0
SPU_001491	309	723	218	440	243	400	348	517	313	128	341	521	134	157	143	192	109	195.46	165	73	81.03	16	16	14	34	96	46.84	74	69	95	98	80	93.88	182	167	71	97	110	129	150	163.98	176	651.28	772.02	593	548	408.97	314	462
SPU_001493	120.57	90	464	190	336	127.99	220	74	673	499	1652	213	983	998	920	1032.99	797	775	712.21	538	489	2112	1468	2764.29	572.66	2417	3124.96	2715.73	3254.31	2299	2879.57	2721.17	2829.98	1174.11	1550	585	774	934	812.7	1018.21	1146.74	1096.36	574	711.04	452	387.99	1010	585	1211
SPU_001495	1	1	0	1	0	2	5	2	0	0	1	1	1	0	0	3	0	0	2	2	2	3	1	10	0	4	7	6	4	157	8	3	223	1	2	1	0	0	0	62	25	43	1	0	1	1	0	2	2
SPU_001496	150.98	308	490	3139.23	4269.76	2626.84	1606	2638.59	2737.52	240	2795.12	2114.96	164	126.94	156	521	269	397	303.06	135	187	159	125	185	289	838	964	1294.51	1484.87	1116	1325.16	1242.31	1387.01	107	127	67.9	124	116	149	226.14	222	215.14	14	25	41	686.97	652	722.65	1475
SPU_001497	34	14	37	58	85	79	89	90	66	37	152	120	164	143.9	208	288	153	284.09	293	199	186	30	38	42	51	150	183	254	251	216	351	198	268	298.97	389	206	236	261	256.61	337	406.96	351.01	85.17	112	80	126	252	126	652.29
SPU_001498	328	304.05	301.8	539.11	643	1184.25	1813.76	2004.26	1069.1	1241	1896.74	1851.94	921	844	951.06	801	534	692.99	394	285.1	277.99	612	639.39	650.95	466.13	1549	1523	2183.03	2341	1676.55	2093.01	1512	1991.14	634	673.2	323	137	202	177	76.02	64	88	156	373	222	966	840.98	740	2944.03
SPU_001499	13	14	5	44	40	95	46	48	35	30	65	205	817	875	877	1061	587	733	615	344	383.86	30	15	28	64	142.66	191	360	432	202	406.27	437	218.88	330	396	186	209	269	260	293	267	272	14	16	18	179.05	189	196	329
SPU_001500	261.98	224	268	550	590	875	745	807.08	683.01	653	1190.01	1474.71	253.38	234	270	538	331	300	281	242.4	257	66	79	85	277	319	463	718.81	890	474	732	590	610.32	224	253.78	84	49	80	87	130	108	87	143	341	152	711	607.27	629	1906
SPU_001502	0	0	0	0	0	0	0	0	0	0	0	0	3	4	1	0	2	0	0	0	0	0	0	0	0	0	0	0	0	0	0	0	0	1	1	2	2	0	4	0	1	5	0	0	2	0	0	0	2
SPU_001505	93	433	472	2596.95	1451.95	1929.84	1772.99	2238.85	1415.96	1438	3092.45	1665.83	594	844	967.89	1480	697.66	1121.22	933.61	467	609.6	70.98	37	43	191	686	691.06	1127.06	1083	904.75	1258.3	945	1235	630.3	524	403	393	512	395	427.82	484.74	434.65	40	88	92	1001	966.99	983	2103
SPU_001508	316	363.09	524.29	976.81	1004.16	1779.14	2491.49	2673.89	2473.25	1112.93	2533.51	2780.13	630.15	867.18	928.99	1526.13	786.79	1038.38	1516.38	1403.74	1261.05	500	480.72	722.24	495.78	1507.6	2022.1	4984.29	5114.86	2301.79	4576.6	3233.57	2769.86	542.68	682	242.22	303.24	279.98	295.01	604.77	517.27	546.89	124.24	277.34	143.66	1135.52	797.71	695.09	3698.01
SPU_001511	183.78	207.99	166.52	156.2	230.85	312.94	161.47	160.53	167.16	198.33	249.47	297.75	10962.2	14578	11644.8	19301.8	13568	15944.5	13975.1	9479.63	8815.6	554.08	516.9	433.83	218.12	349.3	304.27	296.58	334.22	421.88	369.83	276.73	510.61	10849.1	15113.2	10690	10456.7	15692.4	11556.9	8759.35	9266.08	8357.82	582.66	892	959.86	3043.03	2045.72	1897.77	5151.68
SPU_001512	1410	992.45	1000.84	580.29	1795	983.51	809	630	671.97	2436.89	2146.81	1097.95	809	552.35	1429.63	2079.19	1334.79	1573	1693.35	1059.65	792.44	77	77	59	185	383	381.99	392	438	498	426	354.56	584.81	322	315	222	250.09	365.93	327.96	344	322.97	377.58	50	47	92.01	1271.32	1085.95	770	1147.03
SPU_001513	716.98	384.01	540	217	261	534	486.04	509	381.05	618.49	29	820	577.46	963	863.46	1488	885	1063	1064.4	727	718.64	12	8	11	23.96	60	100	104	114.81	99	107	111	123	653.97	700	413.96	451	524	550	734	834	793.8	130	155	143	582	498	583	1431.06
SPU_001514	53	97	78	119	254	236.99	576	711	150	587	238	437.47	19	10	10	125	33	41	46	63	66	29	34	60	11	86	110	120	175	104	87	127	116	47	42	16	26	28	28	52	34	38.01	22	48	50	117	127	83	266.93
SPU_001515	213	170	257	597	672	138	284	252.97	357	156	370	474	849	690	498	1040.92	755.89	832	1069.85	781.04	732.6	1344	1272	1353	222	643	716	936	955.74	781.92	1065	729.01	923	291	251.52	179	398	248	241	803	1029.93	940	695	516.55	491.74	554	525	379	652
SPU_001528	121	170	182.96	455	754.4	1141	969	1204	860.52	480	1036	1353.29	129	147	178.99	300	137.94	186.99	194	122	144.33	36	26	32	94	249	276.03	379.11	250.95	333	352	240	367.29	99	126	54	52	41	69	77	61	66.98	5	6	5	81	75	60	394
SPU_001531	6	7	1	15	7	4	2	0	9	6	17	37	5	1	4	4	3	0	27	155	106	11	7	18	22	34	85	49	79	100	68	55	144	4	6	3	0	0	0	12	8	6	51	101	98	823	490	492.95	1059.62
SPU_001532	224.39	18	35	101	35	35	73	74	217	169	40	165	326	325	1560.6	2019	1416	1568	10319.1	9184.88	9636.51	4	5	4	2	24	13	50	25	33	45	22	20	515.99	413	359.01	1301.01	636.48	821.99	3181.52	3144.88	3031.02	0	5	5	7	9	9	16
SPU_001533	12	14	0	4	50	49	18	33	85	34	60	42	72	11	86	55	30	71	59.93	34	40	0	5	0	0	45	0	0	0	3	0	0	2	0	28	41	0	44	0	0	0	8	3	3	2	27	42	4	119.02
SPU_001535	117	251	157	261.09	337	639	457	569	503.18	344.18	844.08	571.97	192	251	348	585.94	407	440.05	508.85	431	379	475	488	746.26	148.47	1247	1657.95	1667.05	2202.1	1659.11	1782.22	1496	2062.68	178.02	226	107	102	77	150	384	404	371	46	220	60	712.98	405.53	498.88	1234
SPU_001536	1	3	6	18	7	3	8	5	3	8	4	4	0	2	3	0	0	0	0	0	0	0	0	0	0	0	0	2	0	0	0	0	0	0	0	1	8	1	1	1	0	0	2	1	0	2	19	0	2
SPU_001539	975.94	94	220.99	282.95	144	95	87	138.31	181.98	126	380	446.08	708.92	569.86	813	594	465.69	533	369	403.22	307.94	488	587	299	211	455	543.22	635	719.07	396.18	758	579.56	513.5	895.98	1329.55	750.54	628.96	875	750.04	126	144	111.08	513.86	596	545.87	344.84	565.95	364	1198
SPU_001540	11	5	15	75	61	53	97	120	85	64	57	108	96	113	129	276	153.98	132	221	156	201	97	72	62	40	219	222	600	561	342	541	321	425.01	60	64	23	29	22	36	40	47	63	30	19	65	44	74	99	432
SPU_001541	685.05	460.95	1654.13	560	929	736	706	936	751	894.27	1331.12	1351.02	1256	1368	2216.91	1149.63	750	858	606.97	322	392.99	820.99	927	505	354	1127.53	845	1364.54	1390	1471.06	1558	1296.94	1821.02	448	632.94	294	339	525.97	351	302	331.33	322	929.94	1556	1001.64	1734.9	1436	1513.88	2038
SPU_001542	111	242	206.99	690.39	624.44	1610.04	569	691	764.09	1064.95	1862	768.41	310.02	268	313.92	429.64	400.26	377	436.64	274.23	289.04	108	141	123	47	331	339	180	243	277	196	213	316	560	492.94	303	409.08	451.95	423	459	553	425	19	28	30	173	228	191	503
SPU_001545	0	0	4	4	34	2	6	2	4	8	2	40.92	0	1	2	1	0	0	1	0	0	0	0	1	0	0	0	0	0	0	0	0	0	2	6	0	2	2.49	4	6	4	3	2	0	0	1	3	2	3
SPU_001546	45	163	76	112	103	255	569	652	460	375	988.99	508.98	94	131	77	149	87	100	94	39	55	76	65	84	91	556	914.93	1172	1382.36	1004	1255	987.92	1171.58	193	162	81	92	95	120	195	244	172	118	265.99	132	1358.26	1115.03	710	2261.32
SPU_001552	1	2	2	1	3	1	8	2	2	3	6	0	6	11	22	34	42	22	42	42	50	3	2	4	2	10	14	15	16.01	16	13	11.07	17	30	52	20	58	82	43	55	37	48	15	10	24	28	31	15	25
SPU_001555	36	20	76	650	449	496.72	524.99	643	383.96	61	247.93	202	126	156	157.99	247	192	182.08	275	195.25	189	36	14	24	25	94	121	271	287.07	179	214	160	196	163	201	123	100	107	166	166	158.03	142.99	9	29	29	442.02	324	203	966
SPU_001559	2	1	2	4	13	5	11	13	20	9	10	12	13	48	5	23	26	70.67	76	23	21	9	6	9	15	18	63	44	25	71	39	30	93	313.56	372	231	172	405.07	260.04	254	198.78	227	506.98	674	553.36	448	368.97	359	182.02
SPU_001562	79.99	171	153	363	257.02	378	166	164	181.24	229	461	485	87	311	973	228	130.14	132	110	199	153	10	13	7	62	221	200	323	154	235.77	292	126.97	293	9	17	1	1	5	1	28	56	28	3	6	3	52	28.99	20	55
SPU_001569	40	42	28	129	80	116	193	228.67	140.38	222	118	230	71	106	100.26	122	85.04	92	116	95	68	24	23	54	72	196.39	253	318.8	299.75	207	368.05	213.14	274	106	164	76	32	66	51	60	60	61	40	49	31	168	148	108	235
SPU_001571	464	409.04	82	736	499	450.94	439	409	331.94	179	485	638.06	352	262	414.9	380	184.01	199	271	207	211	1233	1928.98	1130	471	1191	1179.78	1241	1642.11	1462	1008.36	1125.91	1506.01	975.99	1248	801	820.1	578	531.99	369	398.94	346	8	47	42	543	355	359	915.03
SPU_001572	400	158	62	164	359	333.91	707	953.5	224	356.93	613.94	613.15	475	407	540	855.72	558	633.01	1565.01	1077.03	1341.24	506	349	660	435	1134	1747.36	2150.75	2531.77	1611.56	1244	1628	1817.34	630	794	361.95	355	379	532.99	564	737	604	38	95.94	69	262	330.99	196.99	770
SPU_001577	405	1460.93	746.03	349.2	758.95	705	526.05	842	298	452.1	285	671.02	144	116	241	295.99	148	190	309	180	192	2	0	0	0	3	14	2	6	3	4	3	8	127	102	72.98	71	175	175	160	172	180	25	36	31	210	157	98.71	318
SPU_001579	435	182.99	275	292	156	537	274	419	365	599	146	471	281	311	416	1611.98	651	973	800	632	679	260	275	274	267.92	738.04	841	915	953	1060	968	803	1334.96	738	904.31	427	473	560	732	921.59	1031	823	65	210	104	241.96	232	119	295
SPU_001581	11.6	9	44	8.91	16	2	8	4	28	5	13	9	16	20	176	22	606	8	53	16	13	2	6	2	2	21	7	15	18	0	22	11	6	386.84	668	389	325	507	368	234	176	217	6	5	5	26	7	3	4
SPU_001582	44	120.11	77	118	247.97	246.08	444.02	519	326	173	418.53	287	372	442	643.5	589	452	359.98	295	241	223.03	27	28	60	46	155	183	168	215	184	215	201	275	131	186	77.08	147	191	136	199	197.03	223	39.99	41.16	28	137	123	78	163
SPU_001583	33	71	92	843.78	602.04	779	1277.97	1471	1117.99	577	839	680	437	435	402	733.27	597	737	874.28	508.79	521	50	56	62	65	313	331	436.98	574	368	522	401.03	430	540	646.03	310	372	559.08	399	708.96	583	640.06	74	134	108	744	519	437	850
SPU_001584	115	53	125.07	732.81	56	86	140	84.01	873.92	668.66	1015.9	101.1	929.58	1498.96	507	2222.86	1557.73	2203.61	2143.42	1789.91	1243.71	686	398.9	524	1331	2119.53	3199.53	2129.63	2114.04	3344.83	2084.67	1692.44	3773.48	857.86	741.05	824.99	1768	1128	2030.01	3560.11	4060.43	3489.54	803.67	335	850	4006.3	2981.07	2550	5232.02
SPU_001586	168	311	484.25	1120	855.36	1716.71	1732.7	2028.85	1138.05	1295.92	1557.18	1530.5	1369.99	561	1616.43	1889.92	1114.09	1501	1169.99	405.94	584.52	416	263	93	375	1995	724	2748.07	3818.02	2417.99	3162.55	2679.61	3145.39	1178.97	1439.46	819	1078	1116.64	808	1183.89	1389.04	1180.26	104	254.84	137	2159.98	1252	1237.26	2625.43
SPU_001595	12	18	12	62	43	53	80	104	79	72	97	187.43	215	211	275	391	208	208	161.97	133	152	111	135	200	143	552.58	827	977	1152.05	804	1067	832	1106.05	395	465	169	56	69	83	93	67	106	1	20	12	92	121.01	100	464
SPU_001596	14773.5	21896.2	19140	14583.8	13343	18502.4	16499.4	20095.5	11996.2	13939.9	21992.2	20692.5	35089	32053.7	46074.4	35655.2	19047.7	23479.6	10511.1	7366.85	7611.6	9966.72	13742.2	14582.3	3763.11	12914.2	14735.4	16392.1	15793.6	14577.7	17128	11890.4	17540.6	24454.7	31475.6	22122.6	14831.8	26000.9	21619.3	10839.9	10265.5	9985.82	5641.72	7614.75	7481.18	7868.53	6626.74	4894.91	12643.2
SPU_001599	21	1	26	6	4	6	7	1	70	8	10	54	122	229	168.99	392.88	135	143	145	179	193	8	7	13	23	56	37	35	10	66	30	12	81	17	10	7	27	14	8	111	50	103	52	59	65	286.82	308.03	154	684
SPU_001603	33	9	35	122	126.09	59.83	221	284	116	246.01	121	96	3389	3100.02	4255.03	4390	2600.61	3710	3478	2465.4	2578.97	440	527	522	173	1023.93	1175	1750.97	1835.01	1331	1998.07	1435.65	1686	1618	1828.6	1099.04	985.86	1220.56	1247.64	1719	1578	1635.01	94	415	167	1043	915.05	619	1995
SPU_001605	220.49	484.62	247	613	674.99	1161.83	1339.83	1701.01	704	697	1236.35	1252.16	914.14	571.06	1059.01	1031.14	977.17	708.46	234	293	247	151	140	162	146	627	834.21	1355	1451.6	700.79	1514.01	1027.84	856.11	1349.81	1667.91	781	322	482.98	502.62	423	448	365	125	132	166.01	572	504	495.2	1090
SPU_001606	180	193	137	1668.02	905.45	845.98	730.74	666.55	525	661.97	1413.15	426	312	343	134.97	621.55	440	352.21	452	317.07	359.99	249	231	175	994.97	3419.98	2266.97	3877.65	3301.33	3784.26	4348.4	3091.96	4560.35	675.93	741.61	632.39	859	905.43	707	962	978.65	1032	97.23	174	118	1669.05	1284.75	1786.82	4964.03
SPU_001612	980	455	657.14	1110	566	423	356	480	79	170	435	460	24	35	17	91	41	51	72	32	45	211	273.17	210.99	135	490	567.98	315	414	246	383	341	303	116	145	69	77	111	108	91	101	75	573	822	710	1586.24	1375	973	2149
SPU_001613	1617.53	789.31	955.91	894	1209	761	888	1179	618.69	487	729	1674.98	857	2079.23	1564	2725.48	1282	1952.09	3565.24	3088.74	2994.98	311	358	606	286.3	1056	1350.98	1408.3	1392	1089	1559.97	1375.01	1234.43	1845.16	2455.32	1030.01	1322.48	1915	2001	2133.99	2322	2246	317	257.92	418	527	451.67	351.54	630.96
SPU_001614	129	172	179	249	571	494.29	234	344	209	151	195	242.39	115	85.18	82	193	161	166	455	417	441.07	77	19	21	35	12	28	23	36	56	23	23	65	79	113	49	66.75	87	97	230	203	192	110	388	166	513	513	451	1654.01
SPU_001621	1668.93	1265	1178	1493	1361	1743.95	1632	2072	1483.85	960.23	1976	2394.9	497	529.41	534	875.07	481.01	570.37	1039.01	831	870.36	225	187	178	120	362	454	708.08	644	533	777	455	694	399	355	159	159	159.57	193	415	381	417	316.86	525	454.77	1262.34	1314.98	987.03	3612.28
SPU_001622	168.98	233	364	1364	317	719.49	908	1200	597	680	586	405	102	191	61	880	297.02	168	389	368	316	55	60	55	72	253	243	188	167	309	156.95	169	371	86	110	84.85	100.01	108	135	183	243	227	113	107	144	405.96	455	209	454
SPU_001623	115	75	132	268	295.01	320	287	383.2	294	219	448	312	92	86	133	195	91	96	99	135	127	49	33	28	31	74	92	126	111	134	123	98	124	110	133	104	65	69	90	134	154	131	21	26	16	139.01	177	155	400
SPU_001624	15	17	36	84	99	230	360	418	300	213	546.11	398	82	94	52	256.98	170	158	347	343	280.02	24	21	27	186	254.99	273.81	618.06	695.09	355	652.93	488	425	149.99	211	26	19	16	46	52	30	36	24	67	50	525.99	426.79	378	2046.99
SPU_001628	2	8	1	1	1	2	0	1	0	0	0	2	9	14	17	181	88	123	380	374	345	1	0	0	0	0	0	1	3	0	0	0	1	6	11	6	23	15	20	161	248	193	0	4	0	2	0	0	3
SPU_001631	283	111	253	542.95	619	807	435	513	721	385	538	286	302	321	301	509	320	380.39	425.51	339.01	297	23	12	31	31	146	208	149	133	129	128	87	144	399	516	227	192	243	238.96	263	262.72	294	33	44	63	903.92	351	331	939
SPU_001634	178	235	196	475.21	385.87	644.87	717.91	751.03	629.94	479	452.03	911.36	187	209.99	116	654	430.06	623	1187	842.13	810.79	64	97	54	56	383	318	602	726	486	670	430.01	621	655	731.42	314	517	246	649.95	425	389	377.75	24	46	67	328	164.84	167.04	798.99
SPU_001638	20	3	10	3	6	1	3	4	76	12	22	5	152.32	193	27	180	130	356.98	463	279	252	1	5	12	0	4	5	7	2	1	10	2	3	12	29	15	28	45	24	72	100	58.77	116	258	137	56	131	155	330.97
SPU_001640	548	438	456.91	1374.79	1558.97	1635.98	1907.52	2480.06	847.86	1535	1652.75	2097.79	1396	1854.94	1589.83	2929.22	1919.17	1862.09	2604.93	2823	2415.67	810	731	930	147	847	1013.17	1385.99	1057.61	2393.51	1405.54	806.19	2844.86	3030.94	4257.1	2507.92	1525.02	2940	2261.11	2744.19	2642.99	2894	148	198.01	759	373	340.22	287	723
SPU_001641	72	22	67	132	117	142	138	196.15	152	115	290	153	56	48	116	135	67	91	81	45	62	12	8	12	20	43	37	35	52	58	35	22	65	45	72	45	46	64	47	52	72	45	18	33	26	46	61	58	111
SPU_001642	5	30.95	0	3	2	60	0	0	0	0	10	3	2	24	8	23	20	8	6	4	10	1	3	3	15	6	4	13	25	14	42	46	27	18	91	24.24	45	31	38	25	51	45	588	84.99	17	61	623.15	71	132
SPU_001643	19	25	71	24	66	133	277	304	117	32	161	324	960	370	815.89	472	242	499	101	27	20	3	1	0	3	8	6	12	15	8	14	17	8	20	27	18	20	12	20	18	16	16	8	0	6	69.99	11	63	19
SPU_001645	156.14	81	458	1655	1448	656.96	1258.01	1295.99	848.99	452	1703.99	1396.11	964.98	1086	2168	1144	876.06	710	621	375	426	100	95	148	158	1368.95	1576.4	2080.38	2389.31	2217.62	1977.93	1681	2709.02	660.01	757	620.01	468	784	589.37	500	503.97	552	26	75	63	743.58	709.57	791	1646.3
SPU_001646	71	61	45	1131.05	258.96	372.73	478	517	131	417	1065.96	918	218	253	206	492	323	378.05	437	282	325	195	196.94	307	94	309	549.86	177	236.93	293	196.9	196	354	222	229	142	175	180	274	197.58	254	214	35	33	47	73	94	58	178
SPU_001652	1	2	5	0	10	1	0	0	0	2	0	0	2	11	1	6	3	7	3	5	11	0	0	3	1	0	5	0	2	1	4	2	0	2	2.23	4	4	6.05	5	7.98	6	6.02	3	7	6	0	3	2	0
SPU_001656	48	95	93	276	322	258	117	134	1087.86	861.01	177	255.1	157	162	171	413.76	264.13	224	271	161	183	5	3	9	8	10	37	13	37	20	20	20	13	400	350	205	259.15	358	425	376	373	370	90	86	78	865.95	786	607.98	1923.08
SPU_001657	28	67	101	4	8	35	8	8	6	61	84	34	535.24	488.23	324	1011	1391.67	648.69	3142.18	981.58	1699.73	18	14	31.89	6	2	5	49	26	41	198	92	119	2658	204	200.95	1743.31	296.65	173	947	1293.09	1949	38	67	29	86	94	38	123
SPU_001660	122	28	53	48	118	169	105	110	130	36	110	140	14	11	17	39	12	24	20	18	11	1	1	3	6	2	0	3	5	6	2	5	5	18	17	4	6	8	9	5	4	4	15	23	13	32	65	40	144
SPU_001665	106	537.01	883.26	1608.64	741	1039.99	1122.76	1424.52	1099	1259	941	1068	1127	957	1556.5	807.1	535.99	771.12	484.88	163	165	565	534	420.9	106	510	506	728.94	1005	654.05	712.82	684	751	318	389	301	160	262	257	209.98	224	243	129	418	278	971.02	734.72	492	1062
SPU_001668	159	47	157	253	569	429	429	399	220	342	603.67	628	148	224	170	201	234	179	221	122	166	166.93	43	67	150	245	317.02	371	370	342	402.04	321	420	253	221	149	244.36	118.04	186	163	270	132	168	245	160.99	572	617	540	1064.27
SPU_001669	23	74	101	152	286	537.01	261	310	151	172	391.4	302	438	238.33	420.34	229	210	150	158	137	128	71	95	97	67	440.97	545.86	673.78	594	646.12	688.99	455.95	778.93	121	157.05	64	39	80	43	27	21	20	123	456	192	382.07	520.93	435.81	1804.91
SPU_001678	5	6	47	7	11	6	25	20	4	35	9	27	7	12	9	161	141	109	193	112	136	3	2	4	0	0	0	12	0	2	27	0	0	5	1	2	45	3	29	79	93	93	16	23	16	196	172	109	123
SPU_001679	34	24	33	97	163	242.96	210	205.98	215	165	421.02	336	145	130	164.18	245.11	125	129.48	119.01	107	121	28	32.95	46	183.89	205	299	519	503.04	308	580	430	431.45	54	100	34	5	19	24	14	10	8	35	42.02	54	173.99	180	171	579
SPU_001680	26	54	41	48	136	182	203	258	207.97	66	121	99	127	106	178	215.24	137	220.05	307.92	141	165	77	132	93	45	240	144	316.03	415	249	331	283	313.82	190	222.71	119	84	121	197	159	167.05	151	17	8	25	170	170	147	364.11
SPU_001685	46	20	45	498.8	337	261	171	191	276	159	294	742.65	480	444	677	1103	505	569.01	718.02	505	606	49	37	89	122	311	391	373	369	478	348.01	341	570	467	589	468	396	469.97	437	434	431.6	407	79	37	96	459.93	519.02	449	379
SPU_001690	59.1	50	142	1176.94	906.71	593.51	1418.98	1940.19	313.57	791.82	1187.5	961.06	217	346	319.18	489.58	265.64	268.79	249.84	152	182	130.98	247	229	138	1192.62	1226.21	1833	1572.33	740.72	2163.04	1259.72	986.44	533	515.08	301	269	615	323	357	354.75	364.01	56.07	124.22	78.01	882.03	614.42	651.97	2042.77
SPU_001695	77	86	103	126	150	143	287	325	164	146	552.01	389	59	127	73	271.98	147	252	376.96	324	312	57	29	30	52	174	210	654.98	745	309	744	369	414.71	112	90	60	18	30	45	66	34.98	55	15	28	14	113	99	93	485
SPU_001712	8800.5	8939.6	7280.12	7746.21	5855.38	5758.46	7591.45	8979.09	7145.06	5732	8854.05	8766.08	2964	2605.75	2881	2662.01	1886	2489.01	2163.58	1680.9	1542.05	1676	1762	1752.94	683.99	2588.86	3152.01	5809.66	6067.35	3261.32	5543	3713.88	3920.03	1044	1268	608.04	345	432	524	520	564.08	482.22	3088.55	3317.98	3487.97	3105.6	2733.92	1789.28	5130.78
SPU_001713	806.59	217	184	938	567	264.29	505.98	588.62	227	404	386	324	49	74	177	261	68	161	240	134	121.08	26	24	48	41	114	254	72	120	58	82	102.99	84.99	110.86	79	75	117.35	100.72	125	177.15	127	203	14	5	26	93	64	46	89
SPU_001714	1.43	8.4	9.87	12.18	23.97	22.94	29.43	44.28	12.7	31.73	48.36	53.51	14.02	34.03	21.75	98.5	25.93	41.86	33.52	41.67	33.53	20.24	14.51	23.04	8.37	92.3	107.24	176.82	105.44	77.46	165.64	82.09	124.06	66.11	58.21	47.14	58.52	57.2	65.85	73.07	85.18	64.04	4.19	0	3.68	16.4	9.53	6.36	29.54
SPU_001715	292.57	261.6	211.14	574.82	447.03	520.84	556.57	532.74	383.3	670.88	1075.34	854.38	95.98	184.97	142.71	407.34	186.07	224.09	190.69	210.09	220.83	300.14	428.49	482.95	122.63	897.7	1211.76	1274.18	790.56	1083.68	1428.8	621.91	1321.83	263.93	230.79	153.77	183.48	227.8	317.07	283.93	326.82	287.97	6.81	19	19.32	138.61	147.71	103.64	229.59
SPU_001716	30	11	27	58	68	80	87	66	103	60	67	103	51	63	95	217	13	128	179	49	113	51	111	265	26	175	463	224	359.1	452	261	304	498	214.86	185	172	145	81	202	122	139	129	55	17	59	88	70	55	174
SPU_001717	60.08	77	134	721	527.42	609.64	866	1124	357	447	494	645	834.01	407.05	859	492.99	354	420.03	399.03	264	328	37	56	65	142	211.28	281	213	219	121	163	146	131	60	71	41	43	56	62	96	90	98	35	80	68	1023	889	862	2300.14
SPU_001718	75	18	30	422.11	92	90.04	217	241	153	394	262	504.97	1250	1087.94	1601.94	1188.32	746.97	718	645.6	583	555.99	15	6	21.05	35	49	122	381	320.99	252	382.03	254	301	1429.78	1223.11	781.67	825.23	1467.9	1091.77	1119.64	1080.13	1137.81	71	225	118	1905	1085.07	1236.08	1926.13
SPU_001719	128.76	183	161	435	321	529	606.97	819.79	368	326.02	584.01	657.99	115	136	125	129	89	90.24	94	77	58	119	157	221	287	404	602	907	978.95	605	835	763	625.98	65	78	25.28	26	19	43	38	33	44	31.97	241	47	181	311.98	249.99	1054
SPU_001720	2	3	7	25	14	5	8	13	39	19	3	7	5	2	4	28	40	40	226	139	135	0	3	3	0	6	21	3	1	1	1	1	1	11	3	1	12	7	20	75	47	84	10	3	9	6	2	2	4
SPU_001721	76	57	132	169.69	180	205	384	459	381	130	237	290	530	544	593	956	459	603.73	473.98	373.29	320	129	174.02	162	336	476	475	788	828.08	641.95	686	641	678	604	843	270	153	180	233	246	215	194	68	155	141	368	475	367	1898
SPU_001722	92	95.97	120	449	360.05	274	525.12	735	350	342	631	643	350.2	253	419	1289.04	440	726	2229.28	2126.96	2265.02	982	863.01	895.13	285	557	726	761	1001.95	774	761.63	684	915.2	369	353	240	214	250	386.96	553	666	545	824	1256.97	1094.03	1231.01	1269.96	1073	2450.99
SPU_001723	17.01	11.73	14.62	9.14	15.75	14.66	9.83	8.39	0	0	0	22.6	7.84	26.5	0	39.29	67.85	16.25	65.36	22.4	34.59	17.57	15.93	52.17	0	15.2	17.13	48	12.37	13.06	25.82	34.65	20.79	61.41	66.84	27.5	27.9	28.29	20.36	32	21.27	43.85	125.91	95.5	68.51	126.86	100.73	89.59	230.15
SPU_001724	1274	2049.4	1604.93	2460.17	1417	2043.04	2217.25	3196.98	1719.58	734	1744.18	1693.6	309	293	400	641.61	303	557	491.98	234	284	901	544	1331	496	755	1311.91	1118	1358.96	1005.06	1264.09	1265	1261.25	354	394	199	259	292	315	379	371	382	2677.63	2464	1769.24	843.61	1741.96	1266.99	2507.06
SPU_001730	271.98	1019.89	1170	951.18	737	1288.01	1172	1107.09	944	363	383.99	1333.7	822.02	1027.04	1264.97	1779.95	1151.42	1472.97	1415.96	1144	1028.79	100	87.96	177	214	853	1200.04	1874.7	1998.24	1379	2247.98	1380	1745	922.05	784.54	282	368.01	258.74	583	676.23	511.39	668	145	149	104	531.09	757.71	359	1884.01
SPU_001736	13	80.83	117	434.95	434	333	257	291	212.09	203	374	200	75	182	77	143.42	59	97	90	54	56	9	7	3	12	16	12	17	17	22	13	14	20	28	36	14	8	15	23	3	8	7	15	27	28	70	43	38	151
SPU_001739	2	0	1	0	0	0	1	3	0	0	0	0	9	23	4	345	246	170	553.66	381.16	254	0	0	0	1	0	0	0	0	0	2	0	0	1	2	3	15	5	5	224.13	201.74	222.93	0	0	0	0	2	0	0
SPU_001744	3618.78	4054.22	3460	4029.61	2512.3	2922.87	2794.1	3124.52	2251.99	919	1133	2941.79	622	551	571.99	913	669.01	769	1071	879.99	875.34	80	141.96	99	72	481	450.19	509	570	491	544	386	632	984.21	1330.56	869.67	722	894.97	884.97	819	907	890	102	46	140	111	239	60	355.99
SPU_001752	61.29	30	50	107.05	150	213.62	278.83	226	249.9	103	354.8	117	170.01	103	325.55	340.01	207	165	440.71	423.37	535.34	51	53	70	57	360	489	833.99	917	607.25	808.34	584.99	708	533	402.89	146	188.91	144	340	251	291.99	226	7	18	12	91.01	89.06	65	338.37
SPU_001756	172	180	223	533	536	925.01	1223	1331.06	680	326	739	744	110	123	111	118	135	152	137.03	101	115	20	20	16	63	177	189	606.92	382	237	552.98	233	253.41	113	105	39	34	27	48	81	64	72	133	190	155	263	290	270	1257.01
SPU_001758	12	14	15	6	15	93	30	35	21	8	21	29	99	111	176	203	145	120	368	339	404	4	7	4	6	19	22	15	18	9	12	15	13	185	223	90	38	38	33	165	152	131	3	2	4	28	17	18	36
SPU_001762	89	159	294	2156.95	1331	1684.74	1723	2018	938	448	1422.99	1051	595.04	421	621	737	354	390	334.95	205	251	879.23	330.17	1470	862	1328.32	1583.42	1456.31	1399.71	1388.75	1615.86	1323.93	1717.25	342	446.83	292	256.8	262	264	230	229	233.57	394	1272.01	594	1558.89	1165	1297.5	1005.28
SPU_001768	1463.69	726.63	1423	1974.07	2390.95	2349.96	3716.11	5128.52	2169	3378.98	5168.3	2804.19	1162	1160.26	1392.01	789	522	471.64	411	344.99	329	2817.94	2504.1	2163.71	1170	2393.02	2638.01	2780.47	3112.12	2817.03	3088.96	2648.94	3230.35	674	972.3	585.16	428.04	551.99	423	304	320	322.95	297	706.01	423	1438.92	924	750	2709.38
SPU_001771	18	23	23	65	105.99	151	68	53	49	80	159	204	27	70	33	42	21	31	25	10	17	8	5	6	17	57.01	61.04	69.07	63.33	62.02	46	47	83.53	53	70	44	51	46	50	43	61	59	0	5	0	24	26	23	97
SPU_001772	12	15	38	137	205.57	131	152.61	159	114.93	348	522.67	353	851.67	1145.08	1347.29	2127.99	1735.4	1416.05	1411.19	880.35	1023	77	80	76.63	108	491	808.01	811	667	555.99	869	506	667.99	1112.98	1132.36	543	948.01	998.04	920.66	1191.02	1179	1325.25	104	166	107	271	611	416	526.22
SPU_001774	207	128	258	641.55	659	441	1008.88	1202.98	1130	635.01	1344.84	1613.37	777	702	1197.34	976	532.14	587	916.94	945	823.86	8	11	33	12	54	117	151	83	51.05	137	69	69	129	147	59	140	95	154.9	309	421	355	0	0	1	13	11	7	16
SPU_001777	358	794.85	156	231	281.98	669	380	458	327	223	321	562	944.9	242	333	259	224	290.02	207.17	91	123	8743.62	7187.33	9946.28	10097.4	2533.83	3413.44	5535.67	3365.86	2930.79	6177.97	4707.89	3760.45	4734.6	4368.38	1627.85	1563.43	3073.32	2364.3	950.08	888.87	948.84	9	2	23	161	89	61	23
SPU_001778	491	544	188.99	584.73	600	959.1	599	573.73	799.67	639	1103.02	1206	2748	3947.73	5737.97	3855.25	2492	3317.13	3877.94	2681.88	2646.21	737	1142.89	827.75	195	1110	614.12	810.02	1112.01	964	948	1074.72	1263.01	4873.16	5007.71	2645.47	3528.31	4223.97	3261.85	2880	3733.06	3326.03	772	510	490	1083.2	968	649.98	1517
SPU_001779	2	0	13	23	0	3	14	35	12	2	3	3	1	0	3	2	2	2	10	1	2	0	0	0	1	0	0	0	0	0	3	1	0	9	21	11	5	1	2	2	0	0	1	0	0	0	0	0	5
SPU_001780	361.05	298	691.11	3947.41	3003.64	2795.88	3575.8	4229.88	2720.61	2634.13	4403.45	4413.71	15455.8	17349.3	21453.4	29037.8	19061.7	18986.4	14382.1	9675.33	9815.33	113	130.7	172	400.05	1751.98	2253.3	2215.99	2459.91	2672.73	2489.44	2343.13	3446.09	9077.68	12411.6	8226.67	9331.35	12883.7	10367.4	10480.3	10692.4	9350.46	139	103	135	2660.73	1605.66	1375.05	3302.34
SPU_001783	1	0	1	0	0	0	0	0	1	0	0	0	0	0	0	36	11	19	40	19	22	0	0	0	0	0	0	0	0	0	0	0	0	1	0	0	1	0	0	15	39	22	0	0	0	0	0	0	0
SPU_001785	1786	1996.99	1318.44	432.94	1008.05	662.87	813.49	894.39	666.03	563	990	920	175	51	48	437.28	313.02	176	687.86	661.01	707.33	2453.11	2269	1958.28	502	1735.71	1940	1779.02	1789.99	2002.01	1888	1632.02	2551.01	2172	2716.12	2051.26	2124.93	2700.09	2507.25	2211.39	2482.97	2177.15	5952.07	5945.79	5878.32	3629.95	3222.61	2567.96	4842.96
SPU_001786	86	15	144	63.97	432.06	50	253	232	648.99	64	1565.38	1061.76	671.34	755.55	858	1296	1052.99	903.96	901.07	723	789.68	71	42	49	146	463	506.47	650.02	614.53	524	703	531	624.98	500	551.99	458	456	590	626.45	687.31	759	643.89	90	57	62	1161.89	886	814.67	2460.76
SPU_001799	95	141.98	134.94	572.77	756	873.89	953.02	840.01	1401.97	906.84	1191	1094	324.07	762.6	418	1132.93	810.01	475.01	1377.38	1463.14	1232.55	287	238	513.71	448.98	1841.02	2204.17	3298.06	3984.37	2594.35	3668	2777.02	3058.55	962.9	1006.52	422.82	196	188	429	390	344	421.56	63	156	112	286	248	229	860
SPU_001801	300	223	852.95	2600	1517.02	1271	1916.94	1855.87	2337.14	1292	1930.54	1225	3651.05	2500.73	5520.7	4344.07	3159.49	4974.1	3180.2	1340	1026.13	0	0	0	1	1	0	0	0	1	1	1	0	6	1	2	3	2	2	3	2	1	0	0	0	0	0	0	0
SPU_001804	122	162	77	242	441.98	463.9	454	651.83	416	491	519	642	551	458	750.08	511.97	423	353	319	234	214	337	266.97	375	87	582	939.62	929	1236	613	966	785.62	643.17	333	372	273	190	217	252	225	289.02	226	54	108	79	503	410.03	311	952.07
SPU_001807	6	14	18	43	35	40	32	9	10	3	21	24	62	79	43	63	69	46	119	77	79	21	9	73	6	5	45	36	7	13	45	10	13	541	642	411	393	580.98	500.64	693	803.98	753	662	780.92	515	777.98	491	362	579
SPU_001816	361.01	310.34	465.05	1092.96	960.59	1435.12	1606.82	2075.89	1354	945	2197.54	1886.93	846.95	934.98	1249	1023.41	757.43	769.04	601	394.99	434.24	1778.99	1527.07	1956.85	927.88	2751.56	3088.45	3946.81	4890.19	3739.91	3638.44	3834.53	4465.88	1169.22	1603.28	843.28	873.01	1192.73	922.27	1030	940.33	1008.88	248.82	589.79	556.43	3805.64	2582.48	2653.3	5858.26
SPU_001817	17	40	77	25	20	31	30	27	24	13	20	29	178	208	181	333	200	331	610	369	503	50	76	107	94	191	342	96	236	425	124	235	437.91	364	424	374.01	357	480	630.11	1159.95	1421.98	1248.05	82	46	88	82	64	70	117
SPU_001819	41	29	36	339	482.22	153	516	768	331	373.97	623	627	151	212	275	395.99	242.08	314	302	128	120	10	6	13	42	128	150	138	251	128	145	231	195	309	539.08	327	275	346.39	317.99	301	325.91	349.04	70	133	82	494.96	664	493	1223.3
SPU_001822	92	41	27	307	470.79	508.95	516	631	1254.6	628	1112.1	243	739	1070.74	672.69	1820.95	1024	1779.95	2772.12	2077.42	2107.77	194	159	182.19	458.94	3520.86	4138.92	3693.15	3270.48	4358.8	4285	2722.24	5452	1699.58	1535.14	1120.41	1369.68	1730.8	1880.22	2589.43	2738.86	2601.08	239.21	331.97	497	1480.01	1416.9	1056	2407
SPU_001825	4884.37	5347.96	5729.83	3001.01	2434.15	2468.24	2389	2893.09	2391.95	1996.57	2555.45	2599.34	847	632	1093	1386	570	1326.03	975	330	504.01	4291	4706.69	5782.63	578	1261	2252	1422.01	1554.55	1487.99	1161.63	1175.17	1595	241	244.74	198	319	257	357	362	436	348.7	2784.63	4436.3	2928.11	1251.98	1819.94	1246	3357.97
SPU_001826	98.01	78	201	651	558.99	583	738.01	756.02	717	492	289	931	2129	2026	2780	2332	1329.77	1795.4	1158	446	608	320	677	241.44	142	848.29	592	1034.6	1047	1027	1045.68	768	1325	1045.62	1427	915.27	817.16	1577.99	915.99	949.85	953	969.36	52	36	47	489.73	326	225	868
SPU_001830	567.13	824	230	1262.41	401	1697.01	760	926	682.19	424	647	1000.53	331	309	327.99	511.94	209	257	240	244	238	100	404	160	139	843	581	1053.09	742	1069.71	1072.19	626	1214	283	311	231	200	455.64	357	302	250	325	19	18	36	168	127	104	480
SPU_001831	17	17	28	123	164	122	571	781.48	308	180	518	347	226	224	248	208	177	226	298	175.99	156	298.99	80	18	274.03	178	57	642	721	569	642	522	673.99	236	262.26	195	187	143	388	366	401.18	318	135	128	177	388.95	470.02	213	1648
SPU_001832	188	198	177	202	339	383	831	1242.51	388	411	655	855.54	1197	1195.1	1465.84	1871.31	934	1018	930.99	696.03	685	1167	2511.84	1874.98	2283.66	2625.01	1995.28	1985.09	2384	2250.69	2275.11	2354.02	2760.01	1573	1767.58	999.92	1295.09	2231.43	1562.92	1238	1312.34	1161	109	201	96	549	532	442	720
SPU_001836	11	11	63.52	51	68	70	38	50	37	51	55	38	31	45	9	14	41	20	29	14	10	4	0	0	7	8	13	50	28	13	33	20	22	22	28	2	2	3	2	0	1	3	6	6	4	51	35.13	50	121
SPU_001846	22	733	45	42	78	713	25	52	10	84	14	30.16	0	8.15	16.23	9	5	16	27	84	85	31	41	40	10	58.82	39	83	49	94	98	43	115	15	13	35	12	21	8	21	27	25	141	97	63	444.03	488.04	269.08	752.51
SPU_001848	0	0	0	0	0	1	1	0	0	0	0	0	0	1	0	0	0	0	1	1	5	2	0	0	0	1	2	12	27	4	23	34	2	4	5	2	0	0	0	0	0	2	3	1	1	8	4	3	10
SPU_001853	99	109	104.81	193.11	235	704	733	791.98	821.42	407	825	993	2290.81	2539.96	3585	1477.98	1654.58	1380	894.27	747.96	729	12	21	32	14	116	124	162	71.99	165	151	42.5	174	882.03	1224.98	460.08	217	297	351.6	282	282	264.64	56	42	61	289	211	210	580
SPU_001856	74	55	45	195	287.01	315	260.18	306	267.99	178	162	329.99	92	88.8	71	146.46	87	99.97	120.06	124	172	12	12	29	37	66	99	57	97	77	57	98	118	43	45	14	14	12	29	12	14	16	7	19	17	73	66.25	78	324
SPU_001859	501.72	432.27	1700.67	2977.41	2727.79	3613.71	1908.96	1829.54	2138.05	988	3250.13	2959.01	403.24	353	517	617.2	376.55	276	347	325	262	154	156.42	151.96	660	765.21	674	1130	1337.47	1405.81	1266.31	1103	1680	244	369	194	177	190	126	55	80	77	51	143	58	426	421.06	551.06	1970.12
SPU_001885	365	473	316	673	271.98	1113.05	814.48	1092.99	834	622.66	1780.68	917	1411.99	1502.94	1575.9	2568.64	1766.72	1851.2	4463.98	3922.88	3998.39	435	376	626.43	701	1770.01	1917.31	2206.8	2531.02	2148.98	2568.96	2293.38	2788.37	3405.98	3654.87	2359.91	2261.24	3054.57	3273.99	3789.07	4086.17	3745.42	977	1290.67	723.82	1661.15	1498.94	696	2322.82
SPU_001886	2	0	7	2	3	5	1	0	1	2	8	2	67	104	124	151	128	91	81	87	95	3	1	2	6	1	7	3	3	2	6	7	6	100	86	64.99	46	68	44	68	68	71	61	120	85.42	254	267	119.15	765
SPU_001889	514	275	751	3271.21	2830.63	1686.1	2154.02	2928.62	1712	1384	3145.97	3858	2055.24	1755.21	3957.76	2760.92	2306.11	1381.86	1265.01	1067.02	1053.04	186	148	239	706	2865.95	4143.88	5306.66	5096	3628.99	5774	4396.51	4565.32	1652.55	1763.95	1545	2517.22	2694.54	2522.72	2692.02	2164	2654.99	324.64	1456.76	622.59	3830.68	3148.42	2710.52	4680.31
SPU_001890	117	124.73	354	1151.64	1491	2019.57	1635.96	1295.92	1269	1316.81	3728.32	2770.94	2152.97	1595	2044.86	1695	1309.98	1129.96	1097.99	933.98	970.69	95.48	89	118	374	862	1003.5	1361.57	1486.87	1486.19	1509.22	1160.74	1785	923.96	1195	850	280	597.01	775	513.24	668.9	449	169	424	312	2343.95	2001.98	1650.97	5435.32
SPU_001892	139.32	188.96	234.51	396.6	386.06	736.15	788.04	976.47	553.73	914.53	634.09	944.95	117.21	146	269.01	362.96	127.06	118.96	187.98	201.19	182.1	232	328	170	127	312	265	325	374	290	313	309	373	426.92	372	221	218	244	228	541	409	540	9	5	5	41	46	29	153
SPU_001893	0	1	5	24	0	0	0	0	0	1	1	1	20.99	7	6	10	18	26	119.59	96.12	91	0	0	0	0	0	0	5	0	1	5	0	0	9	6	2	2	3	6	46	48	55	2	0	1	2	5	0	1
SPU_001894	13	7	2	11	0	11	4	7	7	11	9	9	236.4	83.94	39	95	85	253	293	76	53	0	0	0	0	1	0	3	4	1	1	2	2	80	61	85	53	93	116	101	166	129	2	3	2	6	5	33	77.44
SPU_001900	111	385	474	506.42	327	805.85	478	532	361.68	141	246	291	169	186	248.63	293	186	198.95	207	150	115	7	1	8	25	23	28	30	38	26	33	28	19	73	68	75	49	68	54	82.2	76	91	22	26	23	285	230	162	826
SPU_001903	9	5	3	6	2	3	0	0	1	0	1	0	5	4	2	0	3	2	6	10	12	0	0	0	0	0	0	0	0	0	0	0	0	3	7	1	2	2	1	1	0	1	0	0	0	0	1	7	1
SPU_001905	250.65	82.17	261.53	257.51	260.88	311.03	275.17	317.9	211.08	308.34	400	295	590.36	544.02	886.55	775.89	706.69	653.95	737.05	519.11	458.58	1	4	8.99	1	11	14.63	331.16	236.99	335	335	178	393.99	1235	616.03	302.54	180.94	441	45.44	476.5	585.91	504.7	22.04	84.5	96	58.92	194.76	22.12	110.15
SPU_001906	216	80	60	110	373	371	529	616	581	61	668	91	47	13	60	35	133	83	167	102	154.96	5	6	20	5	1.98	20	7	6	6	5	4.94	7	69	51	71	48	12	70	285	356.93	217	7	5	13	284.62	37.15	139.75	56
SPU_001907	4	11	0	20	38	5	1	0	13	25	20	40	6	11	10	7	15	11	21	13	38	10	5	10	3	20	24	42.4	37.71	9	35	28	15	11	15.27	5	14.99	4	15	40.67	50.58	41	3	2.99	6	7	20.51	12.97	14
SPU_001909	29	33	62	589	559	583	1822	2037.32	1108.99	979.98	1796	1566	1349.09	2153	2129.47	1419.8	949.73	1108	485	376	318	44	49	61	144	267	314	559	576	450	560.27	409.81	569.98	211	330	67	47	69	99	86	79	52	30	63	47	180	159	178	754
SPU_001924	2034	2445.67	3666	3470.97	2044.32	3202	2615.74	3724	2217.78	2584	2950.8	2786	2858.01	3894.65	4237.38	5507.04	2428.96	3453.29	2230	1925.94	1533.15	214	376	196	379	1086.61	1129	1619.9	1346.11	875	1794.78	1127.29	1108.21	1320	1854.99	1287	802	1522	1229.99	1137	1242	1101	291	345	271	693	673.73	810	1647.29
SPU_001925	13	25	118	99	184	356	170	229	170	202	452	414	609	371	1008.76	710	770	1266	1242.32	796	797	33.08	38	53	119	96	161	68	121	131.19	94	120	151.57	1226	1874.93	719.01	784	1379.06	1193	1116.95	1264	1040.99	77	67	164.32	674.71	505.78	681	826.04
SPU_001927	35	46	113	178	353.8	308	999.67	1119.4	489	276.84	890.84	950.08	456.93	512.99	574	1178.3	794.06	875.99	923.96	667	638.03	125	118.35	206	135	457	644.62	1026	1095	598.03	1049	669	802	751.02	775.08	299	247	274	392	432	395.01	417	39	198	83	333	283.86	229.95	1051
SPU_001928	22.98	1	7.01	0.86	7.83	3	43.89	39.64	77.42	41.28	13	21.82	8.5	39.96	22.78	1002.87	353.43	401.49	1139.54	1215.11	1350.08	6.07	9.99	12	30	43	49	121.53	80.72	54.96	143.17	45	57.94	221.51	201.61	87.54	60	40	100.99	160.41	199.89	189.5	0	2	3	18	14	14	26.82
SPU_001929	13	29	16	16	7	27	35	52	20	17	6	16.41	63	34	119	399.37	177	181	424	284	335	192	272	437.86	102	385.93	469	310	297	242.81	255	236	245	75	164	98	162	259.01	163	275	326	270	58	74	116	575.94	117	60.6	62
SPU_001931	60	134	36	550	430	690	546	571	621.73	334.6	516	415.69	61	146	59	357.01	243	262	251.03	147	192	18	34	40	52	152	224	196	121	151.94	177	134	175.93	84	82	54	90	80	94	172	190	166	61	81.99	103	740	380.99	475.97	1223
SPU_001934	24	19	23	86	120	64	85	63	53	72	87	64	31	92	60	115	71	117	264.74	176	186	27	47	47	58	206	262.94	211	211	307	186	166	377	57	69	84	101	52	150	234	303	254	45	22	96	391.65	226	250.73	400.99
SPU_001935	243	246	499	908	734.77	919	600	796.01	505.99	317	1301.56	912	275	149	220	563	295	372	719.99	658.71	701	316	341	246	237	860	724.07	1126.89	1090.9	1290.74	1272	840.16	1661.01	357	447.54	460.01	495	373.98	484	988.04	1169.98	1058.21	107	270.04	118	314.9	270	196	517
SPU_001937	153	329.43	245.12	296.05	541	714.99	448	499	391	561	1392.04	551	711.02	750	758.99	846.03	509	526	304	201	183	775.02	850	1949.76	532	1910.73	2766.53	3347.03	3782.69	2888.14	3068.67	2589.41	3408.13	487.04	492.22	259.96	224	309	371.82	339.57	329.61	322	99	240.01	182	707.97	755.83	734.68	1780.61
SPU_001938	1	2	5	6	3	5	8	7	3	11	8	2	18	22	27	12	16	10	19	15	14	0	0	0	0	0	0	0	0	0	0	0	0	0	0	0	0	0	0	0	0	0	0	2	1	0	2	2	1
SPU_001939	26	31	69	220	262	295	212	294	154	95	306	311.95	82	95	61	150	70	81	109	129	94	33	19	40	229	345	458.01	895.89	1019.04	496	783	664.97	555	192	217.1	73	20.63	43	65	48	45	47	15	27	30	225	221.02	302.99	1178
SPU_001942	583	648	453.79	1299	726	543	346	449	317	117	229.81	240.55	32	11.92	12	208	81	114	228	225	235	8	22	7	19	57	42	27	32	15	43	28	25	28	29	46	109.38	95	69	157	229	222	29	17	17	40	20	28	51
SPU_001945	663.88	453.01	1008.01	233	1195.91	1513.01	880	1045.97	1007	615.11	1928.72	1292.1	5035.11	4907.66	4999.64	4755.78	3809.43	4151.96	1622.21	764.06	1015.93	182	254	343	141	500	544	1178.28	1258	647	1215.98	971	872	848.03	1049	508	350	413	433.56	369	411	341	223	516	446	914	1093	943.58	4192.42
SPU_001949	0	3	0	0	0	3	0	0	4	0	0	5	5	5.01	30	42	53	48	206	224	201	2	1	1	0	1	1	1	0	1	3	1	2	196	112	169	381	685	636	550	492.74	524.98	3	0	0	0	0	0	0
SPU_001953	7	2	1	9	3	9	6	8	3	26	10	4	17	4	1	8	4	9	9	13	3.45	3	0	1	0	7	6	4	5	18	0	5	24	21	25	4	10	23	7	14	13	11	0	0	0	2	0	0	1
SPU_001954	63	80	122	308	361	589.82	524	726.91	515	133	538	691	928.72	893.12	1382.72	569	346	527.22	247	130	160.14	70	94	69	194	284	307	325	352	306	385.62	325	373.08	170	261	124	66	132	109	60	95	75	66.04	206.96	101.84	867.11	669.68	556.05	1211.03
SPU_001956	3.95	1	1	1	0.86	0	0	1	1	0	1	0	39	48	16	38	49.57	43	120.55	98	93.54	10	6.99	22.32	3	3	9	1	0	3	5	2	2	18	23.99	20.16	82	63	36	26	51	33.99	7	35	27	15	25.01	5	8
SPU_001958	41	151	166.63	24	1	136	29	52	21	45	9	105	34	40	30.41	94	56	62	67	60	58.94	273.04	168	336.01	186	216	388	229	244	253	242	240.91	283.1	245	307.99	166	218	296.99	228	192	188	200	38	42	40.02	307	84	75	50
SPU_001959	19	55	102	564	356	336	409	555	265	251	383	257	131	197	306	352	207	261	290.99	282	228.06	26	15	13	59	145	169.84	151	204	223.04	163	164	247	148	174	60	94	121	140	172	142	159	19	42	32	317	259	140	651
SPU_001962	10	12	23	64	85	58	136	165	91.99	42	77	208	77	82	89.87	140	68	83	109	69	78	62	97	86	68	435	380	577	571	496	495	400	548	96	136.38	57	31	78	61	41	37	49	114	540	263	1864.8	1718.89	1177.41	4679.44
SPU_001969	455.04	1017.58	489	1100.01	677.64	563.96	194	222	272	310	651	547	41	48	44	68.06	57	85	79.99	40	40	152	108	251	114	359	512	392.02	474	496	490	414	571	243	285	151	203	178	428	288	282.08	358.04	17	33	22	203	146	134.98	380.67
SPU_001976	238	821.24	1192.17	1222	1208.42	1007.95	766.89	644	877.77	1055	1616.5	1751.31	674.98	674	813.9	1280.2	705	657	450.29	367	377	1469.87	958.01	1339.03	638	1652.84	1880.76	2096.14	2083.06	1774.06	2260.7	1646.84	2081.86	1028.68	1300	659	717	1139.15	812.02	1026.07	1029.98	997.26	36	44.34	29	546	398.35	505	976.96
SPU_001978	492	433.97	399	1323.02	1341.75	1207.02	1456	1510	972.08	960.12	2422.93	2483.84	543	709.23	739.43	1239.85	707.33	709.43	661.28	562.18	472	1004.49	1085	1532.15	406	1081.02	1337	1309.98	1686.67	1195.92	1346.06	1265.11	1434.02	862.33	1300.2	805.01	580	810	785.9	472	489.99	459	386	1384.21	492	278	701	705.01	1208
SPU_001979	75	64	73	137	149	115	285	325.88	143.2	165	321	157	125	79	68	149	77	107	120.99	64	88	5	2	7	6	4	4	9	11	10	18	16	20	92	98	44	64	35	57	62	73	71	9	33	16	47	53	27	278
SPU_001980	251	380.01	386	413	444.23	801	1038.97	1155.2	757.7	669.18	1615.9	1321.83	733.01	976.78	1011.12	1596.2	718.54	878.05	896.25	661	1085.02	126	76	113	106	765	823.01	1302.01	1237.93	1274	1453.4	778.99	1547.65	418.47	420	105	89	52	107.03	153	118	107	61	239	137	899	985	821	2511
SPU_001983	3	18	2	22	22	53	24	23	28	4	9	18	21	12	18	6	0	10	4	18	11	2	1	2	1	4	1	8	8	10	10	8	18	15	36	21	25	28	26	65	63	69	0	1	0	2	2	1	5
SPU_001986	650.7	635	31	1251	714.99	990.99	505	797	78.99	1053.27	705	1867.42	385	480	692.22	1134.66	907.61	620	968	741.91	805.94	15	4	3	2.79	19	10	18	17	10	6.86	11	14	52	30	31	35.03	68.98	67	244	202.35	265.48	7	1	10	41.01	5	45.91	1
SPU_001990	46	7	196	49	574.28	41	143	169	383.57	134	261	184	93	68	70.03	89	49	48	97	119	90	29	24	56	74	160.01	188	170	178	182	211	183	206	97	138	52	83	90	91	76	95	106	298	283	336	255	349	270	422
SPU_001998	19	87	64	218	195	496	170	154	178	109	184	212	3891.61	3135.98	4110.99	5575.5	3373.19	3015.01	2978.29	2166.92	2063.04	95.74	91	101	227	217	251.36	145	189.24	199.37	121	118	218	2137.37	2804.58	1924.71	2716.87	3769.96	2894.87	3064.06	3164.4	3102.66	67	123.99	78	548.4	511	464	641.85
SPU_002002	13	26	26	89	87	86	60	83	97	36	76.01	75	66.02	88.28	38.04	129	56	54	112.16	65	79	327.74	236.28	302.03	618	1621.73	1597.83	2245.93	2299.96	1941.86	2361.38	2182.48	2316.3	282.28	365	251	120.77	280	201	263.55	273	203	70.99	125	130	1226.98	903	910.92	1342
SPU_002003	31462.1	61169.3	36879.3	29176	26151.6	23892.7	25040.9	29691.4	17084.7	19519.5	30748.1	33363	27260	38234.5	35107.1	39350.2	26408.5	34516	33481.7	23241.5	21468	37889	43879.2	35619.2	5491.88	21771.6	17916.5	27546.9	26765.7	21109.6	31180.6	22194.6	26737.4	27882.5	41369	19408.7	21327.1	31874.2	26884.8	21404.6	20109.3	19607.1	34901.1	39176.8	43817.4	28999.4	21941.8	16484.5	29596
SPU_002009	326	453.15	635.01	1002.82	1006.91	1122.54	1133.08	1453.33	668.44	532.94	1407.05	1233.2	685.3	611.71	667.03	734.46	586.74	663.78	670.63	478	492.03	158	121	232	444	978	1475.96	2576	2470.29	1698.11	2769.01	1950.93	2154.99	863	1050.95	448.82	344	396	628	594	550	458	48	179	117	1216	1019	1350.38	2937.95
SPU_002010	1	0	1	0	0	0	0	0	0	0	0	0	0	11	4	26	3	22	34	25	25	0	0	0	2	1	1	0	1	0	0	0	0	2	0	2	0	1	0	2	3	3	0	1	3	1	6	2	0.95
SPU_002011	608.83	447.45	646.36	866.67	917.84	963.2	1214.59	1398.9	963.03	888.4	1497.53	1280.75	1148.2	1395.2	1588.39	1673.95	895.51	1113.58	910	793.97	718.97	642.57	704.36	706.95	238.96	879.75	757.13	1152	1076.89	1051.11	1151	783.99	1211.77	1137.01	1440.02	926.02	607.01	784.01	742.78	739.65	765.36	734.82	1053.74	761.05	962.99	566.99	720.9	421.01	1447.79
SPU_002012	11	15	56	69	9	9	22	18	5	39	40	36	269	508.99	546	1237.77	779.97	547	1229.87	972.13	1174.22	43	29	20	62	32	29	32	22	50	37	22	35	153	199.01	84	297	209	226	1168	1690.55	1147	80	18	97	170	78	64	112
SPU_002013	278.98	63	495	878.3	319.18	59	615	816.28	580	316.96	596	481	245	585	90	168	94	199	362	243	273	231	303	269	107	473.08	346.03	609	541	532	671	402.99	622	257	233	189	157	145.04	103	199	247	204	84	114	309	478.99	237	157	464
SPU_002015	82.01	39	44	54	113	171.99	161	223	94	185.93	148	252	121.82	99.95	308.99	301	154	206	263	338	133	21	22	16	91	86	109	151	197	63	154.92	124	87	77	98	42	17	26	46	24	21	20	68	146.73	64	329	435	409	1146
SPU_002018	101.15	36.99	31	105	112	89	84	122	72	74	93	16	133	101	165	187	113	138	103	93	109	19	18	14	9	19	16	20	11	25	27	9	22	35	52	32	52	44	64	58	66	60	48	170	331	87	125	194	128.02
SPU_002021	0	0	0	0	1	0	1	2	0	0	1	2	25	7	2	0	0	0	2	2	1	0	1	0	0	0	1	0	0	0	0	0	0	1	2	0	0	4	6	1	0	1	0	3	0	15	4	2	7
SPU_002030	2	2	1	1	1	9	16	9	16	5	2	16	74	85	65	87	75	69	101	132	92	16	14	14	21	142	104	239	317	157	213	196	150	206	191	122	126	202	355.99	923.99	859.01	943.97	59	28	126	216	232.92	123	415
SPU_002046	4399.23	3676.17	4885.01	9303.88	7974.38	8282.15	10593.4	12922.9	8006.96	8079.8	13771.5	11666	2375.1	2259.02	1561	1793.68	1316.1	1419.23	970.74	882.6	724.81	5115.29	4094.04	6631.76	3185.81	6981.23	9363	12752.7	10393.7	9981.32	13254	7343.45	11717.9	1106	1500	621	441	476	600	375.01	373.73	372.13	3621.14	6668.46	6036.74	5923.42	4170.1	4047.4	10065.2
SPU_002052	74	51	131	188.95	358	124	250	276.75	188	233	518.01	521	577	458	645.97	997.54	795	727	538	421	407	1202	729	590	300	1160.19	898.29	1943.98	2515.31	1639.95	1973.88	1629.02	1803.98	474.92	655	396.94	372	724.85	661.99	514	451	459	18	13	8	22	44	33	30
SPU_002054	302	875.97	1513.98	2701.51	1549.16	3831.32	4213.65	5156.25	3633.58	2574.55	5114.9	8017.65	932	786.98	668	1636.69	1063.86	1080.99	997.01	671.34	689.12	1237.78	1564.75	2060.86	1128.92	6136.76	8763.88	10642.8	12820.3	9894.39	11158.1	9008.86	11710.5	1718	1626.32	852.93	711.98	991.04	1120.04	1387.4	1309	1307.72	867.97	1216.93	1552.98	5091.35	6254.7	4832.06	11950.5
SPU_002055	770	752	1216	777	1170.75	1101	1310	1647	862	851	856	1004	178	224	221	354	200	266	223	148	117	88	60	99	23	144	205	211	232.01	197.08	229	159	228	121	111	58	78	60	95	163.04	183	186.92	26	41	47.83	151	155	175	461.02
SPU_002059	1376.1	3021.01	1789.9	1506	1639	2050.87	2223.49	2104.78	1117.98	1735	2573.56	2715.01	707	609.94	484.02	1137.01	721	723.98	896.93	817.95	653.09	1754.34	1910	2420.55	680.66	1424.73	1927	2120.07	2785.77	2019.39	2318.25	1975.28	2356.08	589	688.16	393.04	340	252.12	423	640.91	620.4	642.61	1022.13	1239.8	1466.19	1250.99	1256.15	986.8	3717.17
SPU_002060	538.99	1194	709.9	2720.98	1119	3228.15	1883	2048.87	1672.69	1160	2407.15	2418.88	323	255	148	823.23	585	568.03	535	433.05	406	1004.01	876.89	718.03	634	2238.68	2414.01	3580.72	3336.91	2423	3585.98	2889.02	2809.99	334	327	201	332	497	386.85	321	384	304	222	531.99	658.99	1961.31	1908.97	1479.07	4275.23
SPU_002065	73	247	107	841.25	673.01	677.99	977	976	671	717.99	588	1309.99	1296	1233	1586.01	1501	701.91	1035	862	423	499.98	648.99	724	1213	260	1330.71	1590	2358	2277.97	1551	2477.31	1776	1927	357	516	261	125	207	302.15	211	237	194	39	52	53	953.96	673	627	2060.06
SPU_002066	55	136	129	1064.91	1454.99	1125.44	958.85	928.15	634.69	562	1196.99	816	151.21	246	411	545	338	277.01	378	332.99	279	86	79	139	126	423.06	930.42	753.02	772.98	759.86	703.01	518.66	928.31	366.2	410	275	272	359	319	305	317	279	21	50	34	356.01	390.72	421	1306
SPU_002069	98	207.99	441	412	233	415	633	725	564.03	303	740	647	36	43	63	39	20	53	53	34	32	50	91	11	32	106	22	160	207	145	166	122	174.03	48	58	44	37	32	53	53	44	52	102	167.96	105	508.99	376	357	752.63
SPU_002071	69	44	65.05	21	15	74	67	112	2	30	71	94	89	121	94	368.77	154	321.24	263	204	134	25	37	31	64	119	116.73	117	142	168	105	106	205	424.99	515.05	400	333.96	476	402.67	567	531.68	591	5	12	1	26	40	13	62
SPU_002072	758.4	443	367.02	1217.47	1052.85	1383.22	1438	1223.39	1341.05	485.81	1040.07	1997.7	162	218.42	259.64	535.99	469	376	466	264	214	172	140	98	233	566	629.01	1466.56	1387.9	869	1582	1187.18	1116.24	178.27	173	106	65	107	100	115.17	129.33	117	1225	530	795.91	2464.11	1922.02	1394.81	2971.06
SPU_002074	135	42	39	43	86	59	35	36	61	30	195.98	53	87	182	80	327.01	140	147	240	208.45	258	103	170	208	140	258	284	218.93	193	313	199	156	372	83	139	80	154	135.72	106.87	175	219	211.9	55	20	82	110	190	182	322
SPU_002079	11126.5	10540	4648.33	7708.43	7031.61	7392.95	5049.02	6136.38	4700.23	2059.12	5178.01	5089.15	430	430	419	618.01	494.04	322	299	281	331	12205	13431.6	10777.7	2358.92	8221.64	8329.8	9002.57	10397.4	9945.24	8725.82	8038.24	11790.2	442	601	400.01	453	527	423.86	503	547.81	486	3024	5762.17	6474.11	7177.94	5816.07	6730.52	11248.2
SPU_002083	117	126	78	352.03	250	235.99	287.18	290	186	92	99	297	175	236	294.11	460	342.79	343	329	199	235	20	20	34	52	167	347	187.78	282.08	186.48	156	214	246.58	75	114	61	65	47	82	75	78	80	8	16	9	754.77	257	384	732
SPU_002090	1	3	5	49	36	15	17	16	12	10	41	35	124.01	131	146.13	225	223	154.98	191	161	132	41	61	48	118	232	177.95	167	259	160	170.14	222	198	89	125	83	95	169	114	72	77	87	44	72	33	299.78	235.95	395.99	743.89
SPU_002092	10	12	43	0	2	1	2	1	0	0	7	3	7	3	1	320	166	216	353	271	222	3	2	3	0	0	1	2	1	1	7	8	0	2	8	1	30	4	12	118	157	156	1	1	1	5	5	5	7
SPU_002096	1452	537	431	1591.8	961.99	1765	2048.35	2692.9	1860.95	1520	2443.73	2569.42	452	437	753.24	528	490	496	525.99	346	350.99	625	671	1277.01	326	2795.2	3875.7	3787.3	3998.17	3590.6	3877.31	2829.85	4056.2	580	734.01	378	514.26	447.69	433	637	773	512	76	227.08	207.98	1758.57	822.01	733.69	2376.73
SPU_002097	978	723.96	892	749.19	492.97	518.58	318	291.75	199	272	493	856	2541.95	2148.25	3857.1	1818.99	1173.2	1581.93	1258.8	1109.99	1118	638.25	629	453.99	112	452	654	452.29	492	528	410.53	415	697	936.29	1489.62	887	548.98	710.96	602	543	531	603	178	396	296	409.03	321.88	270	650.99
SPU_002101	384.99	57	28	731.02	789.47	675	659	847	307	322	526.99	907.13	1729.58	1471.61	2104.44	1678.1	1026.36	1338.84	1225.05	988.11	1079.72	154	115	156	205	997	1284	1386.76	978.33	1730.4	1465	687	2033	1090.05	1403	1019	951.4	1123	1300	1172	1296.95	1162.68	37	47	29	502	677.01	571	1263
SPU_002105	83	77	70	193	176.02	242	258	256	440	387	887.79	430	444.82	443.99	662	651	458.75	447.37	408.02	305.02	343	34	46	47	23	83	133.89	229.81	231	111	250.54	172	129	213.59	264.82	106.51	196.82	110	220	356	371	343	39	56	88	175	212	198.82	516.97
SPU_002110	91	56	40	256	200	196	635.01	852	259	356.99	297	715	1020.92	1291.02	979.97	2315.36	1201	2174.99	2045.84	1541.39	1648.72	22	25	24	97	253	232	1267	1616.91	446	1482.84	833	502.02	869	935.06	154	135.07	156	312	323	276	334	247	307.52	173	176	184	142	703
SPU_002114	2	1	0	5	10	1	5	2	5	3	18	13	89	71	36	29	10	6	8	16	31	1	0	1	0	0	0	1	1	0	0	0	0	0	0	1	0	1	0	3	0	1	0	1	2	11.04	4	0	5
SPU_002115	174	48	118	343	730.99	215	1449	2075	869	671	467	818	252	290	266	589	362.08	351	264.25	150	116	59	53	43	75	523	440	405	1148	373	384	784	439	107	99.47	49	85	49	90	141	119	113	88	140	73	320	515.97	458	2061
SPU_002116	21	87	80	181	199	369	321.35	382	374.99	139.96	500	425.05	106	84	48	102	61	59.4	70	46	65	48	49	56	109	127	205	400	474.08	256.72	371.53	313	283.97	59	66	15	1	6	4	4	1	4	156	305	218.27	459	405	361.33	1200
SPU_002117	4063.43	4936.13	5324.61	5360.59	4321.85	4538.04	5975.24	7505.49	4293.33	4499.12	7738.48	7181.65	5088.74	3528.27	5453.59	3991.79	2845.68	2898.84	2471.34	1723.09	1715.71	2443.86	2127.26	3342.15	835.02	3856.66	4684.89	5711.93	6476.26	5454.69	5901.7	4703.72	6577.92	3231.61	4218.13	2178.45	1495.93	2204.21	2055.84	1957.58	2034.99	1882.01	3547.59	4179.02	4131.58	4709.27	4710.54	3638.47	8417.86
SPU_002118	93	88	133	629	733	529	561	684	468	292.57	905.53	841.73	291.99	272	258	381	227	316.39	490	251	317	446	436.94	523.41	166	1162.64	1261.63	2159.93	2150.03	891.53	2108.29	1294.64	1030.13	773.06	1258.1	780.94	523.03	653.35	599.93	687.52	760.98	759.39	148	504.86	121.93	255.87	391.52	143	817.33
SPU_002121	28	79	72	224	829.97	809	306	346	318	639.8	1195	465	879	720.65	997	742	477.11	606	769	832.02	735.99	189	190	151	150.69	657.35	707.25	954.94	934.88	859.01	993.03	730.05	1007	579.99	781.97	509	608.79	590.68	557.54	663.04	689	667	56	75	52	346	375	322	768
SPU_002122	2768.21	3874.98	2622.11	2737.81	2256.32	2397.36	2162.08	2612.57	2023.05	1566.94	2374.57	3137.24	548	663.03	504.25	938.57	476.85	358.72	570.39	592.34	627.19	443	412	476.08	45	353	468.89	713.07	764	540.94	708.8	537	683.98	289	243	125	268	222	197	319	389	367	70	173	84	397	265	417	556.87
SPU_002123	499	268	677.8	1334.87	964.99	1080.18	2534.11	2975	2819.99	1804.01	2606.86	2627.44	320.69	596	579	599	580.83	521	509	337	372	58.18	69	83	158	452	680.17	1148	1121.96	675.66	1253	838	722.26	177	245	70	65	44	62	103	80	89	36	64	55	357	306	281.96	1469
SPU_002124	153.12	51	24	7	386	80	392.84	725.92	11	81	55	144	1370	1016	1602	2926.35	1352	2050.99	2366.99	1696	1827	38	42	36.99	80	180	287	56	69.01	254	52	64	244	801.07	1031.83	691	1202	1179.87	1226	1835.99	2042.12	2013	245	276	511	1414.08	1139	1015	906.86
SPU_002125	59	46	69	228.02	204	186	183	219.02	337	114	155	263	351	380	453	480	253	430.01	355	230	227.83	201	196	350	129	773.97	1210	1160.91	770.87	1185.55	1207.94	667	1346	414	504	303	298.05	483	356	389.99	337.92	377	35	24	73	980	456	191	227.01
SPU_002128	5	43	33	54	15	65	60	82	83	92	102	93	674.9	982	939	1713.81	975	1393.85	1508.65	1103	1062.07	22	28	25	54	83.22	65	40	29	53	39	58	65	669	590.04	356	611	673	763	846	941	887	38	11	56	99	60	40	49
SPU_002129	3	9	2	58	13	10	17	14	24	31	67	62	5256.41	2277.97	4206.06	6090.26	4145.46	5153.41	1166	318	298	0	2	0	1	8	6	9	8	16	18	12	23	2065.92	2660.79	1642.91	1752.99	2880.71	2298.16	704.98	584.66	550	0	0	0	0	3	2	4
SPU_002130	207	124	205	819.02	267	1348.9	1388.93	1858	389	871	584	2661.77	178	160.01	98	314	212	226	202	107	117	60	31	50	76	409	413.96	421	457	552	338	300	634.95	104	115	65	96	124	99	110	121	125	24	22	30	787	309	289	998.98
SPU_002132	80	57	114	201	171.25	157.01	322	455.9	264.91	115	265	304.74	173.15	138.06	204.08	222	162	95.09	95.06	88	99	5	1	4	9	16	8	32	37	17	36	13	18	141.05	200	66	70	87	70	67	84	75	39	16	61	110	77	87.05	301
SPU_002140	2781.08	1736.86	1657.4	2074.06	1822.4	1828.27	1981.57	2415.11	1452.48	1322.37	1874.75	1853.95	439.62	456.61	349.86	608.85	277.04	274.72	516.35	618.15	483.82	108.95	63.36	90.25	38	48.86	64	70	77	47	77.75	59	67	189	223	110	218.8	281.72	428.26	503	501.02	422	42.61	78.18	81.03	49	55.16	68.47	70.15
SPU_002143	199.99	131	255	101	605.95	384	691	983.77	704.91	119	483	588.06	215	327	283.92	407	253	354	535.02	359.28	420	32	25	31	85	78	54	112	130	108	95	89	109	616.1	911	634	400.12	608.01	415.03	489	487	492	13	34	30	164.54	187	284.97	555.88
SPU_002146	138.88	60	148	238	116	76	249	340	156	80	143	178	129	93	76.92	213	122	140	267	178	108	293	261	262	270	635	771	1206	988	959.99	1343.02	812.07	1211	264	260.24	181	99	154	137	127	173	161	542	421.99	407	916.01	1953.99	1255	3411.31
SPU_002147	14	23	25	170.99	62	213.88	205	223.11	276	231	569	605	183	187	233	324	160	234	238.1	161	140.01	37	10	48	59	129	404.02	745.85	827	366	709	582.14	438.08	115.99	146	83	74	94	88	100	97	104	61	93	114	268	279	150	411
SPU_002148	1710.99	1611.73	1276.84	627	438	557	774	1074.95	357.01	300	460	448.98	83	117	109	431	384	431	649.2	635	424.76	454.09	497	357.99	425	326.88	299.61	326	310	387.94	326	317.01	424.03	165	86	62	187	139	263	321	316	300	100.03	109	168	227	208	155	473.9
SPU_002150	355	315.76	673	2254.4	1008	1814.88	1995.14	3196.05	1065	809.46	2830.09	2168.99	1873.82	1913.33	2374.01	1619.81	1627.08	1350.18	874	727	754	748	843	719.95	292	1846.9	1675.13	2166.75	2266.12	1726.26	2309.53	1688.93	2127.04	1183.92	1840.99	955.99	732.05	1348.73	913.41	752.01	708.43	721	719.09	2193.86	1419.36	3078.58	2803.88	2274.34	3881.4
SPU_002153	253	117	46	37	2	117	163	253.43	57	10	49	7	339	596.99	563	1420	799	838.4	1087.99	830	746.57	177	156	144	41	126.64	136	129.05	162	169	124	136	211	785	835	526.1	513	753	681	819	975.01	855.92	124	296	175	299	299	237	473
SPU_002161	136	198	402.31	2820.82	2084.43	1874.96	2157.99	2505.54	1765.22	1560.22	2983.2	3006.92	4862.98	4299.92	5239.06	3871.14	2949.22	2933.78	1266.84	851.53	894.99	1406	1350.86	1538.29	978	2739.5	3609	3193.96	3266.78	2963.25	3544.41	3041.87	3866.93	4352.97	5661.85	3608.74	2227.38	5059.86	3501.42	2159	1945.34	2087.54	1200	1602.8	1096.99	1613.43	1415.03	1069	1954
SPU_002163	28	53	58	61	151	298	276	359	108	110	226	362	13	14	4	37	40	14	36	27	37	16	6	4	49	55	17	261	121	158	312	86	166	8	7	7	0	3	1	0	2	1	24	74	46	156	165	154	464.87
SPU_002165	168	349.42	564.74	567.97	608.67	682.3	883.89	1357.11	791.47	490.43	637.55	858.16	409.56	433.05	487.69	363.55	407	448.13	474.16	401.95	418.28	106	105	39	87.31	197.82	90.01	287	181.19	242.05	280	110	307.52	328.98	358	229	209	212	168	253	252	230	61	88	47	210	196.98	149	491.04
SPU_002167	0	1	0	3	0	12	3	4	2	1	4	3	5	1	3	4	5	6	3	6	4	0	1	0	2	3	1	1	3	5	2	7	4	2	1	0	2	5	1	0	3	4	0	0	0	1	2	1	0
SPU_002171	0	0	1	2	5	4	6	6	7	1	13	8	13	3	2	0	4	9	1	2	1	0	4	5	10	17	19	29	35	20	24	37	26	0	0	0	0	0	0	0	0	0	8	2	5	22	47	14	33
SPU_002173	69	275.45	172	489	114	422	246	316.96	62	173.99	292	317	9	568	2	9	185	11	29	28	135	0	1	3	1	2	0	1	1	1	0	1	1	0	0	0	0	0	1	0	0	0	7	13	3	24	32	2	16
SPU_002174	232	137	168	443.04	392	768	1105	1323.01	855	780.03	1618	1014	515.76	283	262	533	255	355	737.06	370	453.25	147	170	182	258.68	719.94	665	985	1123	1061	1009.85	872	1194.71	1994	1036.28	830.03	448	616.96	774	361	361	353.01	157.16	295	295	670	805	691	2179.14
SPU_002177	313	307	423.68	532	305	415.99	374	405.99	302	90	379	457	23	95.97	54.29	133	55	92.01	104	47	65	422	432	375	126	249	261.03	241.83	230.91	261	229	196	317	52	34	38	89	61	45	95	118	121	386	595	540	412	376	313	571.64
SPU_002178	745.34	649	220	669.63	274	278.56	570	848.95	421.04	132	170	801	220	57	123	241	69	78	116.01	38	65	15	3	11	1	6	19	18	22.99	15	19	19	11	16	19	22	71	121	67	95	171	128	212	367	740.96	698.13	424.9	222	701.21
SPU_002179	59	66	33	532	544	170	501.62	619.01	167	119	640	824	175	162	178	289	190	237.02	279	160	151	181	278	132	76	289.92	202	113.59	175	164.01	126	162	215	808	1059	536	634	846	851.97	666	643	675.33	279	366.53	635	713.84	854	302.89	758.86
SPU_002182	523	703	591.99	1700.29	1397	1681.93	3276.87	3729.97	2264.87	1965	1475.99	1886.3	590	811	540.97	999.01	738.72	666	555.38	393	408	479.34	387	499	239.98	821.05	927.76	823.98	1426.67	1010.82	869.71	1092.97	1224.52	318	313	204.99	264	261.99	274.26	335.27	355	317	2126.99	3487.92	3255.9	2912.74	2349.08	1848.01	3247.08
SPU_002183	206.16	255.26	143	770.79	1388.12	981.47	1170.99	1466.67	547.81	757.94	1320.14	503	296	352.86	410.51	408.62	283.99	278.54	228.86	193.78	195	58	51	64	21	89	144	127.51	117	90	123	72	115.05	40	46	26	26	19	35.99	50	49	55	236	135	66	572.65	553.99	333	1260.01
SPU_002184	0	22	3	4	4	16	6	8	3	5	0	6	65	55	121	132	82	80	215	120.98	148	71	24	7	90	81	51	118	85	132	123	78	165	296.78	313.02	139	186.94	247.17	185	229.97	248	226	87	130	124	324	410	295	541
SPU_002185	4.97	1.96	4.94	2.05	104.48	10.92	61.85	107.4	16.62	172.89	13.86	16.69	58.07	80.95	250.39	168.03	78.97	184	258	163.06	194.04	2	1	1	0	1	14	4	5	7	10	3	5	110	93	100	38	79	77	96	112.95	83	44.96	28	67.08	61.05	102.76	72.28	129.31
SPU_002188	0	0	65	0	2	0	3	6	3	4	18	3	6	3	155	363	95	132	220.45	160	148	2	0	0	1	1	0	4	1	1	3	0	0	33	14	15	72	84	56	104	111	111	0	1	3	0	2	0	1
SPU_002189	746.03	903.11	1530.81	1255.03	666.96	846.15	930.29	859.86	913.03	1306.14	822.99	960.03	363	324.62	455	794.03	363	567.99	965.32	690.13	714.85	270.99	215	394	334.72	567	933.87	1666.29	1524	855.8	1820.13	1032.99	1209.02	656.99	841.04	355.77	223	265.59	284.02	226	181.8	199	121	189	212	337	278	216	609.94
SPU_002191	7	39	34	73	27	71	49	45	44	21	42	55	48	20	25	61	37	49	34	28	18	7	6	9	15	39	40	36	34	51	19	18.01	41	131	123	85	92	69	102	114	106	108	5	8	4	56	42	34	91
SPU_002193	0	15	2	75	11	69	19	40	17	20	50.12	87	454	440	538.41	601.21	388	486.99	522	353.17	349	443.01	448.03	514.28	74	299	475.43	393	401.99	312	441	380	429.27	439	519	414	309.43	476.19	481.01	445	470.96	517.85	60	66	84	643.01	273	544	821.78
SPU_002194	193	561.01	346	1452.05	942	984.9	1134.94	1352.01	886.93	987	1202	1131.93	724	837.91	921.13	1439	884.21	1048	607.04	316.92	355	76	93	184	92	159	167	304	299	165	321	215	163	1151	1419	891	1089	1601.73	1269.05	1080	1031	1059.08	336	274	328	806	695.03	417	984
SPU_002210	16545.3	10467.3	14588	14649.8	6927.62	9189.51	13811.1	15916	9471.52	9442.09	13969.7	14588.2	7733.16	11146.3	9258.94	9018.83	8417.86	7970.46	4543	3720.93	3467	1593	2004	2106	1144	5337	5858.07	7423.14	6271.82	5831.43	8484.83	5091.01	7202.92	4459.4	5608.2	3933.66	2704.89	4305.02	3875.9	2902.91	3650.54	3136.41	2911.96	3263.07	4676.72	5529.38	5079.06	4026.04	5980.03
SPU_002211	159	105	166	376	435	267	174.94	181	101	161	489	383	51	89	90	88	44	98	54	56	52	58	23	45.8	32	30	103	90	185.02	131	78	176	151.88	10	13	10	1	6	4	4	5	5	120.99	163	133	426.92	361	362	1463.22
SPU_002214	925.99	620	957	2746.33	2187.23	2185.35	3469.94	4630.09	2604	1286.08	3017.04	1247.95	344	854	1316.71	989.96	1062.77	1183.01	1297.38	598.97	951.78	886.97	1115	1247.09	776	2488.32	2625	899.24	3228.08	1770	1071.86	2764.27	2182.02	1587	1101	801	1145.52	1255.57	1179.72	2066.97	2071.08	1996.83	174	175	216	1329	1091.23	808.72	1653.08
SPU_002215	62	31	122	614	363	397	2028.46	2537.3	1163.02	902	1560	2096	101	105	169	136	103	114	107	81	82	37	38	56	112	304	411	1193.94	1084.13	529	1322.01	950	680	51	73	23	14	20	24	29	22	18	26	50	21	111	145	203	816.86
SPU_002217	40	340	63.98	398	474	2083.27	1550.51	1200	1524	122	826	1304.52	255	357.37	337.8	436	271	487.92	461	303.96	208	497.01	289.99	608	456	652.13	1031	1125.02	1125.85	1064.02	821	763.97	1002.08	326	271	172	195.01	274	281.98	289	333	277	67	79	109	625.73	1078.9	556	1750.36
SPU_002219	202	3315.45	3864.85	12478.8	12119.5	13293.5	14389.3	17997.4	9822.29	9975.41	18133.1	15803.3	11292.2	12281	15582	11969.2	6871.9	6724.62	4888.1	4126.05	3647.93	2611.61	2499	3258	2702	5123.26	6726.53	7186.13	7758.35	7087.32	7912.57	6395.04	8352.74	3610.06	5190.52	3839.99	3095.09	4843.02	3767.97	2686	2849.31	2469	839	1897	1334	6137.45	5153	4219.39	10709.3
SPU_002220	143	217.55	407	264	737.5	710	579	683	366	540	1264.58	1004.01	589	482.59	443	777.78	375	589.03	530.86	346	393.01	297.94	198	190	203	470	395	645.05	698.95	520	779.05	531.98	681.58	252	294.5	123	146.19	244	222	217	230.01	191	212	125	242	1280.58	1084	611.53	1936.99
SPU_002223	2042.77	600.82	1885.86	1761.23	3214.59	2246.51	1640.74	1849.27	2785.03	1417	3234.68	4099.18	682.59	499.24	495.01	634.29	583.2	636	616	530	473.13	355.93	320	507	461	1453.94	1871.86	2152.95	1672.68	2013.46	2352	1405.48	2447.56	241	321	142.96	174	220	193	276.59	230.95	251	254	166.02	320	1362.23	949.57	1066.89	3054.37
SPU_002225	53	26	47	170.03	131.78	233	205	274	124.02	94	234	259.56	171	346	293	718	437	567	513.98	351	322	20	15	22	47	95	79	142	131.98	111	152	114	145	212	228	74	70	56.01	129	110	105	136	49	92	99	279	293	219	708.04
SPU_002226	82	127	202.27	596	738.01	844.17	738	1042.05	599.99	255	654	1071.02	29	30	32	58	69	49	78	56	62	153	153	148	202.97	260.01	288	308	383.77	291.88	290	260	288	46	56	31	30	31	41	93	68	87	136	271.99	260	457	381.99	297	763
SPU_002228	2322.37	3010.01	3628	1382	1892	1386.72	1596	1852	1160.81	1032	1580.65	1818	555	542.56	695.99	781.12	495	560.82	423	269	274	1702.02	2273.96	1823.86	170	1127	1084.96	1410	1681.59	1309.38	1419.99	1117.01	1555	418.35	518.12	343	311	418	350	295	431	401	758.8	1136	798	627.99	609.99	476	1116
SPU_002229	96	78	210	659.41	304.97	333	385.08	515.77	410	334.05	475	569.11	44	75.03	56	203	91.17	151	187.04	128	147	158	115	174	78	227	379.04	279.79	472.77	497.52	298.97	361	614	296	180	115	177.72	108	191	205	252	242	30	102	79	283	345	218	553.67
SPU_002234	45	16	34	109	40	81	765.97	848	120	81	113	627.01	1222	1224	1835.52	2287.99	1198	1769.95	1691	1285.57	1251.94	46.97	32	74	88	223	498	542.02	249.55	377.01	623.56	275	440.04	2046.78	2645.3	1502.51	1892.94	2672.83	2188.66	2044.83	2206	1965.62	520	522	619	793.03	698.99	694	905
SPU_002236	44	62	113	359	557	530	595	800.99	655	81	270.03	461.96	525.07	375.06	502	622	421	761	988	656	762.48	45	38	47	167	301	362	340	436	331	409	427	470	191	258.8	101	58	107	132	90	68	100	34	35	33	450	342.91	435	1752.03
SPU_002238	291.88	51.28	130.92	896	451	340	236.39	193.44	183	150.1	460.88	441.49	394.31	237.01	380.03	327.44	277	416	514.01	462.99	469.58	48.13	23	32	94	172	183.99	288	228.07	215	340	259.95	289.38	76.01	134.85	54	69	59	72	86.01	76	72	55	156.12	75.99	493.98	507.05	292.5	792.22
SPU_002246	108	81	178.61	517	489.34	510.67	2021.94	2611.16	2079	798.54	1578	1489.37	3744.41	3887.96	4285	3397.83	1740.15	1826.64	1738.07	1435.99	1552.91	147	111	156.11	241	585.17	708.84	1903	1683.72	1035.97	2063.69	1119.67	1266.01	1356.92	1676.98	327	266.99	265	357	353.31	281.56	321	55	227	52	646	588.14	393	2318.21
SPU_002249	35.24	40	94	182	263	237	331	438	202	31	341	551.97	99	126	116	175	73	60	30	40	38	63	60	52	54	271	171	154	163	217.01	166	147	289	13	12	8	11	9	9	41	57	53	28	4	23	172	110	88	460
SPU_002250	3	0	10	56	5	9	67	62	4	18	53	49	44	55	16	308	228.74	141.99	351	296.99	307	242	172	141	75	110	112	68	115	138	75	107	114	175	218	128	159	184.01	152	345	335.69	325	813	146	1433.07	728	677.81	613.78	1337
SPU_002252	125	167	167	286	287.01	316	1008	1243.16	735.98	765	1213	1204	2660.17	2173	2307.23	803.94	744.97	992	437	270	261.98	233	187	325	187	315.01	533.37	755	1051.94	447	812.04	778	565	355	475	181	101	128	193	113	101	103	6	4	6	28	27	35	78
SPU_002254	143	182	121	623.02	511	969	1187.63	1446.51	954.87	1125	1863.06	1726.22	161	166	198	490.19	283	251	372.98	428.14	334	273.37	302.04	226.99	108	704.99	587.86	1150.09	1320.01	860	1038	598	945	180	185.95	58	65.01	57	65	104.04	71	89	91	210	121	319	289.02	283.58	1151.88
SPU_002256	1660.68	1367.01	1246	1650.01	2439.02	1665	2586.01	3308.11	2042	1033	2351.29	3138.99	1055	835.01	1061	1194	841	1272	1420.04	969	920.76	2545.38	3034.05	3208.77	557.43	1584.13	1829.7	1924.14	2094	1663.53	2100	1720.93	2020.55	1202.96	1185.04	736	936.12	1488.5	1315	1622.32	1638	1658.76	726	1547.9	984	3014.99	2608.12	2374.29	4004.47
SPU_002257	8	24	64	580	153	247	141	172	360	83	370	410	250	340	589	608	319.01	394	423	230	227	56	69	62	48	218	240	257.14	192.01	191	296	207	223	216	191	129	193	227	249	291	312	319	41	173.01	44	346	346	237	864
SPU_002260	697.05	384	458	677.85	1147.54	912	1029	1027	3298.46	506	632	2017	2520	1542.79	2794.53	4172.85	2433.89	2558	3730.83	2793	2872.51	135	123	151	146	732	681	1420.9	2106	1338	1358	1410.99	1597.64	1723.14	2060.96	1308	1195	1591	1468	1546.95	1652.94	1536.94	239	739	372.91	1912.98	1374	1198	3184
SPU_002262	21	41	17	146	180	267	174	216.09	53.06	101	171.92	257	450.06	228.98	164	103	115.97	100	51	17	13	10	2	4	7	42	42	118	115	87	127	94	95	90	87	63	29	56	45	67	13	65	1	2	2	36	36.77	47	120
SPU_002268	10	1	4	36	47	17	32	48	40	23	33	102	367	477	745	858.72	234.08	450	396	321	392	143	144.91	195	58	182.67	330	288	259	328.16	298	227	402	267	422	201	159	253.95	202	226	264	213	9	21	13	103	108	170	180
SPU_002269	190	124	133	1084.01	429	639	574	771	408.01	697	645	883	14	28	23	18	48	15	67	59	46	49	47	67	229	261	355	404	430	414	430	364	504	11	13	9	4	1	4	4	4	2	41	78	72	1175	1023.75	835	2482.03
SPU_002270	0	0	2	0	0	0	2	1	2	3	0	4	0	3	8	13	13	12	142	180	120	0	1	1	3	2	5	6.36	4	5.47	2.99	4	5	5	8	2	2	6	22	105	93	115	0	0	0	0	0	0	0
SPU_002278	5	4	2	12	8	4	1	2	2	3	14	10	113.98	50	80	110	86	54	48	36	46	0	5	4	5	5	7	6	9	9	4	9.02	15	8.07	23.97	14	8	14.52	311	12	4	21	26	35	32	319	206.29	209	487
SPU_002280	0	0	0	5	12	0	0	1	1	0	0	0	0	0	0	5	21	18	72	56	51	2	2	13	25	46	74	245	125	50	264	124	62	7	1	2	0	0	0	12	14	11	20	18	4	40	65.01	38	101
SPU_002282	751.07	583	797	436	431	558	1637.27	2011.21	963.57	923	1024.96	1789.89	368.98	352.48	319	790	473	489	534.81	463.89	480	933	1061	1064	410	749	826	1260	1436.02	671	853.99	714.82	580.9	266	291	53	30	53	47	51	42	39	671	662	769.99	724.43	725.93	587	1734.67
SPU_002284	2443	3347.31	2891.91	2848.99	1795	2382.61	2837.98	3322.89	2443.98	2529.42	3156	3691.13	4913	3802.23	6725.2	4897.03	2997.91	3777.52	1504	971.16	869	157	196	272	478	1107.1	1405	1813	1698.74	1826	1894	1304.17	2186	167	274	177	32	113	60	37	19	40	554	397.01	658.99	1090.05	1002	828.89	1839
SPU_002285	26	27	70	122	166	278	272	359.01	157	91	393	328	185	207	215	312	168	184.79	156	89	115.2	63	70	84	180	327.04	264	619	483	340	589	386	447	333	351	158	61	119	108	51	63	76	33	55	32	229	268	325	1074.53
SPU_002286	82	51	104	464	845.85	786.92	637	768	504.99	399	580	1230	235.99	386	748	595	246.2	527.97	528	169	182	135	98	121	179	526.98	739	794	1069.89	521	836	973.27	614	378	379	320	302	335	314.99	448	435.15	438	31	25	34	151	167	126	408
SPU_002287	47	46	75	355	311	209	121	170.04	235	339	485	360.83	117	171	168	342	179	246	223	141	145	50	40	96	42	404	602.87	577	666	786	627	493	902.74	249	192	176.01	146.01	213	143	208.45	218	196	29	101	71	552	414	307	736
SPU_002288	6	15	46	31	105	71	52	60	84	58.96	92	144	18	9	17	81	39	47	63	82	65	92	82	73	69	266	322	600	481	356	662	356	417	208	243	168	202	186.44	229	240	221	226	67.34	127.03	108	479.04	340	321.02	763
SPU_002289	221	173	191	599	474	676.99	822.96	977.06	473.91	141	693	896	108	56.98	60	446	143	110	391	118	133	168	100	107	117	142	181	116	163	211	140	127	246.96	194.99	252	151	229.99	266	311	338	432	359	85.99	250	175	946	777	610	934.35
SPU_002290	10	12	27	210	140	119	155	223	95.53	220	288	202	222	165	318	296	105	225.91	151	113	105	59	72	115	34	51	96	49	44	61	43	44	80	209	358	168	143	186	211	145	140	184	7	10	2	9	27	20	15
SPU_002291	407	311	474.94	612	674.94	551	662.1	741	529	300	498	568	128	224	197	325	208	275	196	177	208	92	35	89	101	314	586	868.02	903.94	544	812	648	559.47	134	132	64	74	61	111	80	129	77	33	85	31	175	217	186.04	766.99
SPU_002292	1121.09	677	222	805	584	438.29	737	794.1	758	740.95	259.99	958	513	387	439	478	267	280	335	240	263	647	417	372	398	1128	1058	1289	1334.98	1135.99	1401.98	1023.7	1317	681.01	860	537	488	509	609	486	526	477	400.96	335.44	486.95	444	642	661.99	1045.25
SPU_002293	223.66	352.96	494	1158.99	415.97	665	676.99	979	184	600	2048.31	321	759.03	896	1018.06	1172	1757	849	1302.08	1391	1384.93	1106.01	907.75	987.83	517.05	1496	1816.52	1663	1885.15	1705	1875.1	1651.01	1989	1006	1396	1051.32	1209.89	1370.75	1241	1247	1629.03	1362	520	1117.81	608.96	739.99	667.23	548	918
SPU_002294	442	387	315	1016.84	312	522	1030.09	1506	486.05	812	532	484	325	567	366	452.89	439	291	432.02	379	337	304	267	417	279	985.44	1181.47	1608.07	2084	1412.82	1663.98	1394.01	1705	454	478.01	313.97	187	245.09	229	235	254	247	176	255	286	853	793	667	1648.03
SPU_002295	390.23	562	305	1557.17	1646	2646.03	1971.07	2700	1577	1760	2426.74	3643.47	2103	3114.15	1888.04	7962.26	4750.14	6124.97	8803.36	6828.83	7056.29	4759.95	4397.09	4480.39	2254	6821.83	7847.39	5935.01	7071.96	7265.11	6791.01	6406.16	8851.15	8750.87	8623.45	4931.42	4715.92	7166.26	6208.18	8803.18	10060	9457.95	1963.99	3050.07	2750.64	4723.98	3856.6	2851.99	6029.6
SPU_002296	319	166	29	370	196	320.01	327	338.99	288	293	682	223	309	383	333	358.64	400.08	233	241	159	211	162	141.16	271	78	154	265.87	160	231	189	169	200.96	162	207	256.25	152.98	85.56	151	105	201	171	199	108	331.98	84	200	248.99	327	558.04
SPU_002297	51.93	452.98	49	78	13	253	70	69	261	37	47	33	112	277.05	443	490	233.03	285	450.99	410.97	322	3273.05	3011.79	2392	552	1584	1399.25	1871	1639	701.65	1818.02	1321.58	793	38	67	14	22	24	9	12	29	11	232	84	185	337	447	413	1303
SPU_002298	0	2	0	0	0	0	97	69	91	296	848	708.94	8828.64	3848.98	8916.79	11240.1	5511.66	6237.42	5609.32	2651.77	2663.25	35	8	63	82	17	51	103.53	123	231	452	423	603.96	3516.96	5416.44	3329.99	3541.86	7682.41	3430.93	3931.73	3684.91	3511.01	5	4	9	8	2.02	4	9
SPU_002299	4	15	25	27	76	178	9	12	12	19	24	185	577	615	809.08	1743	917	1368.59	1593.26	1008	971	297	347	485	525	1309.26	1508	629.28	616	1475.06	679	587.69	1786.99	1079.01	1075	711	1345.37	1445.94	1502.09	2294.93	2455.79	2336.98	324	629	642	1351	1833	1126.95	2072.79
SPU_002300	1082.19	1481.97	840	680	655	634.91	594.61	774.01	511.06	454	859.99	728	4237.13	2840.88	5263.68	2476.79	1491.23	2128.89	942.02	781.76	688	537	370	550	92	162	262.03	271	395.07	250.95	283	323	333.95	5683.05	8265.18	4269	2340.01	4756.96	3885	1177.3	1280.18	1320.69	91	129	133	218	181	142	222
SPU_002301	1402	1369	2216	7922.45	6108.93	7100.19	8635.79	11385.7	6100	6397.26	10762.2	9285.99	15013.1	15466	23645.6	32857.6	19829.1	22564.9	14265.6	11165.6	9682.52	4873.91	4621.53	4914.98	639	2158	2800.45	2285	2580.98	2082.54	2378.28	2213.9	2527.17	10848.8	12167.8	8032.44	9736.68	12790.1	14913.8	11846.8	13233	12262.9	5202.46	6117.56	6251.76	3544.35	2952.69	2153.99	5154.5
SPU_002302	32	35	48	181	158	217	237.01	248	157	181	273.33	142	74.98	41	69.99	230.07	76.99	156	335.18	244.08	296.79	64	50.92	88	94.99	294	514	66	156	488	85	170	581	188	175	149	203	183	312	292	321.01	306	14	63	28	992.4	343.91	455	1064.2
SPU_002307	235	271	245	1164.77	1000.84	1114.22	1625.64	1898.06	899	926	1484.01	1740.79	604	490.49	610.95	1148	579	658	740	726	604	90	129	186	229.88	597.09	1105.94	1115	1250.17	1168.28	1211.99	1160.02	1425	289	337	225	237	298	242.98	295	318.11	290	216	552.6	328	1846.52	1756.98	1283.86	3223.64
SPU_002313	491.04	567	564	738.98	1283.2	1989.03	3990.59	5050.43	2269.04	2359	4782.4	3610.28	433	376	523.82	665.1	554.98	486	581	599	511	48	76	62	103	558.38	541	949.62	1311	606	1005	812	743	331	386	154	172	215	214.44	213	190	215	21	68	24	166	354	257	2503.44
SPU_002315	1	6	3	20	15	14	8	4	0	13	141	5	13	6	28	104	13	23	458	298.12	414.54	1	0	0	0	2	2	4	0	1	1	1	1	2	21	9	17	12	11	135	226.87	123	0	0	0	0	0	0	0
SPU_002319	284.95	60	170.1	831	862.99	253.97	442	497	726.03	495	578.99	702	861.74	589	1183.68	665	333	422	379	276	237	31	7	53.73	6	5	51	25	13	49	20	6	44	228	212	156	182	156	199	276	239	286	143.17	346.66	345	302	324	237	401.1
SPU_002320	562.42	863	1087	3841.54	2871.43	4129.86	2883.63	3330.65	1575.47	1460.91	2515.61	3141.82	3313.77	2191.9	3340.94	2586.93	1630	1893.09	1512.32	1156.41	1129.66	296	303	427	384	1117	1345.7	1807.69	2498	1926.88	1916.87	1593	2160.13	1119.99	1906.49	1022.95	432	716	646.96	529	506.05	483	191.41	446	319.84	1918.04	1611	1447	3441.08
SPU_002324	100	75	165	38	84	49	66	76	82	99	56	78	8117.7	8274.57	10233	6544.92	3543.95	4314.05	1777.32	1229.71	1195.97	555	535.06	744.26	475.32	544.44	944.64	738.08	861.97	727.02	817.01	724	904.32	3179.24	5142.94	4221.78	1514.98	3863.22	3187.78	1381.07	1393.62	1244.43	429.02	433.04	472.33	1027.71	864.1	635.16	2015.63
SPU_002326	136	80	149	452	573.28	568.97	326.82	433.93	182	238	836.89	381	505	667	926.79	812	544	597	458.75	227	259.99	68	47	34	104	368	230	356	640.99	335.35	326.99	418.01	432	520	600.92	471	340	472.6	394	458	498.05	433.49	63	148	108	1952.99	1717.02	1388.99	4245.96
SPU_002328	66	18	16	20	23	22	87	101	65	30	59.02	93	499	889	454.06	570	236	514	288.96	177	176	497	475	656	406	1298.71	1418	2150.9	1809.99	1778	2378.96	1220.5	2040.29	191.05	143	93	365	102	123	167	270	239	331.99	452.36	397.9	259	439	377	473
SPU_002329	49	35	65	217	269	275	418	524.42	438.01	250	697.04	467	359	524.89	443	996	403	486	506.85	335	397	23	37	104	67.92	196.27	254.1	503.91	529.06	406.12	523.08	392.02	501.97	328.07	392.16	180	117.01	204.17	197.9	227.09	162.08	202	43	66	23	137.26	117	133	737.06
SPU_002332	16	32	36	90.17	187	206	212	183	126	50	464	288	227	259	203	214	153.19	170	124	73	65	20	14	11	62	144	94	272	167	138	253	130	150	33	24.01	2	3	2	3	8	3	2	6	19	8	77	90	96	274
SPU_002333	80	74	66	385	439	624	639	830.09	500	673	845	421	56	58	44	193	78	271.9	385	196	200	1130	1364.28	1277.32	164	1171	1086.86	1446.98	1452.98	1206	1512	1178	1557.89	250	142	112	111	117	348	429	493	381	860	964.33	961	956.99	1012.58	714.17	810
SPU_002335	162	125	214	922.87	441	946.05	1851.97	2032	1096.02	1065.66	1298	1289.73	799.85	808	1152	1983.93	1157.62	1544.96	1255.81	1213	1301	2873.33	3210.73	3484.99	1227.84	5391.01	7772.29	7881.79	8863.06	5907.92	8170.44	7110.73	7209.01	2101	2142	1424.04	1932.63	2103.95	2362.75	2068.49	2308.96	2253.03	618.07	1019.81	991.18	2054.03	1432	1082	2836.95
SPU_002338	135	273	378	1358.07	1763.84	1676.94	2598.46	3619.95	2145.59	1142	2005.11	1645.98	801	1133	1576.55	2867.76	1573	1548.01	1304.97	1060	1143	195	160	116	270	987	1265	1862.98	2129.75	1384.51	2004.99	1731.69	1699	624	715	423	434.98	663.48	599	566	559.98	584	84.64	119.02	176	1148.98	881.98	482.87	2097.8
SPU_002339	6	5	23	362	118	39	80	105	90	46	108	140	190	108	253	317	202	174.87	285	131	180.61	26	24	100.93	63	158	200	159	140.49	199	179.99	139	224	128.91	189.01	141.12	103	143	189	136	156	179	19	85	31	240	157	149	207.59
SPU_002341	16	29	49	48	34	89	74	92	123	20	107.89	114	3373.6	2653.1	3678.36	4657.93	2800.47	3143.82	2313	1500.93	1508.45	10	15	22	21	85	60	177.97	175	75	189	128	89	688.05	860	267	187	247	308	418	397	355	73.84	110	102	336.95	286	244	1254
SPU_002344	0	0	0	0	0	2	0	1	0	0	1	0	1	3	1	2	8	2	1	1	2	0	0	0	0	2	1	0	1	0	1	0	0	1	1	0	0	2	1	6	2	1	0	0	0	0	0	1	6
SPU_002350	2	19	0	5	3	3	2	1	2	2	1	1	4	22	2	21	8	18	58	55	67	1	0	0	1	0	1	0	0	2	0	1	0	39	30	44	35	68	29	103.8	130	116	3	2	1	3	3	0	2
SPU_002355	4757.63	5844.77	3927.99	3284.82	3201.31	3173.54	5296.17	5901.02	4452.23	3679.03	5302.25	6842.56	4709.67	6104.27	6688.65	15585.8	9465.98	9158.08	8932.71	7702.55	9793.59	3060.89	3163.15	3423.22	1275.94	4154.32	4665.14	8364.82	9206.03	5076.25	10557.1	5614.51	6251.89	8539.61	9693.24	6664.46	6221.85	7033.64	10375.8	6781.06	7142.05	6441.41	1674.8	2077.28	2321.13	2221.64	1607.49	1546.13	6313.57
SPU_002357	1	5	2	15	51	15	5	3	21	28	5	36	85	143	99.98	140.53	107.01	88	94	51.76	64.1	13	4	7	7	39	62	51	61	76	64	43	87	103	96	45	20	40	48	48	39	44.21	22	36	21	70	70	48	271.93
SPU_002360	20	34	90	173	86	265	119	110	69	80	357	280	1180	1027	996.01	1804	917.67	1312.98	1180.4	806.44	817.22	249	83	123	155	685	845	1642.44	1557	944.51	1800.01	1051	1157	690	602.96	478	337.98	396	536.01	785	541	637	29	39	43	300.73	265	320	593
SPU_002361	114	83.04	146	121	119	113.26	103	112	256.39	75.72	50	212	341	185.7	208.08	476	200.39	197.89	306.2	263	242	48	50	128	114	276.8	504.89	570.94	715.68	430.76	591.71	484	518.58	369.02	512.22	309	184	297.91	237.98	351.84	345	278.83	70.32	218.25	139	722.31	565.31	476.98	1155.99
SPU_002363	569.83	971	783.81	406.97	720.96	1343.23	645.94	893.11	1173	359	736	666.35	1145.99	692.95	885	829.99	543	607	596	469	462	141.03	188	75	128	437	255	620	495	497.06	571	415.99	570.06	415	554	282	280	245	313.91	322	283	336	68	190	52	468	404	392	1242
SPU_002372	1093	318	362.01	652	406	278.89	729.24	781	642.04	330	357	395.99	464	535	737.06	910	631	955.71	991	809	921	446	583	501	209.01	687	658	652.08	643.99	670	485.52	415.1	719	586	957	430.57	204	433	329	146	155	143	149	103	177.97	110	117.74	95.01	237
SPU_002373	9	7	11	144.07	341.01	88	192	199	87.06	56	136	129	240	238	174	524.06	198	406	570	347	260	29.01	19	28	47	123	141.04	143	167	140.06	207	150	208	428.49	483	438	503	553.99	519	608	666	606.98	30	6	24	63	78	107	164
SPU_002374	1112	1359.07	2265	7085.76	6657.93	7276.66	9419.64	11470.8	6154	6453.43	10764.8	10902	5885.73	3866.03	7129.95	4402.79	2721	2693	2344.1	1845	1917	2334	2464.01	3178.73	985	6670.87	7686.4	8416.67	9717.86	8414.58	8821.8	6568.37	10098	1445	1740.88	1257	1367	1553.97	1797.41	2091	2158.98	2004.69	310	749	574	5063.92	3536.86	3346.97	9495.82
SPU_002375	21	73	23.01	16	5	67	20	26	18	14	28	16	40	90	33	142	152	185	253	150	116	6.85	4.37	5.4	3.95	11.53	16.73	23.08	27.25	15.33	39.01	15	19.24	164.58	123	88	249	129.01	196	643.6	723.35	584.34	1	2	41.85	77.58	7	0	6
SPU_002376	2	1	18	1	8	1	0	1	3	0	1	1	5	34	16	4	13	5	86	72	41	23	17	31	11	22	36	23	27	40	16	19	55	416.03	464	364	436	358	704.02	1353.01	1699	1240.96	1076	633.98	1082.2	1154.66	830	717	1073
SPU_002378	1	24	12	40	19	25	43	45.02	79	23	87	68	716	769	1071	1272	871.88	833.99	1040.48	1176.94	1322.98	5	1	3	13	7	10.92	10	18	20	31	41	40	3351.39	2370	1328	3635.42	2111	2823.88	2714	3220.65	2757.68	0	17	16	275	124	186.13	228
SPU_002379	26	111	23	395.05	265.97	411	294	236	122	362	417	237	81	10	6	2	38	17	22	13	17	307	112.72	84	86	80	43	101	162	24	88	124	42	173	24	9	22	9	16	37	47	25	6	64	11	370.48	233	255	266
SPU_002380	81	86	49	79	65	129	66	97	37	13	28	113	78	46	64	104	54	61	164	167.01	171	128	187.8	28	84	709.04	93.38	695.92	362	441.15	696.02	350.03	506.02	207.22	212.85	113	148	253	190	269.99	420	257	42	62	112	199.87	161.98	141.98	364.75
SPU_002385	9	4	16	36	36	58	42	67	64	72	35	212	199	256	217	450	440	291	491	336	464.47	5	7	5	26	50	51	144	141	61	165	125	74	162	134	64	41	32	48	104	86	106	7	10	26	77.4	58	45	135
SPU_002386	109	182	124.47	147	127.97	123.04	101.99	131	62	75	133	142	286.06	493	532	455.41	269.1	437	329.23	256.29	222	99	109.23	150	50	110	125	78	108	112	90	125	118	292	519.01	226	219	364	290	158	171	168	43	16	19	24.97	31	19	20
SPU_002388	294.99	307	202	363	413	473	554	592.95	323	237	502	510.43	66	64	69	175	86	120	246.99	139	129	451.32	434	476.91	139	640.88	737.07	1024.65	1183.94	856.92	1036.3	720.75	963.88	144	173	98	93	72	105.97	146	154	158	193.09	412.07	266.01	1073	926.74	610.69	1993
SPU_002389	34	52	22	355.98	227.33	205	262	398	118	345	255.54	364.01	419	229.79	218	654.89	268	470.23	479.98	212.91	280	42	24	31	129	447	376	482.01	526	513.98	463	484	590	391	436	281	311	379	369	419.22	467.51	459	26	35	48	283	243.61	215	617
SPU_002395	208	231	232.48	769	565	997	731	913.07	398.9	286.94	1015.99	634	234	305	458	283.03	284	258.97	227	107	144	159	141.89	202	276	492	627	666	685.94	471	572	453.02	517	114	97	49	35	51.97	77	103	64	94	39	55	38	570	316	336	462
SPU_002397	0	0	0	0	0	0	1	0	2	0	0	0	0	1	0	6	0	1	2	2	1	0	0	1	0	0	0	0	0	0	0	0	0	0	5	0	4	0	4	10	7	4	5.55	3.92	12	5	5	2	0
SPU_002406	42.83	108	74	94	76	100	155.99	187	195	109	154.98	178	13	20	10	24	19	21	201	251	224.99	30	22	32	11	64	89	159	183	86	144.97	129.19	143	28	30.11	15	16	11	30	129	163.1	131.99	50	88	64.88	321.12	222.37	159	419.96
SPU_002414	87	23	15	140	80	416	142	193	145	79	211	109	159	146	114	239	127	218	230.99	86	80	765.39	100	358.96	587.44	346	1224.7	325	570.04	725.01	360.58	506	776.83	91	164	141	151.18	230.09	166	146.98	195.96	178	5	6	2	55	53	86	271.01
SPU_002420	0	0	0	0	1	0	1	0	0	0	1	2	0	1	0	0	2	2	2	0	0	0	0	0	0	0	0	0	0	0	0	0	0	0	7	1	0	3	0	0	0	0	0	0	1	0	0	0	0
SPU_002424	27	44	48	677	638	280	773.98	880.99	573.01	301	619	720	2641.16	1663.78	3164.73	2177.8	1159.62	1495.85	1426.31	1236	1273.73	189.22	29	16	221	134.94	34	281	205	296	294	186	373	2064.68	2816.5	1485	1237.7	1763.85	1485	1271.02	1382.03	1260.12	112	168.42	143	782	664.01	375	1417
SPU_002425	725	743	922.89	743	714.05	1176	1153.64	1081	586	793.95	578.98	897.23	336	443.99	383	935.11	734.3	537	619	519	509.28	337.74	307.11	360	255.01	430	525	707.05	718.08	599.01	703	545.04	766.25	393	281.98	195	223	185.03	187.64	167	165.97	196	30	25	25	48	84	61	205
SPU_002427	386.24	147.66	400.98	5425.23	4972.13	2013.23	6598.52	8096.16	6153.58	5535.61	9014.94	2978.99	24	47	480	64	180.89	196	198.98	305.29	170	778	569	781.02	1550.77	8872.98	12151.4	5252.61	15437.3	14727.9	5535.25	11729.4	18241.2	72	219.19	95.97	35	46	111	12	11	26	302	472.46	678	5266.37	3024.67	2693.87	6464.72
SPU_002428	94	82	130	235	327	395	460	669.95	442	203	371	470.14	290	413.05	794	659	321	325	488.2	334	352	54	70	105	168	708	712.93	1651.1	1977.15	1015	1741.7	1308.99	1270.98	317.94	348	130	103.96	98	160	136	118	136	72	134	72.1	467.84	396.81	358	2523.7
SPU_002431	431	637.23	460.97	785.66	660.43	1284.32	1550.1	1832.19	1100.55	1330.01	2346.19	2430.12	817	992.13	910.95	1005	1010.89	889.17	1089.77	879.63	903.94	223.93	266.93	357.95	373	1139.39	1490.77	3556.27	3510.95	1740.19	3941.71	2356.71	2174.77	1304.26	1522.05	268.37	252.97	189	334.46	306.39	243.29	250.41	178.03	388.36	340.02	1073.67	1020.94	890.47	4690.87
SPU_002432	1757.69	2460	3835.55	3747.1	2448.51	2649.3	3003.19	3542.1	2640.67	2494.06	2823.15	3296.72	6682.49	9900.33	9924.2	11632.5	9358.05	7946.25	10617.3	8715.49	8371.4	3277.43	3367.83	4657.19	749.96	1944.84	2497.33	1998	2508.57	2051.8	2246.01	2025.14	2448.64	4167.79	4848.92	2600.91	4008.28	3976.92	4290.15	8621.89	9528.76	8689.72	998.88	1806.04	773.7	931.92	1204.25	833.18	1868.95
SPU_002435	452	593.99	765	1361	1080	1103.82	1257.03	1190.75	1190.79	772	1264.36	1771	383	506.89	430.7	687	488	312	776.93	786	815.01	220	182	253	194	427	588	810.67	1047	570	860	842.03	713.98	124	243.95	59	37	55	45	66	52	39	245	540	274	657.99	685.01	558	1902
SPU_002437	0	0	0	2	1	1	1	2	5	3	5	10	0	3	5	6	4	3	5	10	5	0	0	1	5	2	3	6	12	2	8	9	4	0	0	0	0	1	0	0	0	0	0	0	0	1	5	2	17
SPU_002443	40	59	167	1852.99	725	1054.73	1649.85	2176.92	1099.95	1450	2357.03	1742	2221	1611	2875.82	2843.79	1509.63	1872	1602	1045	979	357	631	349.15	630	1923.38	1602.49	2250	2032	1894.36	2487	1769.02	2401.91	2230.71	2404.82	1541	1621.9	1986.11	2324.6	2600.66	2769.33	2400.2	123	146	154	948	1109.77	813.88	1428.01
SPU_002444	26	233.06	199	534.98	405.1	2739.67	892.25	903.64	1642.75	1116.01	797	916	41	121	253.01	61	18	17	27	15.05	7	119	126	150	285	932	1150.58	691	605	1005.99	823.95	638.99	1154.01	16	20	12	6	7	5	9	4	7	259	234	254.6	749.37	618.98	492	605
SPU_002447	254	309	21	68	232	249.07	100	47	90	21	377.95	44	178	520	139	732.93	418	396	824.01	855	938.99	22	27	12	26	62	35	83	51	47	89	55	64	215	262.03	115.09	327	231	469.76	1338.77	1337.01	1472	317	364	280	971	1010	729	2190.15
SPU_002451	348.92	439	1396.5	1750.58	2362.51	3294.06	4993.42	6012.61	3521.58	2874.34	5903.4	6524.18	2100.78	1647.39	2083.76	1447.2	1050.17	1057.93	635.67	564.55	510.52	255	438	467.78	337	1421	1706.01	2822.37	3099.96	1975.62	2926.09	2189.68	2617.76	684	1008	547	274.99	442	406	266.98	326	290.06	58	139	83	1294.61	991.2	994.29	3999.64
SPU_002452	28	1	176	1	14	0	6	15	2	30	24	3	7	3	5	27	7	16	51	28	51	11	6	5	1	1	1	23	1	1	50	1	1	3	4	3	60	20	36	250	312	265	10	2	1	112.02	58.93	8	6
SPU_002455	2	5	4	0	0	0	0	0	1	0	1	2	4	7	1	59	62	39	804.99	906	928.98	1	2	2	0	3	11	16	34	4	12	22	9	4	2	1	3	1	11	230	272	298	1	4	1	83	22	6	18
SPU_002458	81	175	391	103	157	100	268	262	222	327	198	350	3494	5271.2	5434.95	17140.4	13140.8	13859.8	24981.5	17394.7	19048	374	322	462	753	254.08	341	249	291	323	343	439.98	419	8578.39	8676.26	3209.71	9469.59	8598.08	9864.03	17593.7	20379.7	18789.8	323	80	439	181	75	194	171
SPU_002461	0	2	0	1	10	2	13	4	0	4	3	27	1061	1219	1427.65	984	594	753.86	191	50	56	0	0	0	0	0	0	1	0	1	0	2.01	2	281	393	289	99	530.89	346	364.86	335	420	1	1	1	0	1	2	3
SPU_002464	23	80	137	21	16	29	19	46	22	32	40	56	1398.99	1449.97	1483	5178.93	3948.94	4757.52	11270.3	6986.97	7825.15	32	55.01	37	44	23	23	32	42	37	46	33	25	2732.57	3357.26	1223	4072.1	3057.96	4254.91	7641.69	9094.93	8852.19	191	34	259.06	82	24	37	29
SPU_002465	728.17	1104	1391.01	886.06	889.98	1506.99	2703	3397.68	2747.91	1186	1426	3778.33	627	815.36	593	1636	1202	1157	1302	774	875	697	704	721	542	1747.49	1453	3714.85	2797.33	2533	3938.77	1857.89	3156	1686.05	1686	986	268	402	599	372	295.78	385	363	705.18	422	1172	1477.55	1326.25	3103.38
SPU_002466	100	47	172	158.09	255	219.38	164.16	163	172	140	391.01	281.98	298.89	293	222	349.58	255.01	254	248	199	160	54	73	62	19	165.16	228	375.8	319.01	373	408.01	177	406	192	277	185	138	183	203.01	250.99	230.52	241.99	60	144	108	727	387	304.17	899.32
SPU_002468	0	0	0	3	0	0	1	2	0	0	3	0	1	0	0	2	2	0	0	0	1	12	0	0	3	0	0	9	53	0	14	39	0	0	1	1	0	2	0	0	0	0	0	1	0	6	0	1	25
SPU_002475	11	24	124	406	207.05	130	179	81	84	90	104.13	254.99	482	321.27	488.95	987.96	464.08	900.41	649.01	390.01	453.15	208	282.19	229	224	1051	1026.24	1228.15	1430.99	969	1298.06	1109.46	1270.99	1312.37	1318.81	874.65	828.75	1351.75	1232.93	1138.72	1171.83	1053.04	174	346	204	1061	726	413.1	1456.96
SPU_002477	33	128	78	237.73	302	608.82	517.35	699.07	609.15	562.04	424	663	306.97	457	365	504	424.02	501	507.01	335	340.01	93.9	82	75	1154	801	461	775.83	878.25	576.01	782	743	725	517	599	320	399	714	445.02	416	472	406	30	54	56	808	384.97	456	1454.58
SPU_002478	105	37	75	438.03	562.98	318.38	360.43	385.03	316	147.93	502	260	293.58	661.04	1191.66	1293.13	753.98	1623.15	1201.48	571.58	781	43	34	31	189	394	478	518	462	1391	546	412.36	1694	889	879.99	485	561.98	1478.97	736.97	917	1218.15	668	215.99	229	272.49	448	841.84	687.94	1528.14
SPU_002480	316	256	369	4024.54	2608.59	2352.13	3979.99	4675.87	5409.6	1890	2624.51	5078.08	1859.94	1436.61	2281	1860.51	1100.99	1079.47	872.02	530.09	538	1215.73	1118	1011.93	1970.03	5388.3	5931.15	6016.04	7099.69	5577.15	6648.16	6707.95	6912.75	1268	1597	1016.44	1027.04	1607.66	1183.99	1140.01	1205	1139.46	2917.93	4022.46	4546.91	6009.77	4328.52	3662.74	6663.39
SPU_002481	0	0	0	1	0	0	0	0	1	0	0	0	1	68	1	2	8	9	215	115	132	0	2	0	0	2	0	0	0	1	1	0	0	4	4	0	0	4	0	22	34	22	27	0	6	4	131	10	7
SPU_002482	74	84	60	395.99	514.12	459.67	244.52	217	283	147	230	586	1342	1426.64	1181	2267.96	1652.36	2009.32	8280.82	6409.4	5996.05	419	453.12	572.99	1125	4766.97	5949.94	5983.28	4736.84	5642.54	5999.93	3916.89	5495.47	3743.45	3105.75	1378.73	3676.98	5062.01	2724.11	10711.6	11868.5	11636.8	714.19	635	774	3566.51	2826.43	3092.19	6257.73
SPU_002483	768.04	653.57	726	1618.42	1968.6	980.43	984.8	733.21	1000.64	750.09	2112.86	2427.33	220.42	616.18	323	1354.98	886.06	740.14	754.53	868.97	842.58	96	162	135	122	474.28	378	832	758	454	764	539.71	436	179	170	87	226	121.21	169	583.19	723	618	95.99	114	137	1505.14	1030	603.99	1795.18
SPU_002490	47	61	106	199	259	155	153	160	368	206	70.96	162	199	243	130	264	264	310	382	279	243	54	8	16	84	17	44	57	27	28	67	22	46	125	155	100	259	141.01	111	135	148	148	20	10	24	76	99	75	109
SPU_002494	95	146	119	88	87	158	91	111	85.85	155	74	164	411	569	695	391.98	304.1	469	348	252	250.95	29	47	53	39	138	200	214.84	233.2	175	206	167	170.01	420	425.08	281	165	337	255	133	162	119.64	29	62.77	25	92	91.99	86	247
SPU_002497	49	61	37	103	299	255	163	220	245	91	193	162	159	209	123	255	95	175	161	139	118	0	1	0	3	2	0	4	2	2	1	0	1	19	41	21	32	18	44	41	17	48.01	23	2	4	53	23	6	97
SPU_002498	170.98	156	283	487	753.84	773.76	1455.19	1929.2	1026.27	733	1866.15	1603.01	1339.01	1376.05	1403	2872.72	1093	1626.23	2210.36	1984.49	2191.26	298.99	443	550	365	1475.99	1892.83	2670.04	3513.03	1700.65	2492	2037.8	1844.14	779.71	1116	362	205	230	321	435	496	405	344	550	459	915	994.97	681.47	3489.02
SPU_002499	0	0	0	0	3	4	0	1	0	1	0	1	9	2	3	2	1	0	14	9	15	1	1	2	2	7	28	13	18	13	9	21	11	26	23	10	0	0	3	20	9	13	8	1	13	11	14	42	51
SPU_002507	205	218	342	640	927.96	255	255	219	422	509	316	392.99	227	219	197	461	346.66	207	290	241	275.78	32	54	73	31	224	304	362.54	346	376	414	193.09	427	75	109	90	82	85	89.02	158	134	116	65	70	90	149	174	150	202.11
SPU_002509	135	87	220	224	742.83	384	726	1024	662	542	1282.99	792.35	232.28	125	191	423	199	314.57	273	165	169	58	47	87	70	249	352	415	377	324	408	299	373.87	166	120	104	58	75	123	138	110	108	49	104	67	224	308	335	1275
SPU_002510	44	83	75	21	65	251	60	68	213	88	127	272	726	613	553.4	1961.99	1391	1202.09	622.68	406.94	359	46	28	48	33	99	168	130	178	167	164	153	187	526	828	540	377	738	783	686.83	763	680	133	63	100	220	130.01	116	261
SPU_002511	496	558.74	381.06	585	669.06	843.87	888	1187	845.01	486	645	1256	520	479	725	970.4	681.04	745.49	672.91	377	416	129	202	284	257	1526	1601	1843.8	1759	1819	1966.37	1515	2117.99	847	1057.21	581.94	527	752	735	653	653	585.96	126	685	362.14	2050	1285	1171.75	2807
SPU_002512	105	174.5	204	314.13	364.24	393	749.55	874.89	830.14	514.1	1092.62	1031.73	220.76	251.59	377	472.18	323.04	416.05	326.94	278.01	272.12	182	96	152.74	119.99	177.27	224	428.18	215.99	316	407	168.34	394.62	256.73	241	102	68	98	79	72	64	56	199.03	370.76	226.3	439	522.19	545.31	1618.38
SPU_002514	0	0	0	0	0	0	0	0	0	0	0	0	0	0	0	0	0	0	0	7	12	0	0	0	0	0	0	0	0	0	0	0	0	0	0	0	0	0	0	6	9	4	0	2	0	2	0	4	4
SPU_002516	327.98	178	703.89	3129.97	2358.91	1362	2911.04	3045	2963.41	2464	4881.16	2607	206	295	250	124	66	143	222.73	190	141	36	31	53.91	109	247.73	714.99	1548.97	901	484	1599	665.05	558	17	19	19	11	5	13	19	17	18	7	9.01	52	323.84	182	261	1022.44
SPU_002519	109	128	159	139	297	651	597	763.05	546	395	546	772	19	102	30	114	74	50	76	58	69.01	50	70	101	44	301.95	375	240.98	232	308	224.78	178	334	170	149	90	147	154	225	187	203	178	63	158	90	1068.09	1316.13	954	1398.91
SPU_002520	364	403	245	606.02	783	1117	884	1443.25	1116	1103.39	465	1313	650	290	555	1828.31	867.54	1036	1041.21	1036.65	807	520.76	520.03	614.06	434.63	1440.02	1351.86	1813.99	2166	2016.03	1890.96	1652	2466.01	610.48	659	400	562	579	606.06	706.97	807	792	314	276	287	784	911	622	1786.91
SPU_002521	5	6	13	16	28	37	25	29	40	4	82.43	76.37	135	94.99	92.11	333.55	188.34	237	201.57	217	178	1	0	0	0	1	0	2	2	1	3	2	0	118	105	93	59	126	170	125	131	115.27	1	15	3	75	24	15	26
SPU_002522	236.39	85.02	266	205	106	208.53	277.18	286.01	167	97	55	132	144	115	114	289.94	182	186	195	201	176	97	60	78	31	90	135	224	191.16	154	202	135	134	122	128	98	77	73	98	89	93	64	184	295	237.99	642	631	528	940.31
SPU_002523	809.03	612.14	1049.65	2188.85	1608.93	1673.21	2639.32	3401	2228.93	2376	3440.85	2204.79	927	849.96	1045.93	1031.04	624	738.05	617.5	440	467.38	138	210	239.53	215	929.92	1320.86	2178	2845.98	1127.42	2276.01	1775.33	1430	387	463.02	204	140	176	170.84	204	179	178	77	206	101	501	508.02	554.9	1883.57
SPU_002525	841.01	221	521	2051	1663.89	1393.87	1956.68	2625.97	1491.97	1648	3479.29	2239	5770.73	2941.01	7117.95	4265.01	2534.31	3394.99	2551.06	1830.55	1910.45	2361.97	2171.97	2900.01	1049	3404.97	5048.95	5365.98	6672.05	6445.69	5518.66	5048.9	7959.33	3298.41	3836.59	2291.08	1658.99	1998	1974.51	1668	1762	1757	338	580	571	440.36	1145.1	1235.49	4659.85
SPU_002526	0	0	0	0	0	0	1	0	0	0	0	0	5	1	1	2	2	24	18	61	46	2	4	2	0	4	4	2	1	1	1	0	3	3	0	0	2	1	3	2	8	4	60	46	147.48	65	104	100	65
SPU_002528	255	102	97	143	237.97	166	251	321	164	56	168	248	121	156	375	869	569	554	1036.66	558.72	564	1658.69	1303.03	1594.06	270	999.95	1336.08	1011.99	1221.29	1043.59	1007.06	1044.01	1204	479.39	471	296	864.94	614	682	822.12	1007.01	858	1563	2088	1823.02	996	979	783.15	1329
SPU_002529	305.6	350	438	1534.01	1146	1085.08	2278	2768.71	1165	1329.7	1863.01	3104.83	613	531	751.03	916.56	557	614.84	528.94	339	319	165	121	192.99	171	665.98	1017	1934	1956.68	1034.02	1860	1263.99	1361	261	315.98	139	87	111	138	209	180	185	82	583	150	898.89	812	577	2169
SPU_002530	14	31	48	238	226	352.6	444.01	677	126	190	690	454	97	123	88	258	151	254.06	303.99	101	139	33	29	36	78	115	201	138.83	192	173	142	198	204	104	108.87	63	62	66	119	102	114	108	43	125	106	1669.28	812	725.49	2805.87
SPU_002531	5	15	2	25	35	78.99	25	26	115	28	41	45	68	58	26	502	266	404.36	611	479	442.03	4	3	7	2	1	23	2	2	9	7	2	4	96	122	56	72	70	69	165	142	157	2	2	4	6	4	10	42
SPU_002533	475.97	532	607.02	709.98	1072	1447	2535.89	2813.69	1925	1520	2309.07	2661.63	518.01	561.02	393	698	558	486	597	450	438.01	166	185.03	225	420	1121.84	1452.47	3252.47	3691.51	1497.68	3383	2428.65	1857.65	337	470.97	195	119	216.01	202.01	246	243.01	269	186	289.98	368	690.01	673.99	624.48	1904.7
SPU_002534	131	265	359	1454.55	2038.21	2045.34	1691	2415.03	1144.03	621.58	2260	2165.6	878	779	824	1159	934	1030.34	1058.39	563.09	566	1491.99	1817.94	1978.12	444.01	1285	2048.29	1208	1725	1570	1195	1247.98	1756.09	992	1482.08	1268.18	842.93	1204	1169.07	1103.19	1343.36	1046	1506.11	1464.97	1054.02	1285.07	1084.88	1000.58	1996.98
SPU_002535	2	3	2	59	312	9.99	125.79	161	29	20	25.08	38	1880.07	1135	1940.51	1382.01	703	995	1072.89	910	850	21	20	35	20	56	76	53	56.46	66	86	50.01	100.5	1807.06	2356.95	1442.88	1464.01	1966.69	1627.93	1358.53	1497.89	1355.01	58	66	100	57	49	63	72
SPU_002536	1156.97	809	1766	2459.94	1874	2100.2	2752.16	3293.77	1824.67	1546.04	2426.01	3123.97	895	735.85	1133.63	1366	892.01	849.02	1247.93	957.26	907	266	327	375	191	1088.93	1427	2005	2418.36	1394	2078.92	1486.85	1678.99	774	836.92	487	306	276.99	400.99	331.64	320.87	297.05	191	421	292	2101.01	1458	1302.75	4852.23
SPU_002537	5	23	19	17	40	38	30	27	21	22	62	39	1	1	2	17	6	5	34	30	25	12	19	11	4	41	33	74.99	63	44	93	55.08	46	4	4	1	2	2	3	10	14	12	4	20	15	49	30	31	85
SPU_002545	85	91.98	122.55	209.03	304	582.02	546.72	708.64	404.12	415.01	1031.99	1263.55	444.72	409.21	487.91	574.74	345.06	554.61	344.75	240.41	226.45	3.21	0	0	11.79	25.51	7.89	66.21	110.2	15.52	99.15	88.41	34.65	151.21	228.44	59.6	50.35	88.12	84.36	79.32	54.58	65.01	0	3.65	3.78	19.23	34.91	12.27	300.52
SPU_002546	5	15	10	49	36	300	38	27	16	18	21	79	144	138	115	332.44	165	155	173	118	65	54	63	49	85	146	134.2	116	141	172	99	139	236	65	46	29	67	50	43	70	99	100	78	240.81	28	203	306	249	381
SPU_002552	66	28	29	59	43	63	180	199	81	48	94	98	1646	1137	1891.2	1348.99	848	981	1218.22	1052.6	943.14	91	94	98	140	835	826.99	1265.73	1307	927.09	1314	967.4	1118	392	473	294	169.15	269	218	489.08	486	462.9	13	34	32	153	149	106	359
SPU_002553	8267.29	15067.5	15517	16300	12700.2	12029.3	14807.6	16635.6	11827.2	11849.5	21753	21990.5	8055.99	6170.03	10785.2	8567.89	5390.23	5853.99	3917.26	3621.17	3039.4	8113.33	8225.79	8720.86	1088.04	6865.05	7620.18	8759.08	9455.32	8422.86	8892.28	6549.26	10105.8	3327.29	4150.85	2689.91	1589.02	2510.15	2290.08	1872.71	2215.97	1807.02	7653.71	10958.8	9207.56	7519.27	6985.49	5332.52	11742.6
SPU_002554	567.09	544	891.02	1394	1607.8	2297.71	2839.11	3073.63	2654.45	1409	3117.87	3290.86	539	660	638	969	754.88	756	613.68	424.91	457	3846.96	3557.99	5805.41	1964.01	4133	6661.81	4568.72	4346.78	6015.35	4813.74	3474.94	7137.56	1029.4	1254.74	781	867	1172.63	1169.98	1145.22	1197.94	1099	208	288.07	267.02	2137.99	2011.06	1761.27	3697.34
SPU_002555	1316.54	1704	2338.82	5542.02	5075.3	6804.9	11616.5	13425.9	7899.92	8240.34	15767.6	13459.1	1187	1267	1801.99	2336.06	1397	1561	1667.18	1380	1391.57	727.05	711	943.38	593	4056.39	4176.9	8042.56	10042.4	5054.83	8276.43	4927.09	6077.07	1003	1302.56	488.85	368	330	442	521	519	456	321	701.98	547.11	2541.31	1896.74	1839.75	7459.06
SPU_002557	167.75	218.45	380.45	357.97	546.28	1003.12	503.74	542.23	851.3	373.4	493.28	319.17	182.65	254.92	292.83	335.95	223.97	217.65	212.67	197.96	225.92	191	164	320	121	399.81	777.01	1051.96	1036.33	647	1089.63	814.03	768.07	355.83	278.05	214.93	235.01	252	253.14	350.53	392.11	415	104.69	99.04	132.82	632.96	350.46	278.42	578.41
SPU_002558	69	20	94.99	128	198	153	502	658	288	142	565	513.01	117	45	88	136	82	70	47	81	81	353	284.03	404	650.86	1793	2137.04	3314.54	3325	2388.13	3464.28	2701.98	2790	292	346.74	193	103	140	138	175	156	131.02	60	158	132	833	396	323	1004
SPU_002559	79.69	57	94	479	283.7	328	1201.55	1267	978.96	633	1436.67	1662	391	416	430	805.04	514.71	571	499.46	275	278.99	196	180.59	230	194	373.06	419	1071.57	1190.87	455.6	1152.98	720.97	563.11	447.05	576.97	131	144	141	194.78	234	173.03	160	219	424	395.38	543	576	540.57	1911
SPU_002560	149	416.99	351.24	496.22	157.23	203.89	458.36	404.8	148.04	56	208.92	412.23	173.32	260.02	305.47	707.61	566.44	463.46	1127.67	749.92	796.06	86	75	100	196.99	622.9	729	740	888.02	1055	789	848	1157.04	119	86	48	82	92	81.86	117	109	103	255	608	309	769	696.01	558	1239.48
SPU_002561	239	240.67	436	1478	223	351.98	453	458	1116.98	322.79	382	187	109.75	107	47	398	414	249.02	249.1	130	153.95	743.34	203.18	934	194	135.38	626	157	443.63	263	185	408	313	124	179	74	124	197	133	180	175	209	295	913.9	509	3008.99	2867.86	2562	5423.03
SPU_002562	48	990.94	63	89	124	805	155	98	245	295	507	469	2515	1998.89	2924.1	2354.1	1948	1720.02	1458.92	1249.01	1259.23	228	150	184	228	577	711	1046.87	1021.94	836	1135.95	876	1142	925	1248	589	588	623	757.96	741.72	555	714	334	272.98	364.99	393.1	470	254.01	689
SPU_002572	0	0	1	0	1	0	0	0	0	0	1	0	0	2	0	1	0	0	0	0	2	0	0	0	0	0	0	0	0	0	0	0	0	1	0	1	0	0	0	2	0	1	0	0	0	1	1	0	0
SPU_002574	1	0	1	2	9	0	3	3	2	1	1	2	7	4	2	30	86	67	179	110	45	0	0	0	0	0	0	2	0	2	0	1	2	26	33	3	76	41	106.01	260	201	276	0	1	0	1	1	0	2
SPU_002579	24	35.06	11	138	13	147	225	321	66	66	151	169	378	382.83	460	1466.39	729	1012.67	1157.58	1049.97	950.83	137.11	122	103	172	480.92	488	694	747.04	843	731	641	1060	280	360	158	104	118	125	193	201	199	137	146	204	784	495	496.23	1256.85
SPU_002585	24	82	75	180	212.79	350.84	183.86	231.71	141.87	118.9	158.95	251.31	119.13	198.71	96.17	206.98	93.99	192.84	586.43	447.92	377.89	109	63	112	192	415	558.7	1004.99	923.6	624.53	1037.61	738.11	762.19	342	411.97	210	74	136	174	173.84	89	158	21	26.39	17	89	86	76	408
SPU_002586	53.04	26.51	16.64	15.96	32.6	36	9	8.55	4	5	3	6	25.21	18	33.99	40.96	63.98	30	33.53	16.97	16	14	11	5	3	26	25	56	66	21	52	38	24	10	20	9	10	5	6	4	5	3	0	2	3	0	1	2	2
SPU_002588	1272.98	961.99	946.13	772	1059	814	596.95	691	506	311.39	590	767	812.61	804.47	1043.77	771	712.05	760.3	267	140	136	226	252	389.17	196.96	557	564	580	487	570.02	600	429	636	361	430.89	284	224	327	206	114	161	126	289	388	286.04	838.88	676.98	525.95	878
SPU_002589	52	128	93	359	38	188	146	144.99	200	278	278	59	2	10	2	5	1	0	32.99	47	56	7	8	5	3	13	8	8	3	3	10	6	3	28	33	22	24	17	25	47	83	57	2	1	3	6	6	5	18
SPU_002590	1471.98	1785.95	733	594.99	3287.92	1591.96	1329	1089.6	869	866	1466	1345.99	110	217	182	920	444	736	1078	659	531	639	599.43	414	499	664.04	564.43	728	742.96	648	772	694	728	1245	1204.97	836	1619.52	1541	2399	3082.76	3548.98	2969	537	490	729.98	1809.32	2074.47	1809.01	4728
SPU_002592	10	6	0	1	4	0	1	1	0	0	4	1	794.18	721.59	1190.99	1063.96	742.89	560.89	407	408.45	328	1	0	2	0	0	2	15.94	2	0	13	2	2	249	599.98	316	187.21	455.94	267.99	194	157	163	0	25	33	17	19	6	28
SPU_002593	143	114	95	89	87	90	87	50.99	79	64	48	67	137	192	216.15	168	80	199	212	123	145	5	10	14	15	35	62	66	50	59	66	45	97	249	224	177	259	241	279	230	254	239	331.6	499.97	246	764	759.97	749	1350.98
SPU_002597	3.01	1	0	0	0	3	3	0	10	6	14	0	0	0	0	14	0	3	1	13	12.46	0	0	0	0	0	0	0	1	0	0.94	0	0	0	1	0	0	1	0	5	0	1	9.85	7	0	4	9	31	16.69
SPU_002602	1	1	4	0	3	1	12	20	3	3	4	1	17	28	20	10	10	10	6	7	6	5	0	0	7	1	1	3	2	1	5	2	4	5	11	6	2	9	4	13	21	8	5	6	11	4	7	6	1
SPU_002603	177	274	364	134	429	425	395	551.99	233	163.1	331	507	5225.3	3465	5313	6497.39	3832.14	4150.3	2991	2337	1874.11	10	5	8	7	3	22	20	19	31	55	45	70	1024	1542	1158.95	915	1691	1117.12	2104.01	2257	1939.95	11	76	22	764	392	311.29	859.07
SPU_002605	4	9	15	2	0	0	3	5	6	4	3.09	14	58.08	14	20	1274.97	1161.57	1081	7161	5763.69	9867.4	0	0	0	0	0	1	3	3	2	1	2	1	296.96	326	283	141	362	302	1563.04	1703.97	1612.07	0	1	0	25	1	0	2
SPU_002606	11	46	111	9	17	22	19	30	17	22	39.01	35	896.08	1430.83	1315.03	5357.11	4042.93	4404.94	7579.08	5109.3	5330.91	112	76	169	457	119	150.88	86.03	131.93	172	101	150	164	2547.78	2511.39	1049	3123.96	2968.79	2958.1	6379.16	7524.4	6662.45	130	45	202	70	24	44	58
SPU_002613	301	91	106	410	427	415	402	316.46	397	197	434	479	292	210	391	565	275	316.95	301	308	323	74	53	43	62	437.84	435.11	1016	997.15	793	1031	649.98	858.23	233	280.11	168	148	217	189.07	210	211	242	23	20	41	239	187	99	825
SPU_002614	42	20	8	20	28	37	45	50	7	20	39	25	599.99	583	772.16	680.8	452	577	513	328.58	284	22	19	20	34	84	88	164	161	115	188	122	156	291	309	185	137	240	142	87	101	84.93	37	46	17	136	159	138	249
SPU_002616	311	421	597.84	2453.02	2259.04	2109.21	2061	2734.11	1868.57	2018.97	2444.12	3388.94	5000.56	5568.99	7848.94	8029.58	4289.81	5973.14	5864.87	4196.99	4179.26	110	108	160	267	913.77	1376.91	1121.94	1580.51	1141.99	1386.17	1261.95	1480	4126.94	5302.99	2875.8	3738.79	5094.76	4236.06	5733.64	6552.26	5933.94	177.49	154	245.01	2169.99	1603.2	1444.13	2853.85
SPU_002620	1292	1192	822	1034	1068	1055.15	1557	2204.44	255	432	77	1496	1014	882	1273	1195.99	1076.94	1221.98	1454.38	1002	894.01	1187	1162.12	342	155.97	831.9	292	1278.95	1371	1137	1276.95	1036	1397	1213	1423.84	905	923.98	1135.22	952.98	1330	1421	1406.97	169	451	252	812.65	742	969.99	1805
SPU_002628	12	29	37	154	49	175	250	320	95	102	41	113	95	240	259	241	129	115.98	78	85	79	115	86	71	62	268	328	259.04	264	307.02	246.01	255.23	369.96	170.88	209.97	93.97	164	178	156	132	120.99	120	76	34	26	51	162.02	30	91
SPU_002629	33	36	69	92	151	122	121.01	140	114	91	250	221	120	67	122	104	60	63.87	61	51	49	6	5.86	8	14	26	47	42	52	41	54	45	29	29	26	5	0	1	1	3	2	6	10	25	11	86	59	95	185
SPU_002631	76.32	6.99	0	26.4	5.73	16.51	19.38	17.12	15.58	11.8	17.12	21.58	2375.32	1893.73	3255.02	2477.31	1601.18	1777.13	1600.06	1109.39	975.2	4	2	0	1	1.23	4	4	3.06	4.01	3.03	4.92	8.11	1715.97	2477.72	1820.32	607.01	2010.03	1339	1067.11	1100.54	994.32	2	1	0	5	2	2	6.06
SPU_002632	0	0	1	0	0	0	0	0	0	0	0	0	0	1	0	1	0	2	4	4	7	0	0	0	0	0	0	0	0	0	0	0	0	0	2	1	4	3	1	1	7	2	0	0	0	0	0	0	0
SPU_002633	0	0	0	1	0	0	0	0	0	0	0	0	0	0	0	0	0	0	1	2	2	1	1	1	0	0	2	0	2	0	0	1	1	0	0	0	0	0	0	0	1	1	1	1	0	0	0	0	0
SPU_002634	0	2	2	0	0	1	0	2	1	1	2	1	63	66	10	1348	693.99	586.01	944	706	521	0	0	1	0	1	0	0	2	0	0	0	1	48	54	48	221	252	238	531	505	461	0	0	0	3	0	3	0
SPU_002635	0	5	0	4	3	21	0	1	1	24	8	2	20	16	12	45.21	31	3	63	338	313.52	12	4	54	3	0	27	3	6	4	3	5	3	4	2	2	11	8	14	84	111	92.98	636	325	358.85	607.92	466.01	292	725
SPU_002637	31	43	43	424.81	274	860.99	611.86	688.38	744	743.82	1145.68	705.91	1029	1323.71	2640.03	1472.11	1104	1649.01	1016.99	667.04	618	86	51	56	223	226	292	327.78	421	309	392	442	411	1226.98	1515.26	743	854	1256	1005.77	1087.97	1051	1037	65	105	134	1030.05	852	686	1410
SPU_002638	45	32	58	85	88	106	66	73	76	35	85	79	69	73	65	74	54	43	58	48	38	7	7	13	13	28	19	33	29	17	46	26	21	30	32	2	5	1	6	9.01	2	4	11	12	10	56	62	50	196
SPU_002640	968.32	1447	1480.41	1396	1549.11	2236.71	2014.98	2433.48	2110.48	1006.77	1988	2365.66	173	204.09	138	580.1	314.26	280	263	307.31	315	295	295.01	472.6	291.95	543	634	863	902	640.82	906	708.9	825	275	294	119	102	129	128	125	118	125	534.99	659	548	1187	877.23	993.12	2089.29
SPU_002644	7	11	10	5	38	58	46	44	152	32	77	144	76	97	138	211	152	134	192	81	84	237.39	201	279.03	386	1241.17	1427.51	1489	1672.45	1311.94	1472.99	1365	1551.12	254.03	236.01	129	125	162	180	111.98	135	118	114	328	238	457	496.99	368	818
SPU_002646	158	122	23	141	142	205	122.36	146	62	78	168	152	655	738.01	615	537	467.14	359.02	209	181	177	138	177.88	215	147	544.07	549.76	746.36	831	585.17	823.74	700.01	729.11	256.01	343.74	180.22	157	265.2	224	214	237.11	232	3	5	17	68	50	24	111
SPU_002647	363.78	598.64	386.62	470.67	477.8	737	480.84	432.09	424.07	469.16	938.95	389.35	640.32	615.03	647	599.03	347.22	347.75	325.69	298.39	258	215	191	212	177	303	359.97	400	416.04	307	423	321.38	353.39	201	280	144	68	220	158.03	142	152	135	237	243	203	273	302	155	453
SPU_002648	102	159	169	291	252.99	317	493	652.08	243	294	355	920	250	243	262	332	235	298	298.29	244	194	7	6	108	10	19	307	44	16	9	46	11	19	195	232.03	110	143	118	157	217	205	202.97	16.01	49	43	87	224	176	650
SPU_002649	150	139	169	157	354.17	370	406	474.12	275.09	388.51	234.49	571.01	498.25	482.04	550.1	1752.91	1102.84	1147.98	1460.98	1228.12	938.77	128.07	120	142	59	258	277	363.98	444	340	381	361.81	381	973.85	1110.49	610.48	596.13	911.71	799.07	782.04	778.67	691.02	284	409.6	509.76	825.09	879	690.86	1461.04
SPU_002650	35	75	41	127	121	167	97	85	40	50	44	47	64	161	136	616.04	424	297	760	843.67	1109	555	327.98	752	181	425	1078.04	1091.91	624	1080	1125	478.04	1240	1689	2663	2466.45	1861.98	2551.22	2391	1776.9	1694.03	1746.03	348	898	418	831	972	1022	2488
SPU_002651	61	148	114	91.91	316.01	531.06	161	188.24	318.26	318	608	589.38	1277.84	1127.14	1703.02	666.53	649.88	773.08	647.45	443.52	403	11	20	6	33.93	186	136.98	283	253	276	374	254.04	367.99	941	1354.66	555.98	696.75	732.44	702.08	751	809	770.92	57	37	52	224.83	320	285	1196
SPU_002654	10	12	53	14	24	10	5	10	4	11	28	14	139	68	85	238	159	185	175	147	161	7	2	5	1	1	5	73	3	2	85	4	7	271	452	356.4	161	261	241	278	271	245	7	5	8	26	37	19	60
SPU_002655	217	111	58	368	224	247	121	143	227	317.71	140	434	504.94	678	481	549	403	496	478	262	294	766.08	840.79	848.91	252.33	1252.36	1323.93	1314	1566.41	1654.01	1443	1267	2095	781	1029.84	540.95	485	746.61	691.55	608.75	667	607	71	95	60	758.35	517	418	970
SPU_002656	142.87	610	404	1469.76	297.98	2001.15	999.82	228	552	783.67	1307.6	2717.15	273	128	159	348.51	441.01	145	201	227	218.52	313	277	945.59	167	651	1333.75	1415.01	812.11	998	1505.01	689.26	1225.74	77	58.02	39	25	20	47	80	67	61.05	39	80	45	189	265	121	123.6
SPU_002659	11	3	16	40	53	13	31	52	19	2	15	88	17	13	2	9	17	23	161	98	97	8	10.02	266.04	1	9	310.18	11.93	14	9	9.01	12.95	11	22	37	9	14	13.49	95	8	4	4	26	5	48	11	16	29	30
SPU_002660	115.48	166.93	180.25	2560.89	805.33	660.51	525.76	223.86	1690.38	3614.18	1936.73	654.5	62.22	55.9	42.56	75.72	36.45	31.23	68.08	100.01	62.8	0	2	7	4	17	11	6	8	3	7	5	6	62	63	26	44	36	34	53	53	60	172	251	184.16	791.16	581	290	273.43
SPU_002663	9	18	70	205	111.01	166	102	134	125	97	200	205	18	32	21	36	20	24	30.24	25	22	51	19	17	82	320	313	291	269	494	264	243	566	130	148	101	138	195.6	143.43	192	214	210.07	77	145	94	247	289	520.33	448
SPU_002664	214	580.98	396.06	687	651.06	1820.99	2401.86	2714.3	1715.17	700.95	2713.07	578	490	321	604.03	1274.83	660.28	778	856.57	520.93	592	745.19	713	630.99	570.95	2886.85	2946.93	4393.08	4200.88	3458.91	4774.24	3087.95	4150.63	1462.03	1805	1236	1170.12	1577.76	1713.56	1832.7	1816.99	1646.01	209	296	311.98	1979.08	1602.11	887.04	4293.73
SPU_002672	30	5	59	58	155.34	56	246	142	266	218	121	96	56	78	50	174	109	127	196	94	95	210	161	174	259.48	448	509.97	687	706	588	717.05	673.5	786	248	267	103	156	188	240	242	214	228.01	28	39	50.4	246.02	323	152	951.95
SPU_002673	18	26	40	33	34	40	31	40	26	31	54	73	1321.47	1381.24	1421.92	2380.27	1138	1637.04	1870.93	1307.98	1318.37	596.99	559.45	842.19	512.83	1595.32	1954.97	2407.1	2539.31	2192.3	2431.37	1703.6	2396.26	700.51	947	470.54	419.35	469.01	447.08	653	723.6	636	1183.7	1002	1262.03	1525.31	1525.85	1513.94	3668.84
SPU_002674	4	135	2	8	7	142	18	38	2	12	79	16	37	96	51	133	63	90	86	48	76	14	13	16	11	34	72	24	21	29	24.11	12	50	249.88	272.02	166	187.22	280	205.02	167	180	194	44	150	26	61	115	52	78
SPU_002677	0	1	3	0	1	12	0	2	0	4	2	2	61	40	139	901	378.98	317	579.01	252	274	0	0	0	0	0	0	0	1	1	1	0	1	8	1	2	139	85	101	397.99	316	395	0	0	0	0	0	0	0
SPU_002679	2	386	258	45	302	322	99	80	183	154	122	310	17	31	56	9	17	16	29	25	20	1	7	3	2	9	4	4	29.03	6	5	19	2	4	7	0	11	5	20	35	24	28	6	1	0	9	6	10	1
SPU_002680	86	82	158	1275	1152.99	893.54	1220	1346	846	940	1472	1518	2313	3290.01	3149.9	3553	1876.65	2028.14	1356	735	856.4	2325	2330.95	2573.99	358.02	1385	1627.99	1768	1695.02	1756.17	1749.31	1339.03	2153.97	1643	1862.1	1119	1197.07	1708	1397	1258	1430	1223	1767.98	2299.13	2152.01	1745.01	1847	1223.96	3130.99
SPU_002681	18719.3	24484.1	22493.7	30473.1	27657.9	27631.2	27187.4	36023.5	22110.4	21147.6	36903.5	28662.6	41759.3	45912.4	65945.3	43413.9	33949.9	27463.2	20514.9	12591.1	12150.8	6154.3	7629.15	9462.9	10231.8	21150.6	23717.6	24182.9	25839.9	18546.7	26923	22685.6	22739.8	15222	24052.6	17947.5	13495.8	27236.5	20102.7	12201.5	12478.9	11215.6	14998.6	17773.6	18788.5	22268.4	16264.4	12227.7	20778.8
SPU_002684	52	159	75	187	161	424.99	227	285	248	593	368	232	234	346	447	383	227	320	250	147.97	137	51	37	50	50	195.02	260	461.01	409	329	479	317.77	343.02	359.22	486.88	279.07	145	259	237.16	267.42	243	315	73	141	139	314	268	163.02	221
SPU_002686	14	35	56	73	66	69	55	60	68	5	93	213.8	10	5	4	86	53	25	504.61	343	368.38	10	5	8	0	3	1	12	23	5	16	16	7	3	1.01	0	2	6	6	74	139.68	105	42.32	39.99	61.91	80.43	83.96	70.73	29.09
SPU_002687	1426.02	725.02	1506.77	6351.14	6836.64	5733.57	8453.46	9774.08	4838.85	5749.52	5959.73	9123.43	624.33	748	1078.73	1418	800	882.16	903.78	653.08	757.86	156	120	165.15	297	1713	2151.42	3318.07	3290.18	2698.55	3657.18	2591.87	3570.06	567.29	718.76	464	302	485	502.77	463	500.99	474	278	430.98	521	2520.36	1807	1557.56	4390.35
SPU_002691	109	82	257	1557.74	401.97	331	278	232	263	346	747	522	244	209	128	257.86	156	296	466	235	183	0	1	3	0	7	13	3	3	4	8	3	4	125	135	85.17	72	92	117	112	137	102	190	49	157	320.01	369.98	323.1	397
SPU_002692	82	79	137	215	206	396	244	258	563.43	429	477	352	240	236	138	345	185	229	244.97	151	159	46	44	63	49	281	355	481.98	547.01	540.12	489	357.13	590	338	399	286	177	208	273	358.01	378.98	327	98	138	229	373	467	457	1122
SPU_002693	0	1	5	8	5	4	26	38.04	3	11	6	0	45	19	7	81	36	101	92	99	92	17	8	17	5	7	5	17	20	4	23	28	4	106	216	107	85	66	77	61	63	55	5	8	5	7	11	15	17
SPU_002694	24	29	46	237	302	358	289.12	326	357.03	299	529.57	452	305	75	154	54	148	37	55	69	95	654.82	367	337	169	231.01	278	526	536	274.57	558.19	489	341.77	143	159	109	115	142	95	475	637	490	0	1	0	2	0	0	0
SPU_002695	118.72	213.8	177	298.9	351	568.71	283.93	351.14	473.09	351	138.94	432.36	111.72	175.11	141	92	51	56	133.15	144.97	130.98	299.13	151.99	284.61	138.8	220	175	125	55	301	153	69	361.73	67	58	46	39	45	23	210	195	197	27.35	8	9	38	19	14	3
SPU_002696	8	11	27	50	39	117	79	115.01	70	28	47	198	64	42	42	110	94	134	231	84	128	118	159.91	125	41	331	253.98	414.06	1048.02	827.35	478.96	712.01	997.42	257	290.01	168.14	128	142.94	178.86	211	242	226.23	539.09	795.98	682.07	1480	1533.99	996	2562.43
SPU_002700	74	33	100	533.73	893.04	518	646.07	681.96	586	287.17	1127	941.89	356.99	361.37	549.4	376.02	302	298	777.29	527.91	656	2	11	4	10	50	21	146.03	18	64	185	22	105	323	327	257	439	338	250	941	1224	1161.99	8	14	11	23	37	39	89
SPU_002709	70	92	122	58	84	193	523	752	393	439	156	338	172	313	290	394.17	251	216	174.5	168	184	281	251	384.98	235	513	749	992.14	1212.73	776.92	1041.03	955.91	923.97	172	236	109	70	63.99	74	85	86	65	54	93	74	266	262	225	505
SPU_002710	7	2	0	1	2	2	3	3	3	1	2	1	15	8	7	190	117	106	228	166	151	40	119	22	52.05	124	24	154	133	74	208	166	96	62	108	72	83	127	131	190	244	194	27.74	31.43	39.73	68.8	36	15.46	33.11
SPU_002714	1271.7	1513.93	1260	357	522.63	469.08	882.86	1048.52	643.83	426	774	1135	2075.09	1838.04	2320	2983.92	1806.88	2149.52	1780.01	1722	1672.6	97	38	84.01	71	310	539	1117.29	1179.03	595.99	1097.25	658.9	690.21	735.01	1023.02	565.04	240	371.31	334.62	449.51	502	453.31	42	20	20.14	120	142.07	104.78	466
SPU_002716	3194.68	5312.57	3615.16	4226.28	3067.82	3133	2770.7	3339.76	2165.63	2351.53	3597.72	2345.53	9486.15	9429.69	11277	14852.5	7783.9	9461.04	2862.99	1694.93	1859.01	1277.21	1038.85	1175.01	259.2	917.29	1142.5	1624.1	1639.02	949	1786	1366	1235	2880.83	3888.2	2093	2107.09	3379.74	2231.79	2238	2287.05	1948.71	1507.3	2145.45	2024.33	1421.12	1143.09	872.02	1587.02
SPU_002719	0	1	0	2	2	1	5	2	0	1	3	3	4	3	1	3	1	1	6	1	2	0	1	0	0	0	0	5	4	2	5	1	1	2	4	1	2	3	7	3	3	3	2	1	2	8	3	4	9
SPU_002723	54	166	203	350.01	623.12	968.61	1124.99	1536	460.99	777.27	1314.98	1139.58	583.85	759.13	782	1199	881.97	790	1186.01	924.34	836.52	46	18	50	149	305.72	450.34	1323	1252.42	691.24	1272.73	665.99	838.01	506	307.02	140.37	183	85	173.08	403.97	378	423.08	16	33	20	200	142	189.99	1787.51
SPU_002724	23	16	55	474	140	175	112	136	17	121	85	507	487	468.18	606.95	672	425	563.99	848	523.24	513	480	322	295	543	882	759	1003	916	914.02	1113	873	1052.05	765.04	1079	792.03	660.03	920.07	751	624.89	720.74	661	46	40.99	79	1158	802	1060	1428
SPU_002725	25	171	29	58	206	719	154	211	59	58	203	269	207	183	380	816.01	697.99	443.87	491	427	330	263	221	445.94	319.96	345.99	595	289	398	270.99	277.25	320.2	293	158	250	205	82	180	137	231	296.95	243	13	4	7	52	17	7	33
SPU_002727	38	60	137	574.01	580	806	372	394	720	195	517	535	219	270	379	583	312	361	415	292	286	288	277.6	356	96	535	497	532	416.98	526	486.94	308	650	225	232	162.34	166	224	169	262	359	262	52	100	91	288	188.33	185	353.28
SPU_002728	13	16	5	64	15	29	48	63	34	14	53	81	1223.52	871	961.63	831.99	577	834.88	703.97	481.18	350.92	16	70	78.92	27	288	339	490	179	153	524	92	214	918	1095.89	585.99	438	412.42	443.54	655.69	850	675	5	41	10	157	126.57	130	250
SPU_002733	11	4	18	14	22	92	184.81	257	174	91.07	190.87	130.85	97.47	120.26	96.73	207.13	151	115.8	233.9	194.92	231.65	3	3	7	33	36	28	131	143.01	25	122	74	33	57	61	3	4	3	3	4	2	2	2	2	1	13	10	5	44
SPU_002735	37.06	128	81	53	199	313.16	292	297	145.83	132	316.5	254	185.69	146	146.25	265	174	225	311	185.94	199	468	325	579.96	183	736.68	1101	1380	1858.44	1156	1530.85	1458	1354.98	455	466.01	354	218	295	443	360	374	403.36	189	505	367	825.14	888.16	880.5	2298.87
SPU_002737	0	1	7	20	0	0	17	19	6	34	30	13	7	16	64	7	2	1	9	13	16	4	1	2	0	1	7	10	8	0	7	6	6	1	3	0	1	0	1	1	2	0	12	7	8	58	57	32	95
SPU_002738	37	64	9	13	6	124	14	11	11	63	34	22	267	219	274.91	217	134	166.93	153.93	124	122	36.07	77	7	37	137	17	164	62	119	169	79	136	236	321	129	162	192	184	154	241.06	177	17	2	9	61	71	3	34
SPU_002744	0	31	1	1	2	65	4	3	1	5	0	1	10	5	2	159	123	139.78	201	123	108	0	0	0	0	1	1	1	1	1	2	1	0	5	4	1	18	8	33	138	177	150	1	0	0	1	0	1	0
SPU_002760	92	21	53	198	56	27	99	44	213	173	71	113	1033	936	990	2078	1369.69	1231.49	1375.63	1080.06	1275.84	81	90	298.13	143	1137	1675.78	787.01	1044.97	1606.84	847	802	1935.08	1417.23	1823.66	1395.66	1247.94	1698	1706	2009.37	2021.99	2045	76	97	100	443	328.96	303	642.53
SPU_002761	336	347	647.4	2019.73	933	1217.38	1783.99	2012.01	2119	1202	2898.05	2755.38	1335	701	1961.98	1282	659	886.98	618	544	532	14	5	22.83	29	46	157.91	126	297	221	133	273	304	683	1104	619.24	479.7	673	753.95	476	464	497	32	114	50	238	359	191.99	699
SPU_002764	56	803	122.97	248	155	527	219	201	409.35	300	309	249	110	366	515	1184.02	904	906.03	2028.84	1259	1716	80	183	345	99	261	444.95	270	154	104	317.99	152	146	256.96	423	236.93	260	392.27	286	462	457.98	513	519.74	196	415.94	801.92	782.87	479.65	1068.5
SPU_002769	62	33	58	63	129	114	128	137	246.37	50	55	105	434	435	409	585	492.99	725	676.28	390	358	51	22	119	112	425	578.27	853.55	560.91	776.99	940	447.01	960	183	214.28	117	103	103	118	123	138	121	21	29	27	274	249.17	247	1255
SPU_002774	17	22	30	251	407	192	418	598	43	362	232	483	169	103	107	362.9	246	220	249	141	173	7	11	5	14	73	91	74	80	84	96	73	91	211	208	149	175	193	221.94	244	299	278.83	17	3	13	220	104	143	87
SPU_002775	50	166	125	253	77	866.93	379	371.05	171.95	254.95	926	132	690.16	926.39	1143.19	790.96	423.03	603.99	508.95	300	330.01	510.05	491.7	592.01	348	734.29	961.19	975.73	1139.56	946	1116.18	990	1084.24	1319.01	1818.98	884.98	730.25	1290.24	985.09	836.18	878	822.23	1279.54	1478.51	1348.19	1460.84	1756.93	919.32	1617.94
SPU_002777	0	16	1	0	1	25	0	0	1	0	0	2	80.99	1	0	1	2.04	1	7	2.06	2	1	1	0	0	0	1	3	0	1	0	0	0	83	70	21	29	22	24	48	109.16	55	3.55	1	1	10.03	1.03	3	4
SPU_002779	300	340	1238.75	708	570	770	1612.53	1297	3336.9	921.2	1141	3075.83	4209.56	5025.33	5331.5	9289.21	4935.46	6175.71	5035	3430.97	3341.08	824	678	1074.01	805.74	2190.01	2544.13	3105.3	3334.18	2792.67	3211	2355.39	3370.95	3847.98	4809.43	4094.38	2124	3884.18	3267.04	3454.12	3242.55	3353.29	1353.92	762	940	1691.16	1902	1405.96	4004.28
SPU_002780	17	7	20	9	51	17	29	26	14	61	19	62	803.44	789	1002.97	1451	879.91	1011.71	1260	956	926.05	5	4	5	10	42	24	17	9	58	13	9	55	941	1102.66	587.99	726	1065.94	886	1087.87	1093	1129	25	14	60	46	41	46	56
SPU_002781	87	108	134	223	776	385	347	438	240	313	275	275	94	103.02	58	132	100	109.01	222	169	154	79	78	54	74	464	407	688.71	807	599.25	754.37	590.39	760	235.69	235	131	107	154.02	245.3	258	290	287	75	88	79	255	145	142	440
SPU_002783	2631	3743.87	1730	2332.24	1893.01	1914.12	1856.66	2075.78	2152.23	1311.43	1899.03	2944.7	6898.01	7450.01	11886.2	3548.01	1602.89	1881.04	903.09	566	594	1975.4	2489.58	2062	146	1478.15	1383.01	1772.25	1452.08	1679.39	1804	1087.15	2050.75	1938	2830.99	2810.86	565.39	1306.99	758	275	392	286	2696	3398.05	3091.59	1173.96	1284.99	783	1925.25
SPU_002786	0	0	0	0	0	0	0	0	0	0	1	2	1	5	0	10	0	1	0	2	2	0	0	0	0	1	1	0	0	2	1	1	0	2	6	2	8	2	5	5	1	4	0	0	0	0	0	0	1
SPU_002787	48.92	56.89	22.46	15.99	32.21	44.39	56.55	49.48	32.33	33.71	74.04	66.86	225.79	288.92	304.27	417.87	244.12	352.04	2981.95	3553.56	3745.6	2731.75	3177.99	2847.99	505	3966.42	4794.24	4966.04	5304.75	3809.11	5415.94	4012.88	4669.79	9836.48	13195.9	9671.73	6805.99	11451	8298.98	1842.96	2079.87	1550.16	4559.94	5876.08	5730.81	6456.14	4458.71	3424	8444.49
SPU_002788	49.83	27.63	98.9	366.14	416.56	292.98	548.71	668.45	318.2	248.76	618.33	409.42	1431.22	1416.86	3043.59	2004.3	2345.24	1840.09	2307.87	2659.07	2660.26	133	84.82	133.99	286.96	345.98	547.99	614.9	724.38	427	712.98	655.39	488.06	7599.37	10982.4	5662.07	4745.98	6919.92	6465.22	5582.74	7031.7	5702.47	1045.45	1056	1944.48	15398.1	10226	13083.1	17828.2
SPU_002789	22	39	25	747	237	103	648.9	663	288	198	802	510.14	663	593.45	554	925	507	905.82	770.05	268	295.04	63	40.04	63.26	40	174	207.64	260	223	229	283	213	278	515.22	712	407.08	441.01	614.83	408	484.98	481	401	20	47	52	270	171	202	712.01
SPU_002792	68	65	89	219	209.98	338	95	106	127	56	154	143	1474	1296	635	889	1127.88	2361.27	653.95	250	264	11	7	5	10.97	31	42	46	45	40	32	34	46	313	283	131	252	140	142	305	363	325	5	9	5	68	47	60	163
SPU_002807	122.49	23	17	233	351	42	55	40	38.99	43.88	24	68	220	210	381	773.98	355	332.81	617.99	425.51	471	134.98	154	355	37	226	752.01	305.07	241	211	345.01	197	277	892.69	1000.35	664	876	1080	871	997	1046.28	977.02	76	19	58	55	33	25	65
SPU_002808	339	192	210	940.87	757.12	718	725	1099.77	763.02	261.76	1220.02	1154.99	284	301	319	470	217.02	253	287.89	227	207	275.49	155	251	264	472.04	623.05	775.68	930.01	623	776.99	905.8	775.89	279	376	192	149	187	281	130	133	148	158	894.99	303	1656.46	1821.85	1440.99	3701.02
SPU_002810	33	266	168	184	170	219	293	327.33	1	5	3	2	62	42	64	250	37	172	458	226	177	0	1	3	2	2	1	2	1	5	1	4	4	2	7	1	5	9	4	11	6.1	15	26	41	34	120.52	95.67	103.17	294
SPU_002811	22	15	42	58	85	31	59	66	76	37	151	167	20	49	48	77	67	42	65	47	52	35	96	74	48	85	111	120	127	124	130	128	114	26	34	24	27	11	37	33	54	56	35	65	19	99	67	59	93
SPU_002812	41	10	60	5	88	52	11	11	12	40	8	40	19	21	14	124	62	93	148	47	71	1059.46	95	456	241	315	941.02	761.99	362	1016	810.75	379	1128.53	67	48	51	71.09	51	71	112	98	112	80	97	125	265	213.99	228	248.71
SPU_002813	2	0	2	7	1	3	6	5	35	11	11	0	49	106.01	174	121	45	45	83	51	76	28	38	40	41	26	16	14	1	49	11	6	59	152	127	148	150	178.99	183	182	183.88	259	76	362.99	201	713	525.99	720.67	1034.93
SPU_002814	66	50	113	167	36.99	95	44	49	144	39	202.76	32	9	8	6	3	1	7	1	1	0	149	134	185	124	775.5	904.98	1015	745.08	864	1140.09	567	999.87	67	96	58	20	32	22	6	0	6	18	20	52.64	112.17	156	144.09	268.83
SPU_002815	37	7	20	8	14	8	3	8	19	14	5	4	102	93	90	302.23	206	167	244	186	161	0	0	2	0	2	4	0	4	2	1	2	1	32	47	48	77	122	118	84	129	82	1	1	0	3	4	2	2
SPU_002816	0	0	0	0	1	0	0	0	1	0	0	0	0	0	2	4	3	4	315.98	194	210.99	0	0	0	1	0	1	0	1	0	0	0	1	1	2	1	19	2	14	90	164	77	0	0	0	0	0	1	1
SPU_002817	83	4	18	1	132	6	44	54	22	234	188	349	701.93	917	1477.03	1821.87	925	1339	1162	901.99	748	3793.55	3107	2448.45	1692.59	1823.63	1307.94	1402.9	1461.38	1964.89	1429.01	1493.9	2266.92	1443	1680.46	1240	1379.13	1545.16	1551.99	1356	1458.35	1356.6	809	1135.44	1115	1001.67	687	443	517
SPU_002819	223	460.11	177	82	232	329	239	278	202	20	188.99	74	517.52	642	830	838	619.8	609	854.98	527	475	3	14	7	1	20	12	1	17	17	6	10	21	305	503	329.84	498	740	547	408.94	309	417	20	3	5	26	40	2	3
SPU_002820	67	54	143	193	133	384.98	448.94	537.84	249	295	579	706	325.99	513.14	460	415	274	229	218	188	178	24	16	11	24	55	47	62	79	34	81	64	51	228	336	227	125	185	213.15	199.01	204	168	27	65.68	38	114	137	156	300
SPU_002826	552	1100	1184	1258.99	1817	1401.81	1249	1269	385	958	1614	1531	1110	946	1594.72	1402	517.37	847	880	745.01	771.66	195.92	206	258	180	611	803.78	692	742	668.9	802.34	608	884	450	463	238	313.78	517.99	424	470	551	441	66	94	70	257	321.28	258	514.01
SPU_002839	272	507	262.98	453.02	576.05	1198.01	3000.54	4044.43	2333	1962.99	2045.06	2516	752	807.02	627	1103.97	772.85	771.99	642	401.94	471.94	153	129	190	441	694	837.07	2545.52	2693	957	2304.37	1358	1098.01	542	635.11	59	41	37.77	86	77	60	59	117	231.16	172	293	325	370	846.01
SPU_002840	25	37	134	91	142	90.95	42	35	32	40	106	51	5	10	4	118	46	94	79	91.07	80	568	519	1091	275	419	807	281	79	159	257	63	161	19	60	24	19	19	12	32	29	26	40	343.01	139	1107	794	441	1784
SPU_002842	1273	834	1350	1497	1581	2470.8	2788.99	3414.38	2009.23	1996.18	3494.9	4056.66	816	669.2	1055	688	439.03	542.73	330	267	251	226	215	319	347.05	1612.35	2137.84	3110	3463.05	2492.56	3190.2	2083.01	3112.99	705	966	548.6	195	283	412.02	328	296	272	204	336	272	955	867.98	920	4051.01
SPU_002843	792	724	1192.02	615	395	420.72	576.52	457.93	477	1044	843.98	374	43	42	27	119	69	70	88	82	89	1095.96	1156	858	156	925	842.99	1317.03	1295.45	827.71	1260	1079	1006	156	202	116	67	97	100	46	49	54	17	28	19	86	71.01	81	254
SPU_002849	29	17	47	34	27	28	24	5	51	18	2	88	53	31	35	66.99	64	45	61	36	0	0	0	0	0	0	0	1	0	2	5	10	8	15	27	23	18	78	52	14	24	27	0	0	0	0	0	0	0
SPU_002851	403	281	596	1051.82	858	2316.83	2666.98	3335.18	2335.03	1723.81	4694.97	3274.99	710.99	741.71	800	1566	841.15	1154.07	1412.01	1157	1303.96	1879	2129.81	2570.18	863.04	3816.54	4360.7	7537.59	7691.69	5256.91	7401.82	4512.59	6167.79	1776.98	1687	778	1020.09	946.99	1128.23	1144.95	1278	1218.11	427.84	701	951.88	1486.91	1370.06	1063	2518.86
SPU_002852	4	17	59.06	8	13.99	20	13	14	29	29	54	53	8646.64	5007.1	11548	8834	11646.6	9476.81	11388.5	6157.39	9469.63	41	59	78	54	74	63.35	64	67	82.01	137	136	134	14873.8	6561.99	3753.93	9426.3	6606.34	9993.8	15057.1	19183.7	15964.8	3213.19	3596.29	3978.82	3938.69	2584.47	1973.77	3869.07
SPU_002853	348	80	441	261	59	107	364	397	45	92	253	395	26	94	24	47	62	77	129.06	68	68	43	53	43	45	110	94	174	212	189.5	196	167	261	54	62	58	33	58	33	72	47	113	7	9	12	61	46	33	153
SPU_002855	3	21	30	76	7	80	17	16	15	9	24	26	165	319	76	399	310	564.78	957.01	740	563.13	18	10	10	11	15	10	17	4	56	8	15	75	468	411	78.24	202	125	346	217	247	270.94	60	106	88	268	393	384	868
SPU_002859	464	761.05	687	1500.23	1430	2646.1	1845.91	2151.35	1509.13	1460.02	3302.53	1824.53	1048.69	978.59	1113.75	829	917.39	797.04	675.03	539.86	563.36	1373.6	1504	2281.49	587.85	2572.88	3468.94	4024.94	4321.66	3659.05	4352.64	3320.02	4627.6	657	837.55	644.98	388.06	486	576.29	713.25	662.26	665	98	240	193	1253	1433.34	1268.07	3567.12
SPU_002860	402.8	567	437.68	558	1053.56	1398.04	1977.01	2297	1174.21	1152.65	2512.65	1901.48	197	222.99	103.38	492	319.29	424.03	620.92	483.77	500.6	1120.15	995.05	1177.19	279.02	805.95	904.46	1440.81	1563.01	974	1334.21	1101	1220.89	333	267	163	141	82	193.73	186	215	216	464	1107	782	592.96	495	403	1362.99
SPU_002865	1203	1405.89	3061.45	1754.9	949.68	747	490.03	509.89	395.87	218	725.99	849	163.93	148	161.46	416.7	317	443.01	886.9	437.46	428.08	889	938.58	1867	567.21	730.14	1246	595.62	752.85	740	614.04	826	921	232	320.98	381	311.98	382	481.17	526	577.08	601	19	15	40	48	66	92	155
SPU_002866	135	203.01	103	588	424	1247.25	785	1082.37	496	1086.88	1897.74	1623.03	145	202.01	208	265	147	133.99	109	109	105	49	44	72	164	471	627.34	1340	1306.32	600.59	1390.99	873	808.16	135.84	142	43	57	65	82	73	78	78	216	485.98	449	635	614.76	543	1719.98
SPU_002874	8312.34	9853.34	12933.2	40766.6	30389.6	45799.7	55610.4	64620	34210	31897.2	52264.9	67678.3	2782.91	1956.93	3152.19	2428.2	1431.86	1606	823.92	575	599	18864.4	18231.3	22199	7369.06	38800.7	44348.6	75220.5	67453.5	50266.8	74760.4	45669	60553.2	1400.21	1883.95	1361.01	754.09	777.91	781	555	658	582	764.49	1745.07	936.01	5217.9	4037.29	3662.55	8313.11
SPU_002876	424	24	171.35	74	348	67	411	504	205	320	123	376	88	122	113	1395	587	553	741.03	756.47	638	9	28	17	16	65.44	37	35	18	65	34	18	87	51	77	26	16	54.77	36	92	54	72	1	8	5	6	7	10	37.62
SPU_002877	6	12	5	3	1	4	9	12	0	1	1	2	4	1	8	20	6	2	15.99	7	0	5	7	4.27	9	17.82	15.81	19.92	14.74	11.62	14.35	12.37	20.1	46.5	29.91	24	18	22.93	21	8	0	7	32	58	162	154	165	395.54	499.56
SPU_002878	1416	1694.99	1501.69	1940	1660.99	2519.09	1842	2071.54	1272	1540.06	1766	3530.62	223	375	434	643.86	312.12	484	501	321	398.87	341	413	383.99	368	1605.01	1986.27	4013.59	2400	1906.06	4261.06	1517.01	2276.49	534	467	346.32	244.44	283	302	334	355	399.08	339.65	566	706.77	1071.21	1042.31	882	3754.5
SPU_002879	0	0	0	0	0	0	0	0	0	0	0	0	0	3	7	4	1	0	0	1	0	0	0	0	0	0	0	0	0	0	0	0	0	0	0	2	2	1	2	2	2	2	0	0	0.85	0	0	0	0
SPU_002880	36	113	281	24	54	64	40	44	58	81.84	87	75	2414	4196.18	4497.56	12394	9404.53	9481.29	14559.6	10292.2	11027.3	87	89.06	105	107	46	64	79	82	78	80	82	83	6508	7369.47	2438.99	8337.71	7992.09	8266.84	12919.2	15771	13660	349	97	510	143	84	168.93	303
SPU_002882	382.7	478	428	377	598	775.99	592	713	532	352	657	478	372.06	399	488	813.04	437	491	789	673	633.15	340.99	373.98	364	459	1059.01	1204.26	1271	1528.08	1105	1305.98	1092	1297	340	421.99	238	172.04	238.98	261	428.93	482	471	217	464	399	1041.16	963.99	966	3099.02
SPU_002885	604.97	521.99	402	821.99	698.99	658	938	1317.64	333	674.99	472	487	481	706	666	819	491	653	768	429.59	438	538	562.93	647	118	476	678	628	664.26	586	675	555.68	742	620	811	382.96	433	478	551	582	625.02	590	474	668	731	765	587	447	1073
SPU_002889	210	226.66	885.97	2180.23	2236.86	1947.68	1981.02	2559.74	1789.08	1100.27	5286.86	1299.08	3356.89	2155.03	3357.62	3507.87	2298.27	2746.77	2239.73	1730.98	1510.92	953.92	1138.06	1478.17	580.46	971.86	1421.92	1829.21	2462.42	1386.96	1930.29	1924.44	1635.98	1542.41	2386.52	1501.88	1107.84	1847	1162.06	913.03	1216.98	1003.93	606.06	2014.23	771.07	2846.38	2271.59	2111.88	5619.58
SPU_002895	55	87	28.9	57	76	311	522.67	839	43	40	342.22	566	14947.9	9994.56	30632.8	70435.1	47672.2	65125.6	34898	20613.7	18702.8	53	14	23	12	22	33	96.89	86.66	84.06	131.02	88.09	128.92	26921.1	33137.3	52699.6	19067.1	61271.6	74623.4	50012.4	44984.4	45399.8	12	2	12	10	26	25	148
SPU_002901	650.51	430	250.95	424.99	460.98	386.99	421	644	336	351	656	439	343	401	327	1011	361.4	419	631.92	528.98	349	4670.2	4602.84	5354.18	1277	2355.86	3212	2100.63	2839.37	2667.08	2036	2469	3118.77	789.05	863.07	720.02	733.01	687.01	493	982	662	1122	2026.31	1311	2324.97	2841.49	2286.25	1398.99	3574.01
SPU_002904	5	1	3	3	5	4	9	18	12	3	18	11	50	48	25	122	44	60.48	73	59	57	2	1	0	4	3	7	16	32	12	6	22	16	32	73	15	13	12	14	18	19	21	115	261	187	460	386	334.23	1493.99
SPU_002908	54	182.03	185.99	197	566	1026	808.99	934.86	553.99	195	384	675	788	609.7	1030	1788.8	1224.96	1275.97	1486.99	866.72	1075.86	598.06	540.99	498	148	882.01	916.93	1087.5	1524.06	796.02	1110.59	930.51	937.02	840	417	231	581.01	412.8	616	1378.07	1042.01	1152.8	1440	1737.64	1629	3135.54	2350.54	2029.85	6370.68
SPU_002909	18	13	1	1	19	3	1	2	186	33	6	28	387	285	294.62	548.95	323	476	612	428	417	28	21	30	47	115	186	306	210	243	357	222	315	228	276	197	229	147	150	189	251	182	28	38	38	164	196	143	672
SPU_002914	390.43	1444.88	1768.07	3474.36	2712.79	3070.99	2873.67	3338.85	2259.16	2727.69	3819	5604.38	2092.42	2036.69	3041.83	3235.22	1854.01	2358.98	1836.07	1226.57	1143.77	1512.04	1931.59	2416.14	1403.7	5065.76	3665.47	4392.46	4882.38	5548.11	4782.1	4259.51	6695.36	2363.78	3299.09	2428.11	1395.84	2910.1	2190.06	1130.28	1148.14	1089.85	280.66	589.99	253.05	2176.8	2271.48	1453.61	3255.9
SPU_002918	20	18	25	189	168	222	355	401.31	225	246	495	407	275	316	288	612	296	477.99	340	166	113	10	14	7	26	65	110	159	198	148	159	135	158	166	246	121	120	172	144	185	206	223.64	55	91	60	524	469	350.99	1006.32
SPU_002925	40	113	97	140	194	304	619.99	787	321.25	435	808.4	845.01	680.04	559	605	628	412.86	231	143	105	88	40	37	40	165.13	435.03	546	1337.82	1275	675	1430	868.01	947	188	318	31	14	12	17	7	10	13	12	36	22	156	170	177	1209.6
SPU_002927	21	19	51	78	65	67	82	100	104	124	157	266	168	125	112	293	161	192	230	219	221	126	25	67.93	27	125	199	240.2	276	251	283	244	314	134	198	112	96	145	123	115	138	134	15	12	19	45	55	55	138
SPU_002928	0	2	2	0	39.12	0	1	1	1	0	0	0	83	198	120	270.03	161	221	207	115	100	19	6	7	13	6	4	16	4	7	12	9	11	249	270	205	224	252	298	130	155	158	17	8	25	107	74	69.38	302
SPU_002930	771	917	864	358	216.97	443.01	168	128	96	139	288.01	323	263	265	413.01	355	261	242	257.03	391	322	0	0	1	6	0	2	3	1	0	8	3	1	119	666	264	147	176	194	109	91	76	25	16	11	24	26	20	23
SPU_002933	740	749.99	1712.08	3044.96	2965.11	2958.82	4653.79	5606	2647.86	2450	4276	2016	1846.56	1801	2335.15	3010.11	2045	2472	2264.09	1545.95	1551.16	413	235	405	663	2793.24	4419.99	6462.26	7061.4	5125.89	6826.14	5036.85	6322.05	1118.01	1122	739	578	645.09	818.92	918	983.24	965.99	106	326.67	211	2940.84	2339.06	2341	6625.86
SPU_002934	11	15	2	7	38	48	25	34	15	34	36	16	625	425	904	1868	1150.72	1263.98	2088	1246.04	1311.88	22	27	26	88	148	198	221	215	220	209	173	259	355	447	238	317	264	271	222	217	221	191.98	589	368	1549.99	1210.19	447	1732
SPU_002935	63	72	67	675	429	899.18	867.05	1161	265.44	714	1670	2158.08	374	261	348	593	330	445.02	425	295	281	38	36	49	139	391	482.97	878	979.02	846	898.29	683	1012.18	393	409	242	181.04	195	232	233	228	205	21	53	40	393	432	310	1411.13
SPU_002936	787	749	736.98	548	493	357	540	610	538.89	306	612	868.01	150	178	210	205	115	142	208	124	152	22	12	46	30	51	184	181	175	115	196	172.96	151.21	169	158	139.01	103	87	167	134	150	180	65	87	104	281	184	139.97	318
SPU_002937	12	10	26	147	19	40	31	44	13	37	64	17	1067	1198.19	877.91	1236	1487.03	1352	2071.28	1350.69	1282	23	24	38	23	88	159	76	79	84	125	71	104	786.31	899	572.83	1098	1088	997	1583.54	1820.22	1627	67	25	75	68	47	53	93
SPU_002938	476	627	730	293	236.89	689.03	490	402	456	352.01	1133	971	632	767.74	562	762	299	450	452	297	267	36	6	125	58	45	246	78	57	82	80	60	103.09	178	171	149	158.74	145	186	175	134	179	62	149	76	278	275	234	555
SPU_002939	312.75	355.59	403.6	978.13	1355.38	1111	1361.83	1702.67	998.03	1640.15	1814.34	2149.14	3196.39	4178.09	6578.03	4117.11	3209.74	2779.07	2121.12	1500.99	1557.97	435.03	895.73	807.79	564	1184.23	1196	1622.95	1902.84	1173.99	1797.34	1305.94	1431.75	2178.81	3150.77	1981.43	1300.21	2061.58	1799.19	1849.78	1880.04	1774.36	2551.39	2603.16	1796.43	2549.1	2318.22	1646.99	2926.01
SPU_002941	309	586	420	554	332	846	786.47	823	556.99	734	1054.32	1013.68	148	151	124	432	195.02	225.77	415.01	277	313	42	28	42	24	134	164	500	592	280	461.09	258	305	46	78	33	23	13	20	113	98	106	10	30	16	89	98	76.03	470
SPU_002942	13	6	39	60	47	72	121	100	57	68	144	165	122	189	235	330.22	176	233	224	124	182	87.99	63	112	142	247	332.99	368	362	272.96	405.2	308.01	324	158.03	159	99	150	203	151	299	322.97	281	39	44	39	125	185	120	327
SPU_002944	78	63	73	50	42	49	119	187	57	22	65	62	177	131	172	125	102	84	119	86	83	163.98	274	182	38	268.98	208	338	410	340.03	305	281	405.99	193	228	143	83	134	133	115	152	126	135	186	186	252	325	274	579
SPU_002945	41	112	40	35	61	72	107	54.38	33	54	55	22	45	93	193	74.99	113	45	427	171	159	237	347	170	67	369.06	198	167	220	162	201	158	214	91	114	200	28	359.4	18	79	72	195	2180.91	1120	2226	1750	1395.8	1168	2505.53
SPU_002966	251.79	285	628	1198.86	1183.05	628.12	424.18	455.24	219	342.95	1060.64	845.46	1329.12	1260.74	1846.74	1505.49	1384.28	963.81	1102.24	951.16	1107.73	414.74	347.01	367.21	215	417.94	421.02	575.03	637.05	533	562	476.43	688.98	2421.14	2118.83	1448	1657	1524.46	1622.94	1236.91	1638.57	1418.16	110	243	91.03	324.06	276.25	231	761
SPU_002968	68	62	136	287	223	284	296	371	424.97	269	539	250	352	455	449	687	338	313.37	363.01	369.05	446	323.91	198	201	105	573	555	670	959	902	669	678	984.97	273	335	159	176.74	181	148	323	381.01	290	49	68	59	122	195	155	255
SPU_002969	1	0	49	1	0	3	0	0	2	1	4	0	1	2	0	0	0	0	5	1	6	0	0	0	0	0	0	0	2	0	2	0	0	6	4	3	4	0	3	55	58	52	120	100	128	409	167	148	248
SPU_002983	19.3	5.97	1	12.79	43.93	16.01	93.79	101.79	9.66	58.11	45.43	177.16	1347.89	1219.06	1431.54	1271.13	862.6	921.55	559.04	357.32	272.95	28	20.85	21.08	22.39	20	19.05	9.06	17.36	13.48	9.21	13.17	14.2	388.86	411.61	161.01	76.01	105.72	168.11	136	127.11	141.42	7.98	46.18	9.87	48.87	68.01	76	113.04
SPU_002988	126	103	142	278.99	412	659.04	503.98	547.82	288	121	365	249	188.98	140	47	177	123	159	169	98	133	6	3	17	50	67	204	93	51	101	84	64.94	144	155	173.08	105	105	95.01	121	129.01	158	158.73	7	21	31	245.95	219	133	981.97
SPU_002993	16	8	20	31	35	48	56.52	79	36	26	38	63	183	177.98	192	340.48	215.99	262	337	293.89	225.32	5	4	2	11	22	37	23	70	38	22	54	44	48	103	46	41	69	193	131	145.04	111	38	22	32	88	110	44	251
SPU_002998	57	28	150	1136.22	489	568	934	1293.28	1637.22	1088	1077.97	847	293	649	259	1434	936.62	1004.71	2609	1531.72	1437.31	164	157	229.85	274.95	960.85	1569	1601.99	1828.73	1735	1799.26	1648	2240.02	1366	1836.92	1002	1342.09	1278	1203.02	2513.9	2745.98	2535	151	172	205	645.82	614	616	1109
SPU_003007	31	148	68	233	185	719.93	526.98	536	85	189	103	622	54	34	48	70	31	116	106	66	53	62	22	55	166.99	146	210	85	124	133	103	135	162	519.1	768.52	538	304	457.99	460	370.48	316	360	6	16	23	40	40	76	100
SPU_003008	73.53	80.98	122	335	1008.2	552.95	325	390	113	128	342	632.03	113	138	150	418.01	247	285	258	234	242.87	80	128	139	123	231.85	299	309	432	299	367	286.06	393	187	267	158	90	103	108	123	105	105	221	553	393	435	622.99	740	1720.01
SPU_003009	619	425	403	187	467	385	393	513	475	158	179	293	210	199	380	351	255	325	349	312	333	541	666	770	459	687	868	710	832	808.76	701	693	991.78	1637	2880.67	2040.95	451	912.97	1061	97	93	89	208	347	207	519.16	491	407	1558.44
SPU_003010	0	12	0	0	13	0	3.2	3.28	1	1	1	1	207.07	153	34	417.28	391	238.18	396.84	409.18	296.75	0	0	0	0	0	0	0	1	4	1	0	10	48	16	20	35	43	59	89	95.17	58	0	0	0	2	0	0	0
SPU_003021	0	0	1	1	0	0	5	0	0	13	0	1	0	1	0	0	0	0	0	1	0	0	0	0	0	0	0	0	0	0	0	0	0	1	0	0	0	0	0	0	0	0	0	0	0	0	0	0	1
SPU_003025	4	1	3	2	2	2	5	2	0	0	0	3	11	8	8	9	5	12	17	26	11	0	2	0	1	2	2	2	2	0	1	0	0	1	0	0	0	0	1	0	0	0	2	10	4	2	2	3	0
SPU_003032	23	21	32	111	63	90	52	70	54	88	202	110	8	9	17	25	8	11	14	17	16	173	261	463.79	73	338	714	610.35	555.93	364.02	497	352	379	74	94	38	82	53	95	109	128	107	19	32	22.03	65	79	230	134
SPU_003033	216	487.93	874.04	1219.98	1062.99	1049	523.01	571.02	813	882	630.5	1071	430	259	357	599.18	309	407	402	355	366.08	109.99	68	78.85	98	138	173	133	160	128	141	128	161	201	145	131	165	207	271	354	306	356	262	166	441	1016.2	918	894	1271
SPU_003043	212	135	125	104.18	120	260.96	410	496.54	263	139	349	430	19	107	79	71	71	38	63	64	81	8	18	30	43	119	90	175	173	137	144	126	138	40	56.99	16	15.96	19	41	50	54	53	5	20.95	9	68	69	71	278
SPU_003045	144	326.04	21	2151.11	1042.96	1121.99	1031	847	1470.91	1079.91	1993.5	2230.33	1085.99	698.01	1102.61	902.03	670.67	648.63	550.94	371	471.6	61	53	74	118	193	251	319	375	301	309	282.8	332.99	107	122	44	19	28	27	15	7	13	394	661	272	475	567	414	915
SPU_003047	10	5	14	18	6	0	9	6	7	5	18	5	40	50	52	86	62	56	66	56	54	179	227	214	64	272	329	363	452	331.08	270	239.99	329	66	55	33	30	31	45	61	79	85	53	82	56	183	159	143	543
SPU_003048	104	32	172	474	932	375	1021.1	1220	1132.79	699.51	1428.27	1406.99	1084	1351	1515.99	1783.01	1067.88	1429.01	1647	1323.61	1167.46	369	225.79	185	259.06	1489.21	1378.33	1567.98	1854.96	3048.02	1667	1326	3661.99	1411	1507.07	973	789	947.6	1048.58	1058.78	1138	1077	58	28	63	396	260	375.98	733
SPU_003050	684.87	218	519.01	664.63	522	355.76	884	1234.94	660.86	732	796.98	551	378	363.74	358.93	507.09	337	358	502.99	428.93	361.79	328	172	681.62	293	1028.18	1887	1997.91	2102.85	1556	2086	1591	1889	322	367.7	222	206	217	290.05	407.26	370	400.03	294	1058.99	578.67	1055.22	1129.98	566.76	1699.72
SPU_003053	0	0	0	0	0	0	0	1	0	0	0	0	5	0	0	9	4	5	40	6	3	0	6	1	0	4	0	0	0	1	0	0	0	0	0	0	0	16	0	0	5	2	19	1	48	9	23	13	81
SPU_003062	195	135	287.02	389	554.98	249.99	178	299	58	125	620.93	213	541	187	696.1	1292.48	883.2	826.63	2043.11	5673.61	4077.36	69.05	145	79	85	89	46	199	210	52.05	223	231.33	55	87	111	52	15	11	28	41	70	30.47	574.59	440.8	304	461.54	452	266	95
SPU_003063	2	1	0	1	1	1	0	0	0	1	12	7	10	4	1	16	10	8	21	13	9	11	19	10	14	18	13	45	63	16	32	52	12	25	41	6	4	5	13	13	29	12	1	1	0	1	2	1	0
SPU_003065	87	151	54	104.65	47	155	56	83	65	49	90	92	75.15	74	180	89	45	95	111.99	98	120	18	14	14	4	73	88	103	99	76	89	65	105	202	244	147	132	166	179.94	168	210	152	8	8	13	64	57	53	96
SPU_003066	121	17	9	15	6	23	22	23	26	6	13.37	19	1293	991	1037.01	1009.98	564	557	244	144	114	21	19	15.16	39	98	74	56	90	42	77	108	58	189	367	175	107	202	160	94	95	123	1	0	0	9	4	1	16
SPU_003067	302.98	51	55	121	132	295	998.98	1675.62	1007	803	706	381	218	198	294.98	1433.8	428	433.05	843	512	562.96	240	236	261	648	2491	2955.48	2969	3191.97	3265.03	3450.9	3123.43	4120.01	1301	1258	731.06	931	1271.04	1122	1645	1597.01	1619.91	142	234	284	2175.44	2080.31	1572.91	3181.01
SPU_003068	18	10	9	29	42	67	73	116	152	35	136	35	216	201	321	223	192.99	210	203	153	170.43	9	3	10	27	29.01	32	14	14	37	16	21	62	98	129	71	87.81	95	128	118	89	145	10	53	32	96	144	94	158.27
SPU_003070	195	209	388.9	483	333	858	2177.02	2591.07	1797	1309.58	2699.7	2964.98	432	475	493.25	1544.92	807.78	1191.43	1392.22	1193.05	1045.02	1408.77	1113	1347	489	1516.54	1992.47	3104.92	4087.13	2647.52	2983.79	2707.78	3282.87	658	690.46	336	343.08	522	556.34	725	725	704.86	138.49	345.01	96	804	626	843.02	1512.94
SPU_003071	11	18	31	114	133	124	169	252.6	175	134.02	241.11	286.5	101.12	78	153.99	270.01	228.86	250.48	456.03	333.27	374.33	17	30	26	106.03	181.43	175	255	247	236	214	163	217	128	103.89	47	143	100.99	84	334	389	366.55	50	42	39	394	223	295	265
SPU_003072	483	122	514	790	641.21	141.94	595	176	852	768	247	1493	289.98	311	252.84	726	402	537	929.02	748.94	753.93	419.01	417	442	404.23	1533.08	1718	1953.08	2694.56	1854.98	2067.65	1978.21	2317.94	493.53	982.48	448.55	316.9	379.01	410.96	479.01	512.04	493.39	611.98	1205.02	883.77	1191.78	1156.55	731.03	2154.1
SPU_003073	34	27	43	498	388	273.04	467	466	349	169	548.01	927	276	456	365	713.59	469	713	540	359	409	40	62.11	21	29	148	56	96	279	382	111	277	490.02	395	467.97	303	500.87	462.41	467	540.59	663	570	134	79	151	134.59	169	147.08	303
SPU_003075	46	24	70	205	163.91	119	202	223	298	140	257	227	327	425.77	362	924.02	504	539	778.03	639	679	37	39	45	98	334.04	395	700.32	626	389	533	440	404.66	618.5	678	621.03	835.99	808.11	649	1595.01	1689.21	1763	297	56	98	480.65	938.96	792.07	924.51
SPU_003077	19	430	233.99	8	27	199	420.25	689	127	5	13	6	132	335	640	104	29	67	486	20	48	3	2	7	4	2	6	10	8	5	14	10	4	120.04	51	69	599.86	72	64	150	272	588.99	5	9	3	37	11	5	13
SPU_003078	518.44	186	287.97	286	691	311	587	698.01	810	425	344.03	232	30	188	15	60	43	41	204	70	98	405.36	308	377	62	750.99	856	1844.73	1957.34	1098.01	1905	1101.97	1343	172	318.97	127.99	52	66	54	100	123.54	122	238	273.07	567	690	421	403	1851.5
SPU_003079	4	5	15	416.89	9	14	5	6	26	3	2	114	7	14	11	13	19	11	28	15	16.01	117	4	9	48	8	7	12	25	94	15	23	115	23	20	21	30	11	15	51	27	44	47	81.95	18	38	54	9	45
SPU_003083	14	27	82	720	92	330	140	169	356	194	600	482	64	107	98	179	136	140	143	86	91	41	33	101	140.95	486.64	748.04	855.89	593.92	603.29	764.02	619.15	727.31	243	330.16	178.88	205	274	270.4	195	196.98	188	33.81	48	110	554.96	511.01	588	703
SPU_003085	26	39	35	283	277	186	317	446.33	58	184.44	316	386	87.98	156	122	278	145	180	199	122	124	201	268	581.97	159.91	699	1825.99	921.78	1226.92	1230.96	898.22	911.99	1468.39	439.99	423.98	425.99	357.95	518.94	461.88	646.86	637.99	586	187.99	396	234	1362.92	1033	1360	3202.02
SPU_003087	68	85	91	852	651	612.95	408	501	876	190	1112.02	1098	751	1396.01	1222	1735.75	976	1347.98	1080.05	639	652	263	275	307	239.14	1175.99	1093.06	1441.03	1609	2002.19	1537.58	1337.99	2530.32	439.25	425.79	402	500	463	574	721.05	737	678	607	2341.99	1265	2675.12	1282.99	937.97	2459.03
SPU_003095	0	0	0	0	0	1	0	0	0	0	0	0	2	36	3	19	30	10	5	1	23	0	0	0	0	0	0	0	0	0	1	1	0	4	2	2	2	0	3	2	3	3	1	1	3	5	6	9	11
SPU_003098	1	4	0	1	1	7	4	7	3	0	3	6	1	2	2	6	0	16	34	52	66	0	0	0	0	0	0	0	0	0	1	0	0	13	13	4	2	1	2	3	6	2	13	19	83	12	22	6	35
SPU_003099	395	428	509	3143.93	1093	1197.02	1672	1603.87	1181.93	831.48	1437.99	1380	170	189	149	354	255	349	422	262	296	3	6	0	9	10	5	7	4	9	16	7	9	196	257	150	111	142.23	136	190	164	223	42	101	59	279	242	196	445
SPU_003100	6	9	7	17.01	25	38	85	121	89	98	67	151	43	52	54	150	81	136	136	117	123	6	10	25	10	56	68	297	275	121.04	328	128	137	82	66	21	14	25	23	47	32	33	5	6	3	40	20	10	71
SPU_003102	928.15	962	1430.87	1658.9	1583	1835.36	1443	1521.3	2705.7	1555.01	866.01	2406	2968.13	3307.14	3224	3661	2376.73	2944.51	2950.19	2138.42	2079.99	7035.36	8657.62	7770.01	1682	5299.59	5776.35	5396.34	6541.26	5180.43	5715.07	5502.92	6591.32	4638.03	2847.54	1431.71	3764.82	1982.91	1726.23	2435.99	2605.09	2166.19	839.99	3805.87	1289	14732.9	9657.91	8481.34	15239.5
SPU_003104	212	318	211	546	461.22	373.01	206	337	310	124	213	157	579.94	616.68	610.1	1162	575.95	710.83	1459.08	1026.04	969	355.99	431	504	206	1267.53	1453	1571	1694.04	1487.01	1718.57	1387	1910.95	827	795	465	733	779.07	756.04	1977.05	2214.26	2049.19	150	345.24	343	433.02	405	230	610.04
SPU_003105	0	1	8	0	1	1	0	1	2	1	0	2	5	7	2	429	165	240	290	142	165	1	0	0	0	1	0	5	2	2	8	2	3	481	626	373	254	710	498	479.42	486	444	1	0	1	0	2	0	2
SPU_003107	516.98	574	1006	9428	8803.83	8372.43	10856.9	14475.5	7806.82	7755.7	16086.6	15109.5	25989	32052	32122.2	39751.4	23112.7	30745.2	16432.7	11545.8	12847.1	1797.36	1560.01	976	4318.48	10029.3	7072.72	11564.2	14510	9215	13863.1	13377.8	11793	17463.3	25363.2	10954.6	11713.3	20644.2	11730.9	15356.2	14678.5	14462.9	490.13	336.05	688.23	2902.98	2636.21	2359.99	3045.12
SPU_003108	12	96	82	56	84	58	58	47	86	40	139.98	64	372	621	419.99	2317.04	1251	1963.01	4503.01	2852.12	3461.59	0	0	0	0	0	0	0	2	0	0.99	0	0	6	5	1	244.6	48.11	56.43	1776.17	1971.8	1593.97	0	1	0	0	0	0	1
SPU_003109	538.01	1373	760.91	1211	490	1657	1112	1580.36	877	1009.82	1854.03	1039.24	257	282	359.99	597	315.11	346.93	374	206.97	232	357	546	594	270	1057.02	1380.51	831	828	1212	896	834.14	1508	320	278	240	347	427	374.39	401	411.54	448	120	218	221.97	1429	1174.96	763.81	1634.02
SPU_003110	772	720	1029	1749.71	1712.71	1601.92	1461	1799	1532.08	475	1151	1160.18	710	1082.57	924.1	2813.43	1543.09	2058.29	3513	2439.98	2585.55	498	604.09	594	331	1384.12	1741.59	2177.21	2441.88	1926	2507.05	2091.92	2459.02	2431.76	3250.33	2053.12	2671.95	3127.22	3130.97	3610.17	3956.84	3474.99	103	72	164	770.05	535	418	1296
SPU_003114	257	314	499	623	755.14	1441.08	1775.95	2187.69	845.45	936.63	1933.8	1581.65	3134.23	3447.01	4450.26	6188.17	2447.99	3331.54	4389.57	2694	2416	241	219	284	138	623.7	816.32	1046.98	1034.01	932	1004	747	1061	2322.2	3056.38	2091	1628.98	2283.42	2404.48	3145.07	3429.72	3120.2	325	686	545	1185.97	1029.65	838	2015.04
SPU_003115	137	121	264	539	760	1073.97	1543.82	1932	1475.42	672	2149.45	1266.96	190	183	268	477	271.99	297	281	197	281.99	294	340	453	239	621	894	1577.94	1768.97	967	1476	1086	1200	241	210	99	76	79.03	138	170	128	145.01	130	271	138	284.97	416	414.05	1672.92
SPU_003116	45	54	47	916.12	1068.92	534	326	383	221	319	332	634	526	341	606	263	165	167	141	108.21	111	17	12	16	73	145	166	227	195.97	218	205	209	250.99	339	452	238	231	400	274	275	268.99	223	17	9	9	48	56	67	62
SPU_003119	23.34	23	39	36	29	69	41	62	25	14	46	26	190	123	108	201	117	99	189	133	148	13	13	14	20	69	64	189	104	123	169	96	116	97	96	52	34	34	54	137	141	139	19	25	16	94	129	95	638
SPU_003121	1146	2586.01	2472.02	2022.99	955	2433.85	1964.08	2446.95	1275	1367	1644.93	1372	148	278	318.94	175.94	247	241	190.04	123.01	129.15	241.02	202	517.01	339	592	1251.96	1235	964	1220.81	1291.77	705.12	1464.01	322	370.01	309	147.05	270	221.97	195.74	160	211	651.94	1162.56	622.2	582.71	859.04	384.45	1667.97
SPU_003122	37	36	15	180	302	217.04	110	137	152	90	373	252	74	100	124	138	102	124	107	92	103	40	37	19	41	186	238	455	402	343	456	303.39	420.1	93	138.96	72	47.99	73	37	74	65	58	22	60	47	233	243	142	339
SPU_003123	2690.09	1497	902.48	516.99	1649.96	1047.85	1496	2100.53	1227	881.86	2062.28	1281	6962.55	8039.45	10206.8	7297.23	4185.9	5737.82	4475.7	3457.54	3551.99	970	792	1175.39	315	1639.99	1911.82	1604	1517	1708.09	1703.22	1254.9	2050	3282.51	4039.6	3132.01	1941.98	3105.6	3051.2	2374.99	2594.99	2398	309	215	422	598	510	440	664.04
SPU_003128	311	158	279.89	307	421	471	1035	1352.04	408	671	1537.82	679	210	244	231	478	188	375	261.8	143	142	1146	1005.98	1093.01	440	1744	1770.54	2398.06	3243.58	1911.13	2562	2418.02	2349.99	320	304	183	118	145	157	142	140	147	82.01	141	71	595.43	682.03	442	1486.84
SPU_003131	18	54	29	102	68	203	119	153	102	82	130	131	77	80	81	205.98	127	144.96	142	108	105	9	7	7	29	55	37	31	28	25	39	33	43	142	141	88	96.99	137	173	128	102	143	16	6	7	95.41	105	99	195
SPU_003132	124	26	32	68	86.85	285.03	151	186.18	82.95	103	287	280	172	217	136	364	186	217	228	233	216	14	9	0	8	29	6	47	134.01	10	62	91	18	142	131	108	102	102	119	189	208	216	16	5	12	52	50	113	332
SPU_003133	33	72.07	77	161.16	144	180	317.72	57	121	83	234	516.08	1306.94	1244.95	1684.99	1625.05	1125.05	1183.42	988.36	790	643.14	20	139.01	8	13	133.02	69.9	108	221.91	120.39	126	149.08	136.17	824.9	768.41	383.17	552.15	935.02	466.09	610.11	869.89	472	67	76.98	98	133.97	172.75	150.94	226.96
SPU_003134	1	0	0	7	4	0	12	18	2	6	6	1	0	2	3	22	5	13	50	47	36	517	520	512	148	192	244	386	351.92	198	390	345.14	240	30	34	17	13	8	9	99	131	110	50	32	40	128	99	125	156
SPU_003135	1	1	32	28	4	4	36	11	47	9	15	110.01	72	101	91	106	83	149	119	79	90	189	221	273	67	231	328.51	558	481	290.23	512	298	353.03	173	167	94	108	150	133	101	116	130	70.01	109.15	119	304.02	303	497	1272
SPU_003136	49	7	6	28	16.05	13	6	8	10	3	24	11	6	2	7	30	34	34	133	95	98	0	0	0	0	0	0	0	0	0	4	1	0	8	6	5	6	3	1	26	24	15	0	0	0	3	2	2	6
SPU_003139	491	414	494.95	957	714	460	726	996	425.99	352	833.02	1291	612	291	330	294	275	325	465	226	261	914.1	868.63	796.63	165.08	1092.13	1117.66	977.56	1213.99	1192.04	1028.67	926.32	1510.05	96	101	43	55	94	63	82	91	107.01	243.99	204	239	676	429.87	436.05	435
SPU_003140	10	4	14	31	78.2	26	31	43	40	29	39	44	48	65	48	220	67	127	136	72	93	1	0	0	0	2	3	24	8	6	26	11	8	51	51	47	34.5	32	59	53	44	48	28	28	42	51	45	25	117
SPU_003149	14	8	24	103	13	36	130	195	12	12	183	17	111	156	224	247	144	164.3	154	116	160	14	14	13	46	123	106	215	107	156	189.03	95	162	45	55	21	28	18	26	51	43	30	5	10	14	72	86	84	258
SPU_003151	0	0	0	0	0	0	0	0	0	0	0	0	1.1	1	0	0	1	1	0	2	1	1	0	0	2	1	2	0	1	0	0	0	2	0	0	0	0	0	0	0	0	0	3	1	2	9	3	1	6
SPU_003152	168	204	119	544	619	516.46	1245.97	1569	1023.26	420	921	1304	344.02	372	288	449	299.66	298	248	179	177	208	265	353	219	567.85	702.14	1302.01	1182.91	693.99	1108	791.79	774.83	342	375	257	152	183	162.01	168	135	162	130	201	82	553.25	454	401	1698.18
SPU_003153	780.98	514	687	743	511.34	703	961.99	1362	778	790	1001	995	101	179	259.05	317	198.98	238	245.29	206.99	149.57	83	95	136	97	269	259	284	355	291	300	372	348	287.73	269	230	265	278.88	406.83	410.12	389	435	1078	1239	1215	1833.02	1369	1208	3360.04
SPU_003158	342	257	554.73	506	475.01	782.34	619	705.08	498.13	304.83	604	578	258	188	202	420	321	469.96	654	522	516.88	317.07	463	510.73	291.85	697	722	1283.92	1262.01	916.14	1149.1	905	1020.16	232	316	132.9	121	130.56	191.99	270.81	203	266	436	666.87	481	1354.56	1286	1176.63	3902.89
SPU_003162	612.42	566.59	570.95	1213.32	1021.2	1141.54	1102.74	1368.2	1195.08	1059.59	1423.88	1634.11	1998.17	1721.91	2401.57	2326.38	1119.01	1969.51	1639.24	1037.3	1183.2	450.28	471.88	631.16	229.48	769.63	1000.23	1198	1421.22	1032.82	1169.04	938.94	1253.4	202.53	350.19	179.08	205.31	187.87	225.8	449.44	449.48	456.87	35.17	33.58	31.56	182.05	150.45	130.26	358.31
SPU_003166	24	38	21	39	59.99	102	36	51	31	71	104	259	7854	8982.92	10392.3	10934.9	7496.63	8312.34	4784.16	2730.13	3070.93	704	1301	1070	807	1423	1100	1053.02	2524	1611.99	1023.92	2198.16	1936.49	5651.33	8453.03	4677.13	5176.99	7794.75	5949.22	6516.49	6048.48	6079.36	88	277	178	2077.38	1509	1506.94	3122.08
SPU_003170	16	1	41	1	17	1.49	6	3	2	3	4	1	132	5	28	70	39	95	383	351	294	0	0	0	1	2	6	17	5	7	16	4	6	127	170	85	70	101	122	102	154	101	13	38	11	45	51	50	68
SPU_003172	244	212	414.01	153	186	178	506	662	227	371	566	400	131	101	108	146	188	94	85.01	59	70	1165	1244	953	229	850.98	685	878	797	1316	962	647	1609.76	315	420	299.99	225.05	357	275	235	226	241	928.01	1199.34	1014	1127	1032	687.15	1649.07
SPU_003174	31	13	45.85	114	295	97	197	303	122	45	131	301.06	163	154	156	278.03	147	152	138	128	117.01	11	15	8	26	104	93	102	51	85	82	42	73	55	32	24	30	34	67	78	91	101	10	26	20	194.02	207	219.01	156
SPU_003177	71	25	19	112	244	105.96	204	268	113.99	139	133	84	9	18	7	102	26	34	93	108	48.01	122	291.08	226	73	324	255	231	149	476	242.94	127	561	91	42	36	28	56	96	146	179	155.22	272	245.98	173.07	526.68	350.79	490.32	421.83
SPU_003181	106	115	141	223	194	305.81	223.14	283.11	133.96	174.75	371	323.76	247.02	151	210.04	262.09	129	159.98	168.99	159.71	163.48	94	66	85	137.02	295	303.26	457	550	392	424	373	467	169	206	96	125	84	120	155.01	201	182	34	114	121	433	347.13	263	946.02
SPU_003182	1465.09	1931.72	1886.96	3710.24	3436.96	2602.88	1981.43	2278	1759.02	1304.37	1613.92	1471.98	2482.1	2761.01	1829.52	3468.1	3561.69	5720.97	5493.4	3886.01	2638.18	81	81	129	306	375	558.62	230	384	531	271	343.59	604	1571.01	2589.02	1825.67	1558.24	2404.13	1693.32	2971	3505.23	2811.23	56	96	87.99	627.01	665.32	426	1757.21
SPU_003185	5	2	1	2	23	3	5	7	38	15	37	2	4	3	41	5	10	6	3	54	5	0	0	0	0	0	0	0	0	0	0	0	1	9	25	3	2	2	2	3	4	2	66	3	194	0	66	0	29
SPU_003187	272	3048.66	617.02	4068.44	2263.53	5186.29	1677	2531.77	2217.68	237	497.99	658.98	196	234.24	204.43	529.01	227	308	605.97	432.99	475.22	3307.53	3334.32	3713.01	1038	3168	3559.12	3495.31	3665.11	3252.64	3553.87	2804.51	3700.89	432.21	526	271	356	477	506	801.75	819	814.1	549.62	1640.33	1615.74	3619.81	1918.81	2280.26	3660.98
SPU_003190	219	74	96	281	491	335.74	809	1041	466	331	618	367	145	171	281	580	336.63	380	306.97	344	276	74	63	125	194	423	483	580	670	492.6	520	518	543	299.89	434	259.99	169.54	228	246.27	189	190.27	245	176	321.99	214.99	735	598.97	547.44	1482.34
SPU_003193	2	0	1	1	0	1	0	0	0	0	0	1	1	1	2	21	7	10	116	196	184	0	1	2	0	0	0	1	1	1	1	1	1	19	15	18	17	15	20	16	33	15	7	21	5	67	37	23	122
SPU_003195	2	4	1	7	10	7	3	5	1	4	6	5	4	3	10	2	0	9	4	10	18	2	2	5	3	6	4	9.99	8	4.87	8	6	2	1	1	1	2	0	1	4	1.99	3	12	6	8	92	79	93.99	79
SPU_003197	150	190	371	1819.15	2844.48	2462.01	3306.61	4048.04	2178.83	2476	5275.12	3690.01	893.17	822.5	994.98	1136.63	576.75	661.92	518.67	468.99	432.22	503	575.07	722.1	823	3425.12	3469.59	5185.15	5896.06	4104.01	5996.65	5068.79	5254.5	1789.01	2422.71	1363.49	910.8	1921.98	1363.09	1226.09	1188.61	1246	348.91	651.44	425.45	6361.9	4177.33	3926.2	7989.39
SPU_003198	124	119	296.87	394.99	305.08	217	320.89	330	171	245	275.9	297	499	407.97	567.97	317.3	179	296.34	241.97	222	209	903.25	1065	898.57	201.98	733.57	735	711.13	949.99	704	746	717.13	904.99	174.69	232	117.31	235	164	202	181	206	229	598.97	406	529	421	621.96	517.02	980
SPU_003200	0	1	0	2	0	1	3	0	4	1	2	11.05	8	1	15.99	35.35	304.86	87.97	50.2	26.91	11.09	0	0	0.89	0	0	0	0	0	0	0	0	0	1	1	3	2	9	1	0	0	0	4	2	1.99	5.59	9	11	3
SPU_003206	1	12	5	12	11	31	84	99	19	12	28	10	99	153	108	304.99	142	198	284	175	183	36	17	36	47	143	379	150	361	258	133	290	292	256	224	100	168	202	194	326	294	280	56	213	63	1005	968	878	2037
SPU_003209	928	1770	1246	1248.87	1462	2670.13	4308.95	5804.37	2109.03	2601	4647	5090	2193.94	1546.3	2861	2334	1512	1810.06	745	443	439	583	635	680.98	495	1570	1857	2944.85	2948	1872.78	3196.08	2208.33	2326.96	2869.65	3235.72	1646.03	1090.01	1734.85	1747.93	675	652	676	2345.06	3078.97	3043.36	3617.95	3378.45	2549.4	4797.34
SPU_003210	223.36	132.34	270.02	702.35	268.45	249.19	661.56	853.09	279.04	317.25	504.5	294.63	289.94	420.13	369	418.99	264.96	285.95	530.04	303.1	290.99	165	155.72	206	189.07	331.53	405.56	536.19	645.37	360.4	587.69	573.09	452.67	181.08	268.32	94	61	93	101.95	166	174	150	406	426.73	488.99	588.23	619.69	516.74	1444.13
SPU_003213	90	143	144	269	282	385	331	335	201	496	411	782	623	927.17	694.86	1891	1344	1209	1149	795	788	20	11	24	12	56.38	90	87	94	92	86	94	88	914	1075.02	801.99	705.87	1194.99	740	556	558	614.01	46	29	61	216.93	204	202.82	466.18
SPU_003218	30.98	25	28	52	122.78	30.04	23.26	15.63	19	89.91	33	98.73	1222.05	835.38	1532.3	1140.21	312.16	788.96	754.74	550.97	943.42	4.98	8.3	11.14	10	8	12.23	8	10	8	8.03	10.94	10	180.22	170.91	145	198.27	503	376.41	96.56	115.11	107.05	100.75	76.37	121.89	118.16	174.95	64.96	33.99
SPU_003221	25	82	332	1060	270	925.99	627	1013	718	522	850	126	288.42	234	188	184	132	206	199	188	178	867.11	752	935.49	463.92	771.44	1575	1867.1	1472.24	1206.55	1909.43	1248	1422	399	501	369	221	322.02	228	130	165	202	336	994.86	601.08	635	668.35	634.45	1697
SPU_003223	1009	121	809.23	1350	48	182.01	147	141	385	275	1727.87	612.32	3418.16	2210.01	2649.36	3337.56	1759.98	2193.99	2051.06	1628	1435.15	80	58	117	119	380	769.95	544.03	612.99	790.46	629	490	939	1766	2417	1297.95	816.15	1175.85	1196.5	1090	1288	1084	41	69.85	51	404	457	404	1129.11
SPU_003224	6	0	3	0	4.09	0	0	0	0	9	2	1	11	17	11	171.01	56	87	139	93	99	293	308	480.97	222.02	1037.75	1325.75	1794.66	1857.88	1493	1806	1527.82	1735.78	476	863	480.18	337	418	480	414	454	359	1	2	0	1	3	3	5
SPU_003229	431.02	313	359	1252.04	933.93	1343.54	1473.95	1932.54	1805.39	910.05	1475.98	1075	136	153	113	197	201	300	283.1	172	250	264.05	199	268.99	84	318	446	520.92	452	341	481.01	393.98	433.76	500.97	635.99	352.18	222.16	287.91	290	337	308.01	302	214.99	517	132	1138	1025.99	818	3051.86
SPU_003230	739.84	1062.85	1001	817.11	918	1488.3	1885	2220.29	1254.07	1132	2416.15	1975.51	854.71	1077.88	1622.66	818.28	488	731.9	569	401.27	324.84	86	73	137	34	207	313	670	855.4	299	640.05	590.95	461	443	525	184	96	110	147.79	166	172	164	146.86	281	114	157	139	89	170
SPU_003231	0	23	1	1	0	2	0	0	0	0	3	2	1	129	118	942.81	1307	1772.96	380	53.78	88	0	0	0	0	0	0	0	0	0	0	0	0	2	2	0	3	10	0	24	12	10.74	0	0	0	0	0	1	0
SPU_003232	0	0	0	0	0	0	0	0	0	0	0	0	1	0	0	1	3	1	1	0	1	0	0	0	0	0	0	0	0	0	0	0	0	0	1	2	11	10	3	6	5	5	0	0	0	0	0	0	0
SPU_003233	692	1611	601	1379	1859.37	2837.57	3317.78	4428.04	2344.74	1796.93	2348	3738.43	804.04	2058.03	907.97	3093	2218.88	2568.81	2005.17	1080.92	1318.19	892	753.27	1347.6	933.01	2509.06	3177.78	3037.26	3437.48	2884.92	3580.9	2877.94	3539.99	2300.83	2921.04	1295.5	2104.63	2405.13	2572.98	3049.38	3097.68	2946.8	7639.7	7446.58	7635.36	6677.06	5509.88	3212.53	5658.54
SPU_003234	4076.77	2772.02	4275	5754.85	6102.01	4918.99	7350.29	9477	4393.82	6431.42	9768.2	7123.26	16013.9	15273.7	16517.5	16691.8	9158.08	10649.3	4254.73	2705.79	3141.58	4727.16	4686.11	5523.65	1860	5414.1	6335.39	6556.52	7653.57	5963.92	6844.87	6066.64	7175.77	4436.38	5160.17	3129.02	3305	4332.93	4119.99	2953	2962.66	2837.03	2078.94	2920.44	3173.14	4982.01	4135.05	2734.53	6754.87
SPU_003235	7	51	16	98	19	166	60	25	14	17	34	23	122	9	69	37	18.9	45	42	16	31	9	9	9	6	42	40	24	39	25	22	28	23	83	75	61	61	104	58	111	105.79	115	1	26	8	35	53	42	62
SPU_003236	782	711	875.83	2222.09	3004.74	3986.72	7259.69	9099.4	4971.01	2902.62	10171.5	6993.41	394.67	593	579	384	435.01	338	222.16	196	334	812	831.72	1088.99	1604.02	3273.19	4079.28	7124.54	6523.86	4602.47	7176.72	4325.08	5658.31	1005	1326	964.15	526.97	1009	673.21	373.12	335	310	277	807	472.96	3227.91	2795.98	2417.94	10020.7
SPU_003237	183	138	66	670.22	580.09	273	443	367.99	221	195	604.76	901.09	78	103	102.99	275	154	145.99	215	108	120	44	58	51	50.08	377.1	343	301.05	540.5	442.97	357	380	531	198	151	116	229	101	105.02	120	117	107	45	51	37	422.8	330	298	244
SPU_003239	39	17	26	30	28	33	36	45	24	39	37	49	30	43	45	69	41	24	68	51	40	4	0	1	5	6	2	32	25	12	52	19	11	20	34	9	0	6	10	6	9	3	14	21	19	42	38	21	47
SPU_003240	57	140	166	173	492.97	583	681	969.01	1992	171	495	1318	2181	3528.92	1327.28	6476.22	6595.41	11932.7	10784.7	2253.36	7351.24	51	53	258	28	166	352.53	353	306	244	323	238	254	3881.93	6415.72	4147.86	2010.97	3125	3279.02	2141.06	2490.67	1959.68	1483	2311.92	1576.19	504.92	768	410	1497.99
SPU_003241	967	44	1315	290.04	2077.01	379	779.98	994.8	151	70	171.68	235	246	230	262	646	385	619	902.85	621	527	169	468.5	199	44	317	196	263	264	468.04	239	199	619	594	662.02	449.32	548.09	502	466	710.43	743	727	1962.64	1322.35	1026	1653	2108.03	2103.19	4569
SPU_003244	31	61	113	23	27	41	18	10	26	96	20	6	72	70	57	109	75	99	229.94	202	151	68	51	93	46	131.99	255	174.06	295	168.26	160	231	207	18	16	4	11	4	4	12	15	11	9	7	61	33.98	18	58	82
SPU_003249	132	242	235	861.1	851	1153	987.03	1136.17	663.8	807.07	1404.05	1007.97	1344.4	1760.21	1693.86	1979.17	1247.71	1451.47	1029.89	760	717	292.29	252.74	428.88	309.31	1834.64	2423.59	3728.55	4783.93	2477.05	3375.31	2900.03	2851.56	783.51	1050.36	589.35	477.83	518.16	551.11	736.31	711.28	667.82	95.77	341	263.07	1172.03	1058.64	950.41	4392.86
SPU_003250	1861.06	1156.06	3097.04	1208.15	1148.49	998.42	1172	1419.27	993.2	771.5	1653.2	1250.95	45.89	29	24	136.99	103.05	77	113	94	96	22	7	12	70	86	122	235.94	122	165	216	82	173	32	22	25	31	15	66	103	129.31	93	21	67	57	386.99	299	299	1304
SPU_003257	1	1	5	8	3	39	40	46	28	23	68	40	0	1	0	38	29	21	77	107	115	12	3	12	40	51	39.45	37	34	30	35	54	47	9	7	1	3	5	0	1	3	0	4	2	5	8	11	18	109
SPU_003260	199.46	507	299.04	1019	1034.45	1303.99	938.41	909	837.36	720.7	1278.93	1426	2348.41	2118	1563.33	6600.52	4548.73	2618.77	3488.03	4087.94	3593.68	823.94	1269	1139.99	215	911	1021	577.64	676.01	774	751	621	976.9	710	655	656	1244.57	1083	1628.48	1689.35	1816	1671.28	682	1257	1081.78	2087.85	1693.15	1403.74	3782.99
SPU_003261	65.5	123	150	434	615	315	348	337	429	262	591	579.83	166.46	102.74	181.82	552.97	473	342	980.96	1090.47	987.81	73	128.9	109	315.43	263.18	234.96	279.92	285.89	294.11	339.66	283.71	342.73	179.07	210.84	167.48	100.98	169.17	161.64	147.01	222.83	171.46	116.99	169.54	91.64	360.85	296.48	174.97	849.97
SPU_003262	93	39	203	294	140	87	119	42	57	176	143	129	957.06	258	518	373	286	353	327	144	122	43	141	90	16	176	152	243	123	244.77	282	97	268	96	90	56	81	56	92	163	190	196	7	4	9	12	20	11	17
SPU_003263	289.44	962	201	679	379	1063.31	458	613	257	231	441.97	343	454.01	424	736.78	749.95	348	688.97	603.01	442	447	166	144	253	157	680.97	789.03	563	700	873.83	622.18	596	1003.1	638.34	749	508	623	644.97	634	520	536.13	543.97	160	631	569	567	714.98	490	797
SPU_003266	1	34	0	0	0	134.46	1	0	0	0	3	2	1	0	0	33	3	161.06	160.78	2	3	6	6	3	16	42	46.99	50	59	55	59	34	58	4	6	0	1	1	3	2	2	6	6	18.01	4	29	52	17	19
SPU_003269	667	1229.43	1823.74	3715.43	3667.48	6471.78	8269.6	8107.6	8819.74	3370.08	10775	7473.66	4456.63	3536.39	4773.65	3839.67	3184.32	3561.74	2433.12	1585.72	1691.56	6177.52	6542.6	7295.26	1598.18	5240.34	5759.9	6316.67	5284.13	5877.91	6349.44	3981.5	7020.15	2072.04	2444.22	1898.67	1758.01	2604.42	2243.48	2145	2302	2100.8	385	1914.55	668.94	4323.51	4956.6	4829.13	11168.3
SPU_003275	0	1	5	2	29	2	1	2	1	2	1	12	16	17	41	27	5	6	17	6	6	2	2	1	2	2	3	5	3	0	7	2	3	4.99	11	18	9.01	18	10	2	4	5	3	5	2	2	2	1	1
SPU_003277	0	0	0	6	3	4	3	3	1	2	7	6	1	5	1	21	11	11	114	136	125.01	3	0	1	1	1	0	3.95	1	2	2	2	0	0	1	0.99	0	1	0	1	3	0	23	0	13	100.96	47.03	0	55
SPU_003278	563.98	1336.8	941.8	1830.32	2333.14	2481.01	2168.16	2509.04	1904.92	1443.23	2726.76	2239.05	707.34	1089.17	1197.45	1855.73	1398.8	1537.33	1133.98	750.01	646.91	220	199	256.84	392.93	1118.91	1280.55	2279.65	2228.43	1721.13	2414.69	1758.95	2249.23	644.97	778.25	509	276	409.01	321	339	294	297	619.98	1042.92	995.8	3114.89	2105.68	1507.02	4009.83
SPU_003279	21	47	57	8	226	85	216	211.58	258	17	295	253.86	356.48	326	418	639.16	311	409	492	288	282	42	23	34	147	324	367	475	658.23	407	452	548.34	492	168	219	114	85	94.38	105	94	85	105	117	154	137	762	822.47	719.09	1975.95
SPU_003282	153	105	213	1097.09	737.88	1294.97	1524.71	1644.66	801.45	1565.36	1859.61	1895.58	597.07	583	888	1325.41	867.47	883.02	1023	762.18	805.98	245.24	300	217.02	288	1384.39	1070.95	2148.56	2235.97	2158.66	2283	1775	2562.84	658.43	822.28	469.33	451.07	715	508	579.2	614.8	596.57	456.06	456	708	3015.32	1908.05	1036.21	4077.48
SPU_003285	5	10	1	1	3	6	8	7	7	7	12	0	1	0	2	14	13	6	4	11	15	0	0	0	0	0	1	0	0	1	0	3	1	0	1	0	0	0	0	0	0	1	1	0	1	4	1	0	6.74
SPU_003290	33894.9	38706.9	39005.2	10939.3	9285.3	6147.03	9730.91	12544	9210.89	4221.98	5329.88	7750.3	12796.1	13251.2	12479.8	21177.7	13531.9	14251.5	8775.48	5844.46	5963.88	25123.4	29493.3	27035.5	2606.85	6187.77	8426.61	7384.34	7545.36	7499.59	6152.24	5199.16	8752.38	6812.92	9082.85	5593.81	5327.71	6422.95	5812.83	6261.03	6942.96	6300.21	22578.1	28343.2	24330.9	13101.9	11810.5	8505.19	11926.7
SPU_003295	96	141.96	126.07	99.97	173.32	321.95	311.89	391.26	359.09	277.13	761.01	602.41	992.08	883.22	959.52	822.47	597.01	530.98	315.98	190.25	177.62	138.82	166.62	119.22	275.59	629.63	528.11	1831.09	1697.63	948.03	2110.34	1295.93	1126.82	193.02	302.06	73.24	39	76.11	59.11	34.02	25	33	125	205.99	118	526	625.92	409	1659
SPU_003296	206	236	321	325	556	338	366	517	228.63	260	264	408	118	121	119	258	157.97	151	239.98	146	160.99	70	55	89	111	523	643.29	1169	1170	768	1242.73	882.62	939.92	474	603.09	282.07	212	195	294	244	245	251	26	121.99	62	354	282	272	768.62
SPU_003297	0	1	0	2.89	1	1	125.47	5	1	1	498.01	1	287	378	415.77	902.02	861.77	1075.27	1282.27	474.99	788.67	1	5	1	8	17	14	22	18	15	35	25	21	716.24	893.44	421.68	443.06	597.17	409.21	849	956	859.95	21	18	71	94	122	232	270
SPU_003307	8	6	11.01	269.41	224	110	144.01	171	78	61	318.15	407	87	162	151.06	254.02	176	206	171	82	107.98	13	9	21	56	95	133	169	91	93	140	91	158	82	118	48	98.04	81	81	108	107	130	17	27	45	560.54	271	317.9	652
SPU_003308	649.96	820.67	1147.11	403.01	481.75	762.35	1020.82	1328.99	741.57	960.18	1142.15	1306	246.4	338	339.09	428.72	217.07	283	336	259	275.05	277.09	263	355	330	795.11	888	976	690.13	953.04	951	641.2	1046.26	225	272.56	165.95	205	197.91	190	165	183.03	186.03	97	207	335	1178.81	778.21	966	1944.16
SPU_003310	6	0	2	1	3	7	9	8	8	1	9	1	102	93	155	130	107	112	173	92	120	32	31	352	20	98	352	296	153	244	314.95	110	328	219	254	136	105	168	171	141	139	152	19	5	66	48	66	42	77
SPU_003324	213	343	451	1224	509	791.04	454	274	426	626	944	2929	1283.82	1340	1841.81	2846.03	1824	2698	2893.01	1791.98	1877.35	59	61	185	129	356	763.01	598	804	978	687	624	1256	1853.21	2142.81	1494.29	1951	2603.99	2345.44	2012.92	2158.9	2009.37	170.2	193	189	724.98	883	827.41	1630.03
SPU_003325	52	314.99	402	422.83	416	776.04	681	740	376.44	549.17	1019	959	263	218	246	404.93	254.02	257	423	272.05	256	76	80	98	65	231.93	250	301	289	217	250	198	222	144	152	83	144	95	104	262	299	272	220	366	245	303.01	286	211	592
SPU_003329	94	107	108	692.94	597	668	953	1130	940	716	880	869.01	1345.78	1093	2000.99	1650	1108.99	1035.46	1102.79	879	1003	250	367	323	101	611.12	820.27	1363.99	1121.4	753	1521.99	894.98	899	1286.93	1671.01	960	943.73	648	737.42	386	811.73	598.85	8	27	3	42	28	28	49
SPU_003332	901	592	2149.79	1456.52	1189.66	1316.38	1229.99	1618.1	1115.95	478.87	933.13	1009.61	252.32	242.86	406	517.12	400.68	377.37	1062.81	1041.08	947.78	2785.75	2625.1	2886.8	550.91	3012.7	4022.94	4115.01	4838.8	3598.81	4220.98	3428.96	4205.74	1587.25	2043.93	995	667	1205.08	925.71	965.65	887.36	1004.01	408.61	656.41	299	525.4	615	617.58	1414.8
SPU_003337	0	0	0	0	1	0	0	0	0	0	2	2	0	1	0	1	2	0	0	0	0	0	0	0	0	1	1	2	0	1	0	0	0	2	0	2	2	1	1	2	3	0	0	0	0	2	1	0	0
SPU_003338	69	79	182	346	362	499.98	403.03	518	358.38	130	369	384	4	8	3	49	16	21	30	43	42	12	6	4	8	82	63	100	91	103	88.82	69.75	103.02	43	44	39	44	51	62	74	81	56	45	32	69.49	299	296.08	215.16	1081.73
SPU_003339	54	22	34	170	146	53	107	88	182	103	318	156	236.52	278.02	275	1109.8	619.99	695.93	881.97	673.99	680	294.15	158.96	369.08	181	595	910.09	892.58	1023	712.2	939.18	775	816.37	616.14	687.3	410.82	471	636	522.58	610	714.02	605	194	538	421.89	902	731	272	1503
SPU_003344	470	556	571.38	916	1037	1744.08	1086	1462.5	441	770	1220	1100	81	68	240	529	268	438	547	399	413	0	1	0	0	0	0	2	4	1	2	1	1	0	0	0	1	1	0	19	28	29	13	15	19	307	158.94	81	297
SPU_003345	6	0	1	1	0	1	1	0	0	0	1	0	381	280	163	340.38	240	231.16	232	142	147	0	0	0	0	0	0	2	5	0	1	0	0	212	308.96	129	69	110	80	65	64	73	0	0	0	1	1	0	1
SPU_003346	187	220	419	532	459	496.95	624	735	568	399	688	553	307	187	177	407	126	134	114	108	76	113	83	168	143	305	508	347	360	387	243	227	392	33	33	18	25	22	18	42	44	29	2	1	2	7	7	4	12
SPU_003348	331	398	978.68	332.13	777	644.15	750.73	856.29	595	471	842	1145	2827.47	1601.97	1941	2302.62	1673	1224.78	1536.02	1205.06	1059.92	396.96	446	682.96	609	896.02	1304.18	2442	2610.6	1278	2385	1903.05	1522.54	2339.43	2445.31	2167	1467	2190.5	1776.55	1459	1580.05	1508	830	1419.89	823	1541	1766.09	1184	4544.64
SPU_003350	115	111	179	394	352	381.12	410	435.83	205	200	565	605	226	314	405	432	294	308.97	368.85	295	277.99	284	236.98	433	124	572.02	960.81	2249.13	1381	1028	2148	905	1068.66	230	221	152	217	163	150	250	307	231.87	117	316	173	672	703.06	697.99	2800.82
SPU_003357	30	65	36	133	141	490	142	80	143	114	138	143	25	33	12	49	83.06	46	113.02	84	69	284	147.15	142	136	395	364	311	549.01	412.36	340	399	442	10	40.03	15	27	14	11	69	73	52	197	139	283	717	561	606	1165.93
SPU_003364	72	306	263.96	3199.7	4519	3309.23	3383.75	3966.31	539	3344.02	2548.03	5600	1124	788.01	1166.51	1109	614.93	655.5	412	415	294.63	204	125	194.98	1428.08	4074.98	4745.36	5220.84	7481.95	4921.96	5315	6195.89	5673.47	617	965.96	693.78	349	414	375	371.66	349	379.09	93	74	90	3474.67	2580.4	1680	4903.98
SPU_003365	0	5	3	2	3	6	0	0	2	4	14	5	0	1	0	3	0	1	0	0	0	0	0	0	0	0	0	0	0	0	0	0	0	1	2	0	1	0	0	0	0	0	0	0	0	0	0	0	1
SPU_003378	219.36	360	389	636.61	662	1105.89	1865.58	2192.26	1257.78	844.01	1647.2	1959.72	133	105.12	127.24	234.24	132	138	211.81	204.85	235	61.72	84.99	72	112	412	446.12	871	811.24	683	964.56	536.8	853.79	67	100	22	7.98	5	17	4	13	12	106	312	128	562.41	485	428	2670.4
SPU_003380	77	175.03	102	234	279	333	128	183	110	106	162	133	89	118	106	177	129	127	152	148.56	167	2	3	6	3	7	17	10	13	9	5	5	7	53	40	19	75	62	39	98	99	73	73	156	63	316	385	403	625
SPU_003381	67	83	223	431	255	250.02	516	528.74	450	177	447.99	437	233	223	240	363	329	242	363	244.95	296	122	121	84	30	348	270	473	566	292.07	589	454	405	810	779	388	325.01	514.05	373	334	460	348	178.02	437.7	382	695.98	678.99	642	1611.96
SPU_003383	2	2	3	3	1	1	1	2	10	0	3	3	54	81	94	83	36	64	44	51	50	3	4	9	32	31	60	69	58	41	53	48	40	51	88	41	28	34	31	24	46	21	32	56	27	179	182	99	531.04
SPU_003386	36	32	26	61	85	75.95	64	90	55	62	23	96	11	11	17	15	19	19	29	12	20	32	13	32	18	15	29	110	87	62	103	73	66	42.88	17	15	28	22	7	9	6	3	1	9	0	2	6	0	65
SPU_003387	4	0	10	28	31	30.96	38	54	17	5	17	61	16	36	58	34	12	15	8	14	11	3	1	2	12	32	15	33	39	60	37	35	59	16	26	5	4	0	3	0	2	2	11	146	16	131.98	136	90	216
SPU_003390	2079.99	697.33	831.54	767.6	593.62	524.47	446.69	600.97	567.47	637	802.84	862.11	1002.12	548.21	689.57	507.04	221.81	260.87	243.21	212.03	187.95	733.01	1459	1013.96	356	875.02	562.65	872.95	679.01	552.01	920.9	556.85	579	308	339.05	203	191	265	293	286.85	393	260	973.97	1343.17	923	674	704	875.92	621.66
SPU_003397	9	5	9	32	18	20	44	45	70	29.12	45	25	359.94	266.29	200	341.45	169	291	211	142	105	6	10	21	12	50	69.46	180.06	201.27	67	120.99	129	71	293.27	331.28	122	116.98	90.58	185.98	137	102.87	122.11	18	18	31	155.99	111	148	460
SPU_003399	3	14	14	62	64	59	43	59.99	23	38	94.91	128	76	286	206	166	466	321	256	180	296	15	4	5	24	53	23	17	25.99	49	26	43	62	50	39	66	75	66	32	129	114.93	158.24	1	13	2	6	10	13	12
SPU_003402	889.07	1043	828.99	1589.57	1269	1399.99	1625.91	1928.9	1392	1535	2386.14	2081	5935.93	5243.26	4965	10808.1	5592	6238.45	5906.52	3808.56	3658.9	2386.2	2536.32	2456.01	1234	2313.95	2298.85	2623	3089	2101	2938.96	2565	2478	4284.55	4879.97	2508.01	2808.59	3001.16	4109.86	3893.47	4152.09	3608.84	642	875	727	903.01	772	661	1414
SPU_003403	354	165	319	955.18	447	983.74	2328	3038.73	1795.48	1027.95	2361.4	3232.49	959	1067	1089.08	1398	959.89	1087.39	902.19	526	602.25	81	83	166	84	382.94	653.01	822.57	1030	590	928	705	733	778	1078.83	471	262.97	439.78	484	213	205	249	222.62	557.51	289.03	1364.86	1069.13	1025.12	2879.35
SPU_003406	299	130.04	78	129	411	628.63	1174	1675.28	533	220	755	394	790.88	1026	1091	1320.05	804	1017	909.92	597	678	82	72	93	73	444.63	567	893	934	492	993.08	681	551	1330	1488.01	670.07	499	560.81	641	608	550	614	105	141	148	404	531.99	527	1814
SPU_003407	901	32	38.11	110	240	41	151	146.09	114	584	144.02	120	9121.76	6919.98	15347.3	10008.9	7601.09	7357.1	4823.52	2709.03	3157.1	567.81	450	632	326	2901.1	3787.44	7292.76	7612.66	4697.99	8290.98	4956.97	5749.24	4613.53	5876.78	5332.95	2762.7	5187.88	4099.99	2890	3090.23	2746.87	297	873.76	1459.96	5944.94	3495.81	4086.17	8171.8
SPU_003408	13	10	45	84	194	251.99	210	182	259	276	116	328	800	1183.04	1142	1660	1294	1159.99	1501	1224.2	1082	21	52	19	47	38	29	59	51	30	68	69	41	1912.1	2195.71	1138.78	1197.99	1766.53	1751.03	1754.21	1946	1862.01	75.1	45.79	102	107	63	44	54
SPU_003409	1758.71	965	1362	2007.08	794	628.02	1542.58	1805	1423	1400.72	1503.98	789	1660.69	1840	2392.08	1970	1335	1749	1315.21	994	936	295	252	58	66	133	15	193.76	249	258.12	178	224.88	349.98	1533.05	2064.88	1549.61	1745.3	1929	1288.58	1540.55	1755	1493.21	195	89	362	151.87	176.99	100	188.55
SPU_003410	24	27	31	46	112	149	116	157	111	32	167	143	71	54	134	214	75	124	177	133.16	96	19	49	60	49	172	249	248	236	149	227	174	225	138	201	101	86.45	99	85	122	107	127	5	19	13	58	90	120	338
SPU_003412	550	370	375.98	389.02	644	364	808	933	464	839	944.89	715.07	184	261.16	125	381	215	281.01	458	404.01	365	33	97	192	35	171	326.35	329	552	160.34	359	389	198	76	93	57	35	41	110	45	41	30	58	166	167	347	324	153	607
SPU_003415	73	82	220	143	227	224.4	490.01	408	341	407.01	489	605	265	446	549	708.27	410	414	476.03	488	459	251	202.05	193.28	126	486.01	635.18	664	957.99	731.43	759	627	800.92	422.04	387	254.47	190.85	178	197	218	155	186	112	350	89	319	444	304	912
SPU_003416	1022.98	924.92	1053.88	1279.43	1069.97	1508.21	1674.1	2007.09	1463.78	1408.98	2789.61	2008.64	273	350	326	654	404.14	436	505	477.81	449.78	791.02	995	1328	365	570	817.63	1145.34	1177.42	879.22	1080.81	842.83	1073	189.3	302	105.99	96	93	125.02	163	165	154	180	411	227	457.64	538.06	437.99	1007.15
SPU_003417	149	80	179	116	89	209	212	185.99	165	272	326.39	60.56	135	83	374	210.99	122	115.01	221.78	150	172	140	215.98	276.01	238	359.95	770.94	541	468.39	374.61	619	366	467	239	335.11	150	114.28	225	181	155	158	158.11	502	359	771	641	625	563.99	1442.81
SPU_003438	199	173	386.01	338	790	782	761	750	463	586.96	877	1013	1560.03	1338	1630.9	1734	1191.53	1327.79	1239	939.91	901.98	257	270.33	291	462.93	1510	1964.75	3363.54	3181.1	2384	3601.01	2205.96	3023.07	1034	1042.06	705	575.01	653	812	989	986	944.95	141	172	192	1368.02	871.43	731	2249.11
SPU_003446	1	16	76	318.78	67	82	202	109	118	33	76	202	11	23	28	30	28	85	97	85	71	331	152	201.1	82	377	189	345	296	239	296	278.09	285.76	548	625	415	369	579	575	646	616	685.99	464	909	535.01	785	569	529.94	886
SPU_003449	1048.87	1878.97	1392.1	1239.3	1482.24	3068.18	3884.8	4807.93	4000.16	2296.58	5548.43	5666.4	541	395.67	354.49	866	688.19	564.38	728.26	695.79	632.92	1666.87	1882.8	2527.37	754	2220.82	3166.34	4555.74	5051.01	2518.14	4613.77	3772.4	3125.33	168	319	104	28	54.18	69	30	23	34	558	979.03	496	1181.11	1229.1	938.16	4678.33
SPU_003457	253	221	92	114.99	129	355.18	285	194.99	149	226	455.98	397	291	487	499	548.02	410	385.34	334	282	222	160	148	179	117	768.99	895	1112	1319	1108.77	1098.73	984.5	1393	335	501	261.03	200	230	247	448.34	469	321	197	258	318	912.56	733.81	795.99	1363
SPU_003458	11	2	4	27	60.72	14	10	9	10	18	10	15	87	67	66	164	86	99	160.05	82	116.86	1273	1969	1608	272	896	870	696.98	894	1117	733	753	1319.15	331	400	178	198	320.66	221	242	411.82	289	665.01	534	738	878.32	841	393	952
SPU_003461	17.99	23	29	104.99	38.39	64	36	34	35	20	40	39	497.01	368.25	574.07	362.75	409.04	381	494	288	308.18	68.84	110	70	63	91.44	103	223	272	93	192	177	133	214	200	59	74	52	87.88	133.02	121	113	160	268	129	301	319.04	242	761
SPU_003462	27491.1	22526.4	17123.1	7174.95	5453.16	2604.21	2418.26	2525.9	1840	1046	1817	2513.99	163.04	22	35	15	20	28	14	12	13	31032.6	26062.7	25815.2	2235.01	4678.94	4437.01	4187.81	4190.99	4027.84	2998.77	3178.91	4636.05	129	212	44	75	74	29.04	6	5	7	13967.4	15407.9	13621.8	8268.38	8524.71	5512	6135.4
SPU_003464	144	232	24	25	37	251	31	19	189	25	13	12	447.22	804.5	575	939	865.65	733.8	829.97	838.73	660	178	99	292	169	594	738	639	571	637.73	689	467	755	438	756.39	449.97	353	574	215	677.98	754	680	44	73	53	1191.89	363	374	1591.29
SPU_003470	282	355	392	418.22	451	502	455	559	337	259	619.06	409	417	314	368	390	308	297	197.01	149	123	306.04	279	396.58	271	704.93	1024	1899.55	1601	1214.6	1840.98	1010.28	1477.2	284	382	86	32	35	81.96	43	34	56	162	385	247.04	825	621.01	564	2308.01
SPU_003472	27	18	12	62	32	135	91	114	78	57	98	82	223	200	158	302	184	276	364	157	151	19	15	19	86	169	136	425	285	310	339	185	264.86	126	179	60.04	37	73	73	69	56	53	3	3	5	46	30	56	115
SPU_003475	10	14	37	70	78	162	218	258	100	141	203	142	295	274.97	404	432	328	275	324.99	303	267.99	29	37	41	114	239	347	351.48	430.27	354	342	366	459	270.53	343	188.07	226	243	268	333	406	343	7	14	18	75	79	60.03	40
SPU_003476	39.99	9	4	8	4	4	1	3	6	7	8	18	70	83	59	534.91	465	461	1380	1235	1052	0	1	0	0	0	2	2	4	1	4	3	3	12	14	13	75.99	61	49	320	310	265	58	9	3	2	29	2	1
SPU_003478	1373.83	2841.89	1831.58	4093.15	3117.75	3299.18	3030.62	3548.3	2774.98	2200.51	4863.05	5084.4	2654.82	2353.81	3430.07	3106.56	2284.39	2218.62	1713.14	1057.75	1187	486	402	477	989	2722.05	2650.83	3050.25	2955.63	3555.01	3692.48	2685.02	4502.04	2937.48	3662.91	3654.33	2296.94	4487.24	3303.7	2242.63	2295.2	2205.51	1607.85	2142.17	1771.99	3316.25	2867.3	2000.76	4133.52
SPU_003479	18	61	37	321	466	300	255	276.25	213	69	167	151	1402.02	1597	1948.86	1610.99	897	1253.85	594.01	350.86	312.98	31	32	44	29	103	133	66	87	124	68	74	146	318	356.02	212	195	292	248	160	267.98	204	9	7	10	33	34	32	59
SPU_003480	267.6	368.96	512	636.11	782	1635	3587.16	4383.65	2650.4	2291.87	3856.14	3473.41	2234.65	1723	1747.01	1899.95	1555.69	881.49	505	654	578.99	332	461	624	336	1254	1672.03	2837.31	3123.98	1941	2743	2012.75	2448.08	611	760.01	223	167.71	152	299	173	156	155	35.19	108	57	249	276	273.93	1387
SPU_003481	30	29.01	47	349.02	203.27	210	376.94	406.75	351.98	113	470	724.1	409.99	584.04	634.42	750.06	483.23	489.96	399	333.76	287.86	127	26	252	102.78	48	533.01	577	247	264	602	161.15	347	392.01	389	229	212	286	265.02	308	337.39	348	130	222	175	310.01	258	180	388
SPU_003482	78	29	97	218	494	77	138	184	40	91	152	68	78	74	103	155	81	101	128	82	107	514	441	557	377	1292	1440.33	1335.59	949.82	2437.92	1354	813.04	2760.57	595	677.14	501.01	512	655.97	574	717	831.96	697.19	304.78	447	356	1051.01	1123.95	525.73	1616
SPU_003483	1	11	6	29	9	20	24	21	34	11	31	29	239	109	184	154	80	157	129	54	57	21	14	16	41.97	53	68	91	101.72	94.04	94	77.7	91	68	73	35	41	33	29	48	49	40	56.85	40	38	301.43	140.22	93.6	111.53
SPU_003485	39	28	29	169	57.39	312	197	268	194.6	101	235	335	631	566.89	556	399	380	436	402	201	224	0	0	2	0	0	3.99	3.98	1	3	2	2	6	147	218	131	123	184	159.64	194	196	182	9	13	17	197	117	101.99	434
SPU_003486	39	24	25	127	234	222	431	322	267	361	356	144	11	32	30	32	31	18	71	86	60	19	17	4	78	73	95	106	84	77	96	100	104	30	32	11	12	14	9	7	4	14	598	591	667	1627.8	2215.96	1928.23	3700.98
SPU_003490	1289.06	1024.43	1122.02	2907.1	3777.86	4725.2	8017.43	9471.45	7217.84	5005.82	7779.76	9512.08	1231	1481.84	801.36	2098.43	1005	1237.01	842.52	690.9	635.13	2622.44	3185.85	2764.29	1291.1	4306.26	3371.16	5161.84	6221.93	3987.32	5541.14	4333.5	4820.61	1444.56	1652.93	1037.34	631.25	885.97	1075.8	774.23	661.84	705.68	205.54	437.4	262.79	1764.68	1540.39	1750.02	5579.77
SPU_003493	1	1	0	1	1	2	1	0	2	0	22	1	6.01	13	1	5	3	16	9	16	5	14	25	29	12	44	33.99	30	57	51	42	61.6	46	227	201	84	93	93	412	435	386.73	470.57	37	179	43	42	71	145.13	63
SPU_003494	7	14	19	65	144	86	63	79	60	38	67	161	85	109	31	95	120	75	106	69	94	2647.34	2485.77	2126.42	775	2260.68	1953.4	1489	1945.22	2113.01	1371.36	1633.65	2275.36	382.99	596	333.76	338	431.08	389.76	505.01	373.97	562	43	43	25	534.77	425	316.01	916
SPU_003495	6	2	17	2	5	8	84	96	2	14	8	6	73	24	36	110.11	56	86.99	295.19	179	148.18	9	8	15	28	30	63	82	57	48	76	57	65	105	116.01	115	316	77	130.79	587.05	700	585	365	669.48	666.68	2084.39	1925.21	940.83	4292.56
SPU_003496	199.97	176	234.95	339	461.04	555.45	707.98	890.9	453.99	599.94	761	1005.45	1239.96	1790.7	1982.11	3195.44	1730.21	1705.66	1251.95	1112.91	1000.59	175	213	309	149	792	976	983	929.02	962	1046	760	1083.03	2441.06	2658.64	1656	1577	2051.89	2431.78	2136	2317.03	2587	139	233.5	258	705.99	674	536.59	1200.97
SPU_003497	96	198	139	380	425.38	640.07	819.79	1282.67	331.99	211	749.05	462.95	620	586	796	647.06	574	564.03	476	293	357	71	78	118.11	229	753	1089	1025	1242	1190	1077	1087	1421.71	368	421.01	277	196	286	261	173	185	176	1352.7	1404.44	719	1276.93	1397	913.29	1787.69
SPU_003498	425	389	396	432.1	487	682.14	612	616	1038	415	633.9	661	85	85	45	273	64	111	292	160	133	125	49	38	98	219	192	733	594.65	427.01	719.46	414	483	245	311	169	168	176	230	207	216	199	86	99	156.14	550	361.94	291.43	685
SPU_003499	7	2	10	35	25	9	149.87	160	12	38	73	104	29	36	16	92	85	43	243	60	107	3	2	5	18	55	44	79	77	234	101	54	283	206	104	84	107	51	76	148	133.98	169	11	8	6	102	26	46	162.3
SPU_003500	50	32	62	147	216.94	441.12	303	356	240	168	517	354.24	215	155	170	195	140	102	86	67.31	79.69	46	56	58	79	275.86	290	792	674	293	579	308	279	164	169	58	57	52	64	46	35	53	37	99	82	210	213	195.41	771.02
SPU_003501	360	448	462	562	444.25	464	513	631	362	266	475.15	1061	867	1071.04	694	550.98	642	287	431.99	279	390	181	268	420	107	636.5	823	832.88	923.79	994.85	979	805	1291.01	1056.07	1592	1045.08	1118.46	477.02	1043.33	731.89	755.68	1020	423	709	387	1232.63	1282	858	1389
SPU_003503	1	207	2	8	13	161	2	1	25	2	99	131	38	7	9	12	4	3	6	14	14	5	1	0	0	2	0	16	2	3	19	2	7	7	7	5	2	2	2	0	5	4	4	4	5	6	2	9	9
SPU_003509	883	943.05	1228.05	4324.92	4078.73	4218.9	5790.01	6505.91	5106.41	3319	5993.15	7026.26	3454.68	3375.13	4103.08	6866.83	3749.86	4457.27	3678	2683.92	2685.01	456.52	285	342	264.24	1408.99	1518.05	2659.73	3075.23	1543.46	2789.82	1812.01	1916.25	2204	2347.99	1502.83	1438.81	1972.59	1937.61	1781.87	1833.66	1989.02	347	858.94	473	1548.97	1188.63	1149	3620.26
SPU_003516	18	46	79	202.07	224.4	375	149.01	166	218	127	245	245	61	71	150.03	122	77.01	61.01	45	68	57	26	43	30	59	152.02	197	370.04	420	268.42	290.03	181.01	282	59	62	7	12	7	6	13	12	10	15	20	22	79	116	77	323
SPU_003518	180	2088.03	1339	853.12	1097.97	2060.03	686.99	1036	427	789	1999.03	1779.02	151	175	204	325.97	208	181	167	139	161	109	111	120	174	415.98	437.17	229	314	336	282.98	320	372	209.07	277	160	162	228	185	210	169	208	87	81	74	503	586	679	556
SPU_003521	154	160	274.67	1513.97	1385.33	797.99	838.98	909.43	1247.62	1078.95	3684.3	1246.09	1459.46	1983.88	2025.01	3726.47	2224.65	2722.85	1943.99	1197.95	1384.14	21	15.02	12	65	204	177	298	280	152.5	401.08	275	226.01	3079.79	3713.92	1891.01	2747.7	3303.92	2466.18	2436.72	2391.49	2359.99	68	193.99	100	1188.85	1064.03	525	1107.91
SPU_003522	41	38	67	116	145	153	273.32	357	304	157.91	532	583	196	226	236	437	261	337	528	425	446	24	31	30	47	135	108	331.24	351.8	174	381	220.98	220	285	338	147.65	88.11	110	108	140	122	137	4	18	14	50	40	55	108
SPU_003523	97.43	136.05	176.03	384	513.4	428.17	901.93	1069.67	840.2	619	1668.87	1684.81	568.92	684.29	728.01	1259.46	750.92	1070.66	1637.76	1363.59	1224.93	149.12	159	193	336	413	406	972	996	578.27	1076	841	713	971	1275.97	526.01	383.98	437.17	476.01	519	496	504	25	83	57	209	232	276.44	412
SPU_003525	1746.87	1303	1730.24	1506.33	1744	1117.79	1253.68	1533	964	755	1754	1471.92	558	379	437	698	744	654.98	766	380	565	27	141	97	186	408.99	632	432	482	881	558	496	1006	184	324	201	166.01	175	223	179	193	189.99	0	0	1	0	1	4	16
SPU_003527	6	1	2	0	1	0	0	1	0	0	0	0	0	0	0	0	0	1	0	0	1	0	0	0	0	1	0	2	0	0	0	0	0	0	0	0	0	0	0	0	0	1	1	0	0	0	0	1	1
SPU_003528	90009.9	90138.1	85838.8	94503.8	84338.6	74082.9	83380.1	99649.6	78539.9	61880.2	95115.3	76244.6	5235.94	4980.19	5537.46	3379	2445	2859	1665	1471.02	1204	16090.6	15957.6	16872.9	12934.4	46074.9	48344.8	53748.2	58864.4	49533	57372	41872.9	60040.4	1329.15	1689.61	1021	483.02	758	627.96	608.78	600.65	655.59	37181.1	53892.1	47072.6	61026.5	50713.3	41538.4	97405.8
SPU_003531	49	16	545	4	12	4	34	7	4	11	10	20	255	213	191	1250.49	834	836.99	3564.29	3935.85	3713.07	73	86	106	26	64	76	223.98	126	104	226	105.95	99	438.03	255	241	240	352	430	1575.85	1846.93	1776	21	10	18	25	20	18	64
SPU_003536	555	449	142	92	314.05	445.89	302	90	49	629	149	149	78	309	175	266	109	154	298	375	250	64	70	71	89	275	352	467	507	494.35	558.91	391.64	580	135	165	70	67	99	57	151	192	158	50	72	38	225	423	294	381
SPU_003540	13	30	18	27	88	104	91	121	66	169.39	151	176	38	53	48	541.91	268	369.29	269.5	233	208.1	45	32	52	95	211.08	367	378.05	470.93	280	339.64	423.06	363	124	112.95	83	181.96	116	197	211	197	210	19	45	31	318.17	135	109.01	449
SPU_003541	153	35	103	190	35	76	450	453	362	178	53	43	199	168	259	500	266	324	287	206.22	195	121	60	77	107	268.1	301	448	372	369	481	375.01	484	264	434	201	137.93	239	158.89	134	132	112	55.99	13	51	168	95	50	77
SPU_003545	13	11	29	84	61	77	138	199	83	58	208	226	118	52	68.9	141	76	73	38	54	62	155	133	144	213	470	568	828	1105.87	732.1	928	1002.1	857	161	369	138	42	72	83	8	5	10	173.02	240	213.92	817.25	987.06	960	1671.37
SPU_003547	2	2	1	5	5	9	7	3	2	6	7	9	2	4	2	60	20	22	7	8	3	1	0	1	0	0	3	7	4	2	3	5	1	1	1	3	2	0	3	1	3	0	1	0	2	1	4	6	46
SPU_003548	9	1	7	21	25	22	30	33	18	13	42	21	18	23	8	209.99	97	86	39	20	16	4	0	5	5	7	22	35	37	6	35	36	8	15	3	5	13	16	46	11	4	5	5	1	2	14	15	25	246.25
SPU_003552	93	47	100	190	139	252	608.01	742.04	304.97	333	552	1629.97	505	445.99	489.01	1105.61	757.25	720	978.4	695.99	771.23	503.21	397	520.99	507	1488.07	1710	4665.6	4916.84	2353.99	5028.79	3093.56	2749.61	709.23	893.42	303.02	324.19	346.75	247.42	261	234.16	255	53	92	72	392.01	462.55	448	2213.87
SPU_003555	43.96	48.99	83.06	252.35	238.52	344.48	708.17	869.74	517.97	504.98	1021.99	1197.4	844.35	650.66	808.36	691.69	420.9	535.08	464.09	362.97	326.37	21	73.92	142.89	45	308.35	447.75	576.19	569.51	627.92	639.83	408.52	700.64	798.39	901.74	261.98	206.91	354.6	559.01	422.32	388.77	385.44	52	149	88	646.01	491	449	1745
SPU_003556	100.43	358.3	212.21	433.29	939.84	653.38	1134.86	1579.97	417.8	648.25	897.67	831.37	1310.01	1431.41	1356.4	2441.07	1548.48	1815.45	2379.69	1841.67	1866.69	36	42	38	38.05	187	176	356	194.01	284	373	142	325	790	685.89	435	490	516.73	595	989	1032.81	988.03	108.04	106	71	198	191	156	362
SPU_003559	9	7	59	84	33	33	49	53	37	64	83	837	24	19	45	198	257.79	158	255	188	170	21	30	113	5	47	150	109	17	13	91	17	28	582.23	766	338	470	465	490	538	635	544.89	149	458	352	187.99	350	161.63	357
SPU_003561	367	665	419	884	810	834	1178	1592.47	769	606	932	1628	480	469.02	573.15	681.25	455	491	504	437.28	381.92	174	297.94	279	293	787	754.04	1268.93	1231	959	1113.12	891	1076.97	206	266.01	100	61	116	129	51	74	62	142	84	88	453.96	500	464	1303
SPU_003566	0	0	0	0	0	1	0	0	1	0	0	0	1	0	1	1	1	1	3	2	3	0	0	0	0	0	0	0	0	0	0	0	0	0	0	0	0	0	0	0	2	1	0	0	0	2	3	0	0
SPU_003569	0	0	1	7	6	5	2	6	7	1	6	5	40	32	14	187	130	163	184.03	112	103	53.02	48	60	88	237	294	328	349.98	439	323	236	520	127	109	55	80.8	49	67	98	121	88	8	26	18	83	77	157	390
SPU_003580	112	472	1503.11	1184.98	1609.97	1569.51	1769	2046	2142.07	595.6	932.69	1982.68	765	622.81	681	792.04	567.86	538	631	302	320.07	35.5	47	52	141	365	382	594	372	446	634	296	475	257.99	443.01	335.12	115	172	134	242	252	213	32	44	64	304	186	187.87	878.93
SPU_003581	40	182	221	413	542	882	943	924.11	917.04	577	1511.18	1438	314	304	312	326	260	281.01	203	136	121	22	12	15	144	248	296.43	869.99	641.66	463	904	441	496.93	302	275	45	20	35	36	26	17	27	36	69	29	258	305	343.93	1053
SPU_003582	522	408.12	548	1512.49	973.64	1237.99	1933.15	2553.75	1588.45	1346.37	1898.75	2021	1693.73	2006.53	2143.8	4045.64	1410.5	1686	1125	967.63	963.42	215	173	250	331.96	1019.76	1062.17	2492.94	2805.97	1251.07	2776.18	1791.79	1616.29	915.68	958.38	517	273.96	462.96	483.39	290	239	286	66	146	167	750	421	433	1019
SPU_003589	202	230	363	472	681	715	1964.63	2379.92	1536.82	1567.98	2486.25	2773	780	719	896	1488.44	944.97	660	744.42	654.98	663	121	137	169	195.28	497	589.01	1563	2027	766.99	1467.89	936.01	863	248	307	102	122	140	139	207	235.01	203.85	150	226	165	751	588.04	546	2479
SPU_003591	13	23	7	6	7.01	25.21	17	9.02	19.08	81	140.65	74	493	481.12	406.98	814.87	751.75	588.99	419	198	247.06	144	69	130	70	52.97	108	62.96	102	66	233	233	175	243	337	154	419	228	253.62	221	242.32	186.23	196	300	84.98	203	191	148	260
SPU_003592	554.92	34	799	618	1061.98	125.31	556.98	685.27	388.01	455	452.17	699	135	171	188	422	291	263.09	287	193	232	52	43	23	82	336	163	639	735.64	434.32	610	546	547.06	444	594	278.99	238.9	370	303.03	436	459	426.02	71.99	76	117	654.97	795.02	475.65	1812.95
SPU_003593	87	49	117	329	328	281	522	533	432	319	585	520.64	223	313.04	408	413	270	374.01	299	196	189.99	30	38	44	73.02	304.01	317	319	457	387.03	323	311	499	217	294	163	117.77	147	131	156	143	139	20	41	33	344	243	245	942
SPU_003594	0	1	0	0	0	0	1	1	0	1	2	0	913.1	774.92	1171.83	730	463.03	476.99	196	144	131	3	16	73	3	74	201	2	2	3	15	13	7	306.89	328	232	135	363.01	343	199	205	218	7	19	1	19	53	127	63
SPU_003595	2180.67	2654.01	3395.25	3303.39	2595.28	2652.9	3230.93	3722.98	2585.04	2219.35	3364.98	4128.01	2091.44	2073.01	2630	3510.05	1992.89	2452.98	2867.64	1981.2	1806.68	2023.86	2110.11	1856.1	311.99	1730.33	1531.02	2129.01	1945.25	1559.44	2254.01	1407	1979.22	1604.99	1992.7	1142.85	729	1446.41	1116.9	1193.14	975	1174.8	1450.35	1907.57	1985.95	1600	1300.9	1206.97	2386.49
SPU_003608	64	51.99	57	70	45	118.64	352	502	289	116	458	234	293	279	383.01	206.98	144.03	160	231.26	231	349	368.4	407.02	552.01	208	1036.07	1407.32	1981	2321.85	1173.04	2020.75	1734.93	1314.68	345	390.73	214	167.93	181.95	210.93	288	328.16	323.69	92.01	229.86	98.13	477.01	409	359	1635
SPU_003609	28	124	27	30	80	108	52	33	82	168	87	71	808.5	503.14	757.63	942.78	355	351	333	398.16	265	204	230	306	129	595.13	1004	522	790	1135	573	673	1272.98	479.69	942	362	387.14	728	507.91	469	425	610	104	158	89	691	452	438.98	1684.86
SPU_003610	0	0	0	0	0	0	0	0	1	0	0	2	2	1	0	1	0	1	41	10	11	0	0	0	0	0	1	1	0	1	1	0	0	11	8	4	3	1	0	50	76	79	0	1	0	0	0	0	0
SPU_003612	1	0	0	2	21	1	11	2	57	13	23	3	5	16	10	414.1	115.04	187.89	593	499	462.83	0	0	0	0	0	0	0	1	4	1	0	2	114	116	99	362	401	321	279	276	258	0	0	1	12	1	1	1
SPU_003613	34	33	28	57	59	156	34	26	84	135	63	128	18	13	16	80	14	33	59	49	41	32	31	42	48	69	102	110	100	123	107	80	146	13	10	12	7	8	9	28	45	12	0	4	2	6	10	7	14
SPU_003614	203	392	383.88	421	594.64	1170.97	1065.06	1158.92	1004.5	548	1378	1427.15	910	600.95	945	889	520	614	466	328	329	257	284	357	538	379	423	1239	1345	512	1187	900.31	623	568	681	262	150.3	186	246	189	149.08	156	218.98	332	219	509	435.01	414	1483.99
SPU_003625	102	139	28	185	113	251.32	156	181	98	156	178	294	678	575	801.07	1071	901.92	756.96	628	506	437	227	255	240	169	429.98	536	967	1584	635.99	999.85	1074	694.34	178	204.07	90	57	54.05	98	149	161.01	154	228	317	337.88	496.03	428	348.99	2088
SPU_003630	208	141	185	1016.53	936.99	608.8	642	569	484	551.01	834	838.01	634.89	535.99	596.01	738.94	488	696.03	463	283.98	342	20	34	22	39	182	160	458	474	221.95	498	343	226.44	419	471.63	235	129	161	138	192.7	205	146	23	82	27	489.3	381.11	223.81	864.13
SPU_003632	155	65	413.98	387	96	87	387	355	216	251	300	137	206	286	238	310.04	253	200	210	176	133	36	32	14	149	249	321	236.06	291	401	239.69	269	522	450	546	423.09	405.93	685	536	534	654	523.37	41	107	74.98	305.99	293	230.62	1234.23
SPU_003633	310.3	242	192.13	808.53	393	872	776.02	1092.13	415	469	1437.83	1058	351	277	217	184.37	152	170	152	129	151	665	1320	1160	746.97	3607.15	3050.2	3310.12	3082.99	3468.36	3457	2575	3990.35	249	381.35	191	282	231.03	339.97	459	469	529	486	471	351.91	1385.36	1253.96	1204.26	3349.02
SPU_003634	13.99	5.79	11	26	70	23.93	10	6	24	12	16	9	26	28	29.04	71.38	96.91	49.99	179.4	42.48	48.98	1	0	0	1	0	0	0	0	1	0	0	2	1	2	0	9	0	1	8	13	6	3	1	0	12	0	51	17
SPU_003635	7	2.04	26.02	14.9	43.88	137.99	354.76	355.81	225.88	156.97	338.8	563.31	200.09	221.34	177.2	875.13	755.78	816.21	851.46	519.43	633.59	21	17	17	95	78.01	85	375.02	383.21	89	426	203.93	119	168	214	3	16	7	9	6.54	6	10	224.86	21	15	56.03	79.95	44.78	366.31
SPU_003641	3	0	7	4	25	5	4	8	1	3	18	19	6	8	7	26	5	12	7	12	9	49.31	15	29.42	20.01	16.06	15.19	34.32	43.49	31.99	28.91	35	25.96	19	13	15	23	9	11.96	6	16	7.78	133.66	120.66	125.95	190.25	128.24	111.58	226.71
SPU_003642	2	3	5	16	5	10	25	15	15	20	14	73	251	299	606	285	239	215	208.47	175.98	176	217	287	347	224	900.97	1280.96	1727.75	1895.03	1149.96	1875.02	1310.14	1438.94	306	351	179	167	186	207	225	238	222	389.81	583	524.32	1162.4	860.67	635.94	1510.01
SPU_003644	2075	2682	5628.86	4299.33	4681.14	4464.79	3702.4	4390.52	3316.18	3190.84	8676.01	6122.82	1659.02	1431.76	1708.39	2238.92	1972.27	1915.52	1665.8	1225.67	1669.85	165	94.03	171	71	594.9	572	1095	1311.13	931.4	1148	732.2	992.43	1254	1507	1200	774	1097	1127	1392.52	1450.99	1237	3191.19	3373.01	3758.64	2727.14	2184.99	1858.01	4103.12
SPU_003645	35	26	69	136	85	228	110	99	110	100	118	345	370	310	384.02	587.95	428.57	383	362	272	259.99	101	66	89	312	777	820.77	1371	1219.95	1006	1305.04	862	1227.69	491	477	378	244	384	424	564.4	561.06	535	69	54.06	111	553.98	519	549	1677.67
SPU_003651	285.85	178	329	918.66	1437.96	1580.75	1680.01	2243.61	958	217	566	780	454	499	442	637	448	587.99	581	493	589.11	210	205.41	356.86	229	1050.93	1709	1462	1561.96	1403	1255	905.99	1439.92	430.07	381	249	334	386	476.87	803.89	814	885.99	61	80	203	663.54	761.02	978.12	1869.99
SPU_003652	250	170	400	523	583.07	494.88	669	845	463	418	1101.98	914	656	524	616.2	1027	560	566	727.98	606.01	547	28	28	34	25	127	187	272	354	200	289	226.02	250	539	766	356	223	320	335	260	274.05	295	104	191	171	370	331	362	1000.02
SPU_003653	33	137.38	108	371.29	123	291	309.47	361.35	414.9	364.25	335.76	95	987	1476.91	2210.01	4707.75	2298.37	3233.51	3024.86	2598.87	2102.56	1206.73	1116.02	1059.57	151.93	686.8	702.47	753.68	889.01	696.45	752	668	857	745.15	693.9	462	710.01	754	1191	1208.01	1425.17	1589.04	132	28	138.89	343	225	360	678
SPU_003654	10	43	43	3	4	64	5	4	6	5	10	0	143	134	110	194	100	115	86	94	99	1	5	5	0	0	2	6	3	0	8	4	3	19	20	14	43	24	34	67.08	96.02	70	0	3	0	17	6	13	16
SPU_003655	1459.21	966	1288.88	3813.14	4004.03	3267.07	3928	4431	2877	3290.65	5431.03	4451	2836	2354.31	3354.86	5484.99	2799.99	3065.06	2081.01	1815.94	1584.53	2017.99	2255.07	4540.57	1178.01	3723	4911.47	5103.37	5620.49	4373.4	4460.01	4264.38	4613.5	1391.99	2000.02	1264.94	980.92	1270.03	1265.4	1538.99	1555.12	1393.17	1483	2621.07	2017.8	4218.73	3812.91	2754.35	6696.01
SPU_003656	1	80	57.99	62	20	162	213	168	123	43	39	77	53	47	48	93	45	66	160	138	195	165.91	166	233	50	194	299	203	232.15	205	210	195	215	130.04	201	79.92	102	107.98	114	111	130	126	145.09	280	160	401.36	298	161	140.62
SPU_003657	137.06	96	284	397.09	440	475.01	505	516.82	282.88	387	718	279.95	82	87	102.39	95	58	65	50	44	54	389	502.96	636.5	417	731.96	973.03	1343.78	1323.99	847.18	1405.99	1052.04	1021.33	234.26	220	163	90	111	149	139	126	137	188	296	297.94	705.07	438.9	393	761.41
SPU_003662	370.58	312.86	95	460.36	627.21	217.08	529.61	609.06	279.57	361	538.32	486.17	107	91	83	181	158	131	118	123.79	104	37	25	22	53	116	121.03	266	225.2	175	253	186.68	177.13	44	47	26	25	30	24	29	26	24	89	156	107	437.73	419.97	359.08	974.01
SPU_003669	128	135	237	432.99	523.95	771.27	1492.97	1918.73	855.79	735.09	1240.49	2194.33	107.96	98	51	326.69	162	182.93	314.97	282	264	17	12	17	80	151.04	189	470	443.02	206.06	519	276.03	241	108	236	91.07	25	43.02	47	25	40	33	10	23	14	101	91.96	119	413
SPU_003671	11	0	4	5	2	5	28.97	21	2	5	16	21	94	97	50	231	164.22	230	244.06	80	90	0	0	0	0	0	0	1	2	0	1	0	0	31	21	2	1	1	2	0	0	1	0	0	0	1	0	0	1
SPU_003672	20	24	50	127	172	322	290	251	200	165	607	507	136	128.52	117	192	169	192.01	177	103.95	125	223	198	235	361	1030	1120	1720.03	1579.92	1349.72	1753	1068.94	1637.47	183	171	82	87	83	121	148	118	114	25	64	57	217	261	289	494
SPU_003676	0	0	18	0	0	0	1	2	0	0	0	0	3	14	4	93	42.17	203	558	135	41	0	0	1	0	3	2	0	1	1	2	1	3	4	3	13	11	24	17	66	105	81	0	0	0	0	0	1	0
SPU_003680	1074	1149.2	864.91	1074.9	508.7	1807.99	2544.99	3139.82	1403.36	2195.02	3152.83	2836	105.12	57	69	108	122	101	200	104.02	126	64.84	104	161	167	255.23	297	285.37	450	205.96	262.24	339	195.02	27	39	14	23	6	16	66.08	110	92	21	24	39	144	110	123	392.08
SPU_003682	279.58	935	877.49	741	389	1240.89	1320	1666.56	826.1	1323.57	1675.92	1954.96	1481.83	1391.05	2259.38	1645.78	914.99	1286.43	1024.62	629.05	511.81	975.07	1181	1476.77	621.55	1078.99	1409.05	1903.03	2086.15	2019.03	2037.19	1601.88	2508.82	1680	1688	690.48	332	477.83	590.11	500.36	495.96	512	254	281	344.71	759	570.87	560	2158.99
SPU_003683	34	22	50	852	416	337	744	900	413	751	556	1580.99	896	490	920	1160	821.95	949.04	852.53	582	530	31	33	32	60	204	252	237	355	255	256	258	275	352	423.38	327	394	432.01	497.86	618.4	508	628	34	74	48	448.02	512.95	490.61	1859.32
SPU_003685	41	10	9	220	89	36	49	44	74	14	250	35	15	80	65	171	80	72	150	69.99	68	144	131	244	77.45	268	384	276.02	399.75	312.65	230	317	331	26	27	11	23	23	48	58	51	64.25	62	138	97	772	701	394.41	1109.02
SPU_003687	277	274.57	333	681.01	686	1269.72	629	823	1484	1094	1084	1546.96	224.56	256	314	548.62	267.84	254.02	206.99	210	225	165	131	183	361	570	700	713	589	693	745	554.57	879.2	43	76	43	45	44	36.9	48	55	71	218	354.98	327	1283.01	666.91	410	1916.91
SPU_003690	163	179	165.99	850	999.98	1500.03	2999.68	3534.03	3251.58	991.04	2767.99	3240	247.43	390	439	675	344.45	331	277	147.52	154	55	73	80	362	974.96	1078.43	1200.89	1495	1483.94	1330	1533.23	1825.02	224	244.9	141.99	190	180.03	191	228	250.05	267	1091.97	1358	1103	1632	1885	1044.02	3125
SPU_003691	371	298.95	214	630	915	755.94	556.01	595.01	149	598	763	218	449	427	600	585.01	404	468	696.36	805	642.1	11	16	29	21	46	68	65	87	67	93	77	109	254	160	116	106.96	158.62	145.01	138	198.97	139	49	84.98	48.99	636	619	356	1280.99
SPU_003692	3	14	11	11	20	94	1189.77	1480.01	789.64	572	835	957.09	189	259.01	130	378	271	204	214.13	167	154	3	16	11	26	43	62	587.62	702.66	68	582	204	72	142	142	3	6	2	6	5	4	1	10	5	7	11	19.76	22	152
SPU_003696	3	6	4	1	1	3	7	12	5	0	2	2	61	50	52	267	82	163	273.95	248	309	2	3	3	2	6	6	8	12	5	4	8	10	135	239	212	85	150	101	254	230	208.17	0	1	3	0	5	1	0
SPU_003697	94	123	62	71	48	126	20	38	56	50	67	27	821.05	703	1004.11	1256.85	747	698	861	585.03	643.7	107	121	135	56	103	165.84	127.02	146	126	102	94	155	247	372.99	259	249	336	334	418.99	462	372	13	56	30	80	135	113	279
SPU_003698	2	0	0	5	5	0	13	25	1	0	0	1	0	1	0	5	2	2	3	10	6	0	0	0	0	0	1	0	0	2	0	0	1	11	6	3	6	3	4	5	6	4	0	0	0	0	0	0	0
SPU_003702	1253.01	1298.75	1490.61	806.2	1471.08	1489.05	1620.86	1697.09	1336	1526.42	3212.35	2734.4	703.1	652	539.01	847.53	403.6	529.92	626.03	467.87	390	42	25.89	38	78	180.63	166.07	334.99	383.97	333.06	423.24	283.94	437.27	585	700.32	304.99	165	206.85	158.98	101	107.99	87	37	96	67	244.1	344.42	360.2	1653.76
SPU_003705	554.16	417	622	1062.02	1177.61	1569.13	1316.6	1412.13	1257.01	1134.97	2053.94	2341	4209.25	3613.12	7375.91	9237.28	4204.99	5890.89	2396.02	1826.28	1789.07	186	183	185	141.86	687	840	1327.34	1450.09	861	1361.01	1224.94	1096.51	1949	3395.74	2151	1713.93	3335.38	2097.46	1691.5	1639.05	1464.16	601	482.99	564.89	1054.02	1177.05	1115.1	2345.5
SPU_003709	122.87	127	230	158	80	204	186	189	120	103	133	468	218.01	180	254.98	229	107	95	71	81	63.38	6	6	18	2	46	79	79	75	51	81	45	79	54	58	38.84	27	26	47	68	62	61	50	95	85	264	230.19	230	484.25
SPU_003711	30	9	9	37	37	25	76	55	19	12	14	22	1	41.93	0	11	11	21	130	135	140	7	5	3	5	25	50	76	53	36	54	48	33	8	12	1	20	6	8	247	273.02	276.24	299.78	273	344	430	354.27	301.45	773.38
SPU_003712	9	5	7	33	8	20	20	32	28	15	50	30	1	49	3	37	10	5	62	43	41	44	15	27	31	44	90	59	87	67	54	65	78	87.01	151	60	82	103	115	85	88	113	28	21	22	42	60	44	32
SPU_003713	16	16	7	73	72	7	32	43	20	9	39	181	53	77	43	51	92.52	89	1217	943	1323	149	101.15	97	297	1006.59	1253.97	2466.92	1766.65	1343.26	2723.53	1229.04	1647.54	868.4	1412.83	778.17	553	929.21	671.85	637	718.21	502.17	8	7.46	17	57.84	90.06	46.52	267.34
SPU_003717	61	120	114	253	182	256	104	183	132.23	64.99	60.61	88	64	58	81	82	52	113	82	55	64	37	50	51	9	124	94	280.07	248	133	253	141	147	94	88	63	69	70	60	89	119	78	83	168	133	318	329	129	375.01
SPU_003718	76	226	340	390	278	177.03	630	691	384	521.85	375	1058	1802	2485.91	3286.52	10201.6	7750.04	9046.68	15841.2	10647.2	11737.1	997	932	1312	2335.93	938.5	1038	758	702	849	877	925.33	1031	8305.87	8610.04	3335.09	9718.5	8682.82	10320.1	17995.3	21153	18069.2	665.66	261	690.14	1241	543	510	511
SPU_003720	172.99	3	17	67.35	173	20	31	16	12	4	14	38	6	14	35	23	18	81	108	13	15	1250.55	1160	1085.67	308	688	664.45	481	599	785.57	472.71	574	938.9	230	288	123	145	231.08	208.99	137.01	159	128.27	419	546.56	411	775.56	527	518	2220.92
SPU_003722	35	52	87	99	83	247	144.86	181.99	176	174	373	350	148	128	186	259	208.99	158	204	118.99	125	5	9	11	23	117	99	292	303	174	314	211	160	220	239	77	77.05	83	104	157	153.52	145	15	37	20	155	233	274	494
SPU_003724	14	11	23	168	150	150	127	175	161	84	214	127	261	250	283	476.95	222	335	310.47	156	144	12	13	9	34	149	163	263	287	194	276.02	206	256	328	379	194.69	229.74	265	272.14	277.81	284.7	292.36	17	16	13	66	77	53	150
SPU_003725	0	0	0	0	0	0	0	0	0	0	1	0	2	3	8.01	38	9	7	64.01	70	46.98	43	9	25	70.98	32	97	19	94	5	27	89	18	703	604	333	593	424	1211.7	1352.86	1429	1080	19	5	5	5	12	2	7
SPU_003726	5510.43	6694.71	4389.88	3669.18	4160.96	3670.18	6258.85	6617.02	8185.57	6976.43	6453.81	7452.18	1247.14	1544.18	1222	3198	2346.07	2110.01	3108.99	2240.87	2005.48	4895.1	4404.32	6454.61	2927.95	5701.55	7151.12	7577.27	9488.47	7251.28	8077.09	6043.77	8660.68	1015.46	1329.85	572.97	419	653.99	601.26	706.67	688.84	725.89	3014.32	2734.29	2432.8	3339.55	3229.8	2761.94	6606.75
SPU_003729	17	27	12	59	39	67	53	66	32	15	173	111	28	54	10	67	69	58	193	189	179	1	1	1	4	2	4	10	6	2	8	4	0	0	6	3	6	14	7	12	10	13	32.99	48	14	94	61	40	76
SPU_003730	1	2	6.92	1	12	22	54	4	48	4	22	41	4	81.76	1	6	5	12	21	12	9	17	13	10	29	106	82	149	95	116	146	81	133.01	6	8	2	2	5	1	4	1	6	2	4	4	46	27	26	100
SPU_003732	1753.04	2663	2313.19	2349.07	1598	1020.58	793	997.71	679.39	820.14	756	1169.05	2221.51	2324.02	2029	4778.87	3191.8	2707.8	3052.72	2431.01	2307	2352.4	1694.85	2022.19	330.57	902	1551.42	702.38	943	1138.02	942.99	846.99	1435.98	2224.24	2961.09	3980.44	4386.95	4291.08	5732.9	5237.14	6700.81	5374.71	1265.28	1276	1815.01	1435	1327.92	887	2147.63
SPU_003742	387	701	350	3214.01	2741.97	2932.69	2467	2630.09	2734	2686.58	3227	2890	1253.13	1202.01	1551.92	989.93	1072	680.95	680	395	505.28	69	65	96	198	539.72	699	967	1047.89	966.22	964	849	1115.51	497	727.19	334	252	397.97	402.24	232.28	210.01	224	24.58	96	82	591	393	516	1035
SPU_003743	861.97	396	311	1753.05	1165.01	1698.85	1574.99	1855.99	1543.15	1229.15	2951	1414.9	1265.95	1964.06	2074.1	1959	1304.99	1886.21	1097	486	639	427	371	582	541	1609	2161.06	1941	1848.86	2193.77	1989.52	1562	2666.68	1865.2	2369.62	1355.01	873	1752.96	1614.97	1163	1156	1100.01	858.09	995.99	657	462	552.9	366	1097
SPU_003747	2890.11	2209.02	1805.86	6944.81	7721.47	8432.07	8780.77	10682.8	6559.17	5370.36	9305.87	9960.97	357.99	896.73	1572.01	801.03	590	577.98	1120.69	376.2	368	2344.48	3108.9	3266.85	776	4521.89	4546.36	6534.73	6447.51	5139.73	6831.36	4693.79	5882.01	1177	1456.95	906	600	1432	876.01	856.01	518.87	840	4132.41	3129.98	4865.17	5556.95	4637.74	3620.92	7695.99
SPU_003749	450.01	42	44.45	186	290	86	120.98	168.91	175	36	131	184	304.99	458.43	495	634.15	326.01	438.83	470	370.78	423	28	16	7	10	23	18	35	37	24	41	38	31	1098.49	1557	832.07	737	1078.99	668.99	1097.03	1086.2	1125.16	70	15	73	74.95	52	47	124
SPU_003750	44	54	68	135	287	270	436	586	1238	145.97	154	445	2169.63	1546	2131.61	2184.5	1901.05	1896	1601	1288.22	1168.48	19	23	40	45	190	182	269	276	242	245	263	309.01	1396.87	1754.14	1532.65	1443.96	1639.75	1689.03	1831.32	1944.42	1824.05	24	8	30	85	119	114	262
SPU_003752	2	1	3	2	1	3	36	37	0	4	3	4	9	12	8	43	21	28	242	219	226	1	4	2	4	16	14	10	49	13	10	25	17	28	38	29	30	53	27	124	123	98	23	18	35	39	159	162	181
SPU_003753	5	5	77	6	81.56	1	8.23	1	43	7	5	26.21	74	28	33	21	4	3	8	12	16	1	0	0	1	0	0	0	0	1	0	1	0	86	231	159	57	232	124	65	40	97	1	1	2	5	5	3	1
SPU_003755	360	236	82	139	172	181	134	167	139	162	273	528	395	411.54	318.94	904	640.82	549	974	854.97	805.94	543.99	417	316	131	639	650	761	940.94	908	795.8	708	1042	329	408	246	182	313	286	302.42	391	338	341	871.98	659	1569.14	1649.29	1469.59	3500.6
SPU_003758	61	62	109	277.36	334	576	1018.7	1465	707.61	739	1199.92	1366	243	225	251	250.04	203	188	216	163.23	168	104	111	151	212	1001.99	1334	2812	2435.57	1392.93	3006.44	1670	1618.9	229	206	116.66	127	87	93	249.75	184	215.01	70	257	67	436	379	320.11	2057
SPU_003761	179.98	380	1297.87	3621	4499.99	4063.93	2371	3045.04	3952.45	1804	5069.94	4748.59	3068	2990.98	3391.03	6757.11	4206.71	4465.21	4258.99	2532	2502.96	1358	1785.49	1858.07	207.29	970	1163.89	685	900	774	683.44	855.11	907	1199	1404	867.68	922.53	955.62	1123.97	1633.51	1810	1767	4270.63	1092.69	1864.97	1025.71	1967.25	794.77	751.69
SPU_003762	10	0	2	3	4	0	12	6.27	6	5	9	10	0	0	0	3	1	0	1	3	3	0	1	0	0	1	0	0	0	1	0	0	0	1	0	0	0	0	1	0	2	0	4	0	0	2	3	0	2
SPU_003765	108	22	21	9	75	37.96	24	51	7	28	7	10	28	24	20	70	38	46	94	70.96	90	87	114	110	43.01	189	149	188	173	255	198	208	263	171	178	144	127.01	219	164	152	173.1	143	42	23	30	22	94	49	63
SPU_003766	1	7	15	143	208	67	130	114	156	159	209	107	10.99	36	37	34	23	25	53	68	77	109.98	105	160	70	178	199	240	208	124	267	167.05	152.99	59	56	25	80	43	48	168	151	226	47	49	73	135	184	175	209.8
SPU_003767	354.58	313	156	240.03	157	346	349.27	368	347	296	491	535	1364.97	775.97	1502.82	704	675	1031.73	689	322	397.99	1207.96	750.97	917.39	97	728.62	833.73	1189	1329.02	1134	1167.01	832.96	1286	1008	1383.97	302.99	508.01	660	403	487.02	310.18	502.95	122	64	446	494	359	427.09	691.96
SPU_003769	1	15	4	5	17	4	8	9	3	5	7	14	33	34	40	37	85	46	85.01	36	28	13	32	22	13	49	45	9	10	27	7	8	51	0	3	0	3	1	1	7	7	2	2	0	1	24	7	19	5
SPU_003772	94	90	98	428	414	394	325.31	409	246	331	505	460.98	124	149	238	199	170	139	145	87	105	167	195	157	137	297	237	291	336	279.01	326	309	357	139	179	160	104	246	144	124	157	148	51	92	68	143	109	78	200
SPU_003779	225	415	586	671	1092.33	751.42	1115.31	1586.43	815.69	154	1266.77	1002.48	244	117	255.05	689	136	335.97	307	143	201	216.95	204.53	152	146	453.35	461.01	810	1003.62	700.08	924	771	838.24	354	342.02	205.92	173.99	223.01	250	439	534.79	457	8	18	19	39.02	21	19	67
SPU_003783	9	5	6	17	37	36	29	37	11	20	19	35	4	5	5	4	7	2	9	10	7	9	10	9	3	5	9	8	17	16	7	12	27	129	151	105	99	133	130	118.44	144	101	71	307.95	64	124	146	119.47	176
SPU_003785	4	1	0	4	5	3	12	7	4	7	15	8	557.11	508.01	976	1755.49	863.99	1332.25	934	931.01	738	0	0	0	1	0	0	0	0	0	0	0	0	42	23	16	22	31	78	75	63	72	1	2	0	32	12	24	30
SPU_003786	51	195	211	234	262	145	244	245.99	105	83.95	161.98	78	36	42	22	33	46	11	66	73	59	13	11	14	30	53	45	116	73	76	109	65	93	36	19	24	44	63	67	159	154	166.96	27	40	55	119	69	72.12	194
SPU_003791	44	152	128	108	197	356	376	497	154	106	357	74	149	164	216	216	164	174	167	176	106	180	181	190.9	198	838.89	808	1320	1442.29	891.97	1340	954.98	1059.12	146	185	95	86	120	105	145	177	165	100	258	200	903	731	313	2178.86
SPU_003796	2	2	7	9	28	3	19	6	4	1	15.07	17	229.44	123.59	232.73	206.8	296.96	103.66	125.89	64.17	135.98	0	0	0	0	0	0	1	0	0	5	0	1	28.98	8	5	17	6	40	2	14.87	29	0	2.99	3	7	11	8.99	19
SPU_003802	135	105	281	1115.99	970.89	615	1213.21	1301	1094	1120	1554	1991	103	68.69	141.95	246.53	122	191	224	177	130	647	831.61	1002	620	849.87	1014.99	1434.05	1345.58	1291	1278	895.32	1466.02	107	111	61	34	42	37	72.01	44	56	92.03	259	139	1102.9	902.29	871.57	2760.73
SPU_003803	703.12	844.1	1173.98	1600	1508.81	1627	2899	3811.43	2434.1	2183.19	2732	3230.52	1629.91	1558.97	1797.01	1678.99	854.71	762	435	342.07	298	1247	1387	1684.97	455	2188.71	2719.8	3871.22	4470.01	2307.08	4175.65	3316.94	2814	486.86	611.02	332	217	280	308	362	326	314	405	838	568	1393	1377.02	1263	4848.98
SPU_003805	452.09	5887.9	743.09	1214.02	1772.62	3234.2	2719.98	3597.58	1353.93	1298	3111.94	889	822.04	1697.99	992	1355.73	462.99	1302	434.28	499	269.12	402	230	335	519	819	1271	1175.36	885	839.03	1530	889.49	976	2432.92	3217.98	1348.74	604	496	869	1370	2340.11	1392.91	161	228	99	720	449	480.98	654
SPU_003806	29	13	29	106	85	158.66	277.92	338	77	191	471.98	119	99	97.75	83	173	97.19	103.99	78.17	86	69	16	19	14	33	126	125	111	154	107	103	107	164.87	164	183	163	212.22	198	203	369	429.99	433	135	153	155.99	1672.61	1126	775.01	1776.78
SPU_003807	15	19	34	81	59.35	73	66	89	85	29	19	14	59	41	40	74	32	39	31	23	21	16	11	17	44	93	174	310	317	145	343	202.7	196.06	45	54	24	9	8	28	36	42	43	9	20	8	96	95.94	71	253
SPU_003811	2	1	0	0	1	0	1	0	0	0	0	1	8	6	7	8	8	23	12	4	5	0	0	0	0	0	0	0	0	0	0	0	0	0	0	0	1	0	0	4	1	2	0	0	2	2	2	1	0
SPU_003820	82	116	23	57	55.13	75.73	34	19	32	26	35	31	121	94	106	146	108	126	162	106	99	9	7	6	12	33	28	28	23	13	22	22	19	55	36	39	58	101	42	105	149	110	45	230	65	145	157	145	507.22
SPU_003823	3	0	25	3	3	7	2	2	2	4	1	9	7	21	16	159.07	74	106	328.01	280	318	202	118	52	82	193	89	289	187	116	280	175	137	265	480	188	180	413.13	186	383	428	372	21	22	29	159	158	243	246
SPU_003824	85	63	82	235	312	377	1386.14	1767.94	1104.05	560.01	1179	1021	203	170	215	416.37	222	288	365	308	276	9	17	23	50	173.11	200	461	560	254	532	410	303	183	167	118	50	71	99	98	146	127	27	66	44	262	331	370	1961.98
SPU_003825	610.38	869.8	608.75	879.14	884.57	1188.55	1262.45	1668.28	957.03	811.77	1430.26	1309.12	1486.18	1543.13	1565.98	3222.37	2021.08	2361.05	4843.37	3766.41	3966.67	69.19	94.62	69.6	99.01	228.67	256.26	338.94	395.99	266.12	405.63	320.5	372.68	1421.08	1380.39	770.62	1200.15	1059.24	1380.34	3500.32	3627.03	3407.32	118.02	210.11	181	1113.95	870	766.99	1892.26
SPU_003827	84	636.86	71	565	1269.66	987	115	68	32	670	60	663.75	99	319	48.61	204	290	185	377	270	340	2411.99	2770.27	3858	450	1965.75	3220.01	2515.98	2653.04	2425	2698.96	1999	2846	299	298	164.99	226	316	179.99	342	419	383	222	1092	432	286	332	438.98	843.15
SPU_003829	866.01	778.06	1029.12	1194	569.9	529	546	744	515	668	956	572	956.02	922	1058	1406.59	1056	926.02	1282.97	1113.03	1003	1252.2	1490.05	1721.99	373.98	1593.99	1759	1722.16	2057.53	1287.01	1881	1590.9	1706.14	801.95	1252.87	799	512.89	841.56	701	633.99	688.3	592	538	722	270.06	789	856	601	1029
SPU_003830	127.88	218.99	68	177	241.47	263	229	155	106.99	316.99	638.1	330	341.74	290	240	318	336	205.65	412.91	382.02	390	369.97	232	698	186	591.26	1355	1732.64	1869.61	1301.31	2036.97	1383.24	1717.77	1770.05	2106.96	938.03	803.28	1034.06	1176	1246	1333	1190.14	999.51	1157.3	1184.98	957.61	843.77	690.39	1699.04
SPU_003831	126.01	92	91	265	263	751.99	944.75	1165	741	819	556.81	1703.51	663	532.68	620	720	352	420	368	332	342.56	25	17	18	39	117	144	566	395.78	204	558.01	223	226.01	292	283.08	97	47	83	90.09	90	32	74	15	33	21	153	114	103	434
SPU_003832	1190.09	1154	693.95	1494.03	3267.91	3374.34	3608.99	5383.68	3217.42	1990.41	6432.55	4611.04	2334.06	2735.1	2640.7	5916.51	2933.94	3703.45	5275.61	4858.31	5051.62	2244.63	3340.62	4412.98	1492.05	6131.19	8012.98	6934.45	7144.89	5628.87	7543.27	5856.36	6840.18	3190.02	5024.42	2703.4	2480.28	3044.26	2479.78	3488.76	4467.05	3963.86	3849.62	6148.72	5722.35	6101.67	5971.29	4012.24	10199.9
SPU_003835	4	2	21	5	11	1	4	8	4	8	4.74	3	71	129	171	407	255	248.56	114	104	75	1	2	1	2	3	7	11	16	4	4	10	4	108	148	98	42	79	68	15	20	22	4	6	4	44	21	8	195
SPU_003840	4	1	3	3	26	35	27	20	24	65	119	65.59	54	107.79	104	50	71	60	185	110	112	16	27	22	36.6	127.61	166	218	195	97	205	169.98	111	90	124	79	32	53.77	111	74	107	75	1	1	8	1	2	0	2
SPU_003844	64	66	112	239	386	239	175	164	142	47	407	175	28	47	31	126	43	61	86	65	70	91	46	87	242	284	470	872	763.01	545	932	523	618	48	56	22	27	17	20	19	25	15	65	86	71	241.01	230	180	854
SPU_003845	189	182	168	494.62	464	563.32	502	633	420	437	704	657	446	486.05	434.99	898	420.22	572	678.99	482	422	58	75	64	91	216	209	667	780	307	676	481	349	299.04	319.04	131	130.95	185	166	172	126.32	137.77	95	187	182	955	700	868.49	4020.84
SPU_003847	31	43	116	1478.12	1197.94	812	649	679	1058.03	1522	1247.82	1758	1716.02	1463	1885.6	2860.99	1491	1452.7	1242.71	1382.52	1128	60	49	60	121	287.28	610	899	859	784	985	825	927	2223	2917.74	1964.94	1680.84	2612	2248.82	2015.01	2511.02	1878.95	504	535	537.76	934.01	1037.98	677.07	1195.53
SPU_003848	8	2	18	31.42	55	59	41	36	32	17	45	49	70	72	68	178	77.98	98.97	107	43	68	11	6	6	35	68	47	95	85	87	88	72	100	81	95	50	28	24	42	43	46	61	6	7	4	18	24	22	62
SPU_003849	47	241	320.11	157	96	265.94	347.37	445	199	230	275	232.07	1473.94	1535.97	2130	6414	3922.26	5680.47	10930.7	7992.59	8529.35	828	753	651	2362	1021.38	714	859	800.93	887.23	862	762.1	1128.01	5146.7	4989.08	2996.99	6654.37	6263.61	6284	10864.6	12953.1	11044.6	197	52	224	296	124	182	278
SPU_003856	45	71	124	88	395	331	500	328	436	256	711	236.18	1475.98	1248.98	1498.83	1170	918.57	907.84	630.06	453	370	825	1040.3	931.39	701.37	631.02	548.24	734	937.25	542	791	667.02	659.77	566.1	719.14	194	124.02	187	246.93	169	147.91	134	232.03	185.9	255.11	409.9	394.02	327.11	694.3
SPU_003857	128	177	252	556.51	995.04	2026.14	4679.72	5222.03	4635.77	5032.28	7487.18	8552.78	1725.19	2096.05	2403.17	3227.88	1638.01	1952.45	1614.36	1214.39	1134.55	67	50	78.8	181	941	931.61	3527	4091.02	1410.85	3721.88	2103.02	1708	2063.98	2794.04	919.01	488	791.47	999	875.48	734	783	31.93	51	41	261.05	256	199.08	1055.71
SPU_003858	5	1	6	28	10	12	8	6	15	2	18	7	7	12	21	9	1	4	247	274	188.97	26	26	20	109	123.26	90	189	187	185	231	172.99	260.49	12	14	9	8	12	21	84	148	115	276.46	173.35	815.47	757.96	538.95	1023.99	2049
SPU_003862	204	364.98	47	145	130	163	45	72	60	81	39	78	10	28	20	60	30	34	61.91	49	47	239	325	291	85	302	288.97	367	395.9	464.02	377	298.45	554	104	99	61	33	66	67.25	96.76	95	99	73	111	103	158.99	128	113	170
SPU_003865	232	258	241.93	812.6	1169.02	1866.99	1034.01	1051	987.92	1064	1765	1499.95	3187.98	2087	3407.54	2546	1825	2353.32	2360.98	1842	1882.45	778.8	759	899	494	1102	1426.98	1337.99	1550	1551.15	1499	1345.81	1844.8	2508.07	3326.3	1875	1757.05	2057.53	2236.98	2024.26	2113.55	2093.03	185	341	334.87	2012.72	1812.08	1814.83	2241.93
SPU_003867	18	13	75	46	17	38	50	44	24	25	28	102	247	289	382	698	343	460	510	345.93	298	6	14	9	18	46	31	34	16	47	36	21	52	133	169	143	104	185	98.68	116.87	193	116	45	9	39	27	41	23	62
SPU_003868	127	100	312	461	489.26	915	855	1062	993	665	1186	1071	653.86	628	715	897.71	661	801	725.6	448.03	471.96	152	187	235	306	972.01	1319	2069.98	1943.93	1365.02	1752.63	1290.61	1546.13	442	550.19	296.01	278.1	270.97	346	329	310	333	41	135	93	527	539	582.04	2207.88
SPU_003869	142	1363.04	324	1781	444	2805.71	2709.72	2287	455.01	1408.26	896	436.03	282	411	464	480	381	357.18	392	323	217	32	24	24	52	215	97	101.09	181	159	100	174	170	120	148	121	155	161	132	154	128	154	838	877	1786.02	1521.89	1353	1127.73	2752
SPU_003871	5	0	1	5	0	0.83	0	0	0	0	0	0	38	73	38	158	1	60	93	80	78	6	11	9	16	35	47	68	46	47	66	38	50	170	181	180	147	157	158	212	192	206	0	0	0	0	0	0	4
SPU_003877	198	350	275.97	316	286	345	298	385	482	253.67	650	531.54	211	317	196	338	391	218	231	210	329.05	233.87	483.26	459	316	1140.02	897	1982.78	2211.16	843	2170	1513.63	995	331	360	232	164	201	194	169	182	169.91	109	427	322	528	527	621	1590.02
SPU_003879	33	94	116.01	431	221	376	356	348	600	319	635	300	1152.39	1509.08	1384.23	1526	1467.13	1036	791	469.69	520	61	66	90	32	424	605.39	964.99	1154.05	852.82	1064.98	657	1038.86	885	1001	448.91	312	539	492	487	488	467	35	84	53	346	382	316	1380
SPU_003883	183	228	277	299	406	547	1528.99	1985.68	1319.99	1202.23	1832.21	1597	151	175	106	339	189	168	145	128	133	695.32	491	789.94	294.98	1037	1509.98	2413.98	2426.92	1327.18	2470.39	1773	1437.09	252	310.07	83	51	72	111	61	54	67.99	205	404	309.01	658	669	618.58	2607.7
SPU_003886	0	0	0	2	0	3	0	0	1	8	91	22.88	3	0	3	210	81	117.45	214	118	160	2	0	0	0	0	2	17	8	2	27	5	4	398	558.82	431.97	125	406	362.45	123	102	132	0	0	1	3	3	0	1
SPU_003887	7	15	3	10	9	42	7	33	11	4	10	0	3	5	2	21	29.47	53	62	53.53	33	0	0	0	0	2	1	1	1	0	1	6	0	63	66.88	38	76	73	46	98.97	81	65	9	0	4	44	7	11	22
SPU_003888	4	5	7	23	43	18	115	166	22	9	62	53	131.04	112	125	138	126	118	104	120	115	71	60	83	59	88	50	125	115	108	140	98.18	140.18	102	112	55.77	53	41	68	54	51	50	39	57	39	91	70	38	42
SPU_003889	264	11	91	23	49	18	121	140	494.94	52	57	80	3335.99	3106.38	5161	566	442	723	174	102	156	45	41.01	54	6	21	27	29	17	12	27	15	16	103	151.5	131	100	124	173	379.83	338	405	7	0	1	5	8	2	0
SPU_003890	87	314	206.01	180	891	725	1137	1294.02	714	462.76	1269.97	1255.99	493.79	446	754.29	832.06	465	543	785	400	366.4	122	94	119	242	502	621	708.99	719	668	797	618.57	763.18	249	281.62	62	141	111	143	152	169.03	181.79	42	101.91	56	183.93	179.69	204	305.99
SPU_003892	306	450.01	319	243	368	350.01	243.55	320	243	246	249	323.95	504	538	498	646.98	469	546	613.02	391	383	113	187.03	107	203	585.53	335	704	884	879.29	723	781	1127.02	267	331	205	127	237	189	203	249	237	66	154	131	673	543.36	510	1099.39
SPU_003893	1622.45	1088	1077	3876.07	2884.35	3942.08	4952.02	5619.15	3216.2	1968	3474	3437.96	442	529.99	609	950.94	893.76	628	661	446	505	1093.15	1073.39	2078.58	1186.84	3470.45	5247.04	5545.93	5313.14	4462.54	5646.69	4042	5223.3	597.42	759	460	393	421.86	565	596	687.62	589	5071.14	6382.17	4917.51	4922.95	4340.82	3277.01	8236.55
SPU_003897	1006	782.78	1543	4967.5	4781.08	5574.43	6185.61	7614.73	5109.57	4640.29	8824.28	9173.92	4413.13	3393.89	5766.89	4344.99	3130.55	2802.56	2113.47	1559	1787	280	307	420	691	1417.14	1968.43	2327.91	2292.94	2586.6	2462.42	1804.58	3163.02	1693	2054.26	1583	941	1656.6	1277.48	1226	1374.95	1169	450.26	760.85	619	5814.96	4420.06	3224.14	10767.6
SPU_003898	802	922	1475.01	3183.22	2962.97	4699.59	6367.37	7464.94	5944.26	5216.89	9241.36	8760.17	1115.25	1258	1514.67	1712.3	1069.51	1072	1113.23	1022.57	906	899.36	1022	1161	1406.29	3286.43	4289.57	6175.94	6590.18	4191.1	6452.61	4572.86	5258.7	764.03	813.77	337	222.12	226.15	383.01	344	328	324	150.4	378.03	252.72	1325.33	1286.97	1225	4309.1
SPU_003899	4	7	11	48	73.04	68	53	71.91	36	37	114	278	76	106	154	173	77	50	18	21	22	94	354.09	96.99	57	668.99	351.9	1090.95	588.73	334	1001	431.99	377	314	341	312	239	279	290	421	487	390	1045.99	654	682	1200	947.01	851	2377.89
SPU_003903	0	0	0	2	3	5	6	2	10	23	4	13	79	54	68	45	49	40	50.98	33	47	94	100	80	31	294	293	331	391	367	297	296	474	198	277.97	188	176	209	237	250	336.98	268	17	73	18	136	163	259	1119.38
SPU_003905	37	154	263	37	44	112	96	96	137	91	127	96	2445	4069.65	3733.98	13559.3	10638.3	11399.6	23575.9	16213.9	18034.5	91	84	80	805	297.98	179	217	207	224	317	272	290	8074.65	8031.08	3080.95	10174	8833.36	9823.88	17558.1	19909.8	17455.7	261	44	355	276	111	241	375
SPU_003908	61	92	94	68	100.96	184.72	232.9	273.91	115.69	131	168	179	37	12	49	40	10	28	139.17	153	115	1	2	4	5	21	36	37	64.3	19	50	42	26	4	3	3	3	1	1	16	22	17	10	15	33	88	62	71.98	163
SPU_003911	50	51	52	87	143	196	81	76	26	24	82	85	7	15	5	22	20	28	38	19	38	15	22	4	35	118	71	236	194	149	237	117	160.46	137	73	146.05	112	87	117	58	88	58	183	509.01	385	821	510	409	1075.38
SPU_003913	66	24	30	45	49	24.5	56	64	49	21	29	90	247	873.03	136	644	332.99	423	660	368.03	326	44	40	48	70	543.96	549	914	994.05	657	816.57	657	786	250.53	194	106	165.01	200	195	383	404	482	380.96	495.87	292	475	571.49	501	1417
SPU_003914	858.05	647.91	716.9	565	736	404	405	450	402	410	374.82	604.68	323.72	277	297	734	506.99	951.97	2211.69	1715.83	1703.91	1113.97	1062.03	418	223	733	822.98	928.45	1089.48	897	947	791	1076	776	943	717.19	738.12	1000	883	1375	1550.79	1350.71	300	649	299	669.98	471	449	1086.02
SPU_003915	125	68	51	170	303	497.99	696.99	1020.16	453.24	138	406	471	86	101	62	263.66	154.13	247	223.19	171	162	70	68	120	100	196	418	468	574	269.09	462	394	373.69	20	27	5	9	3	6	16	23	16	38	108	61	272	244	282	949
SPU_003917	1	8	4	2	0	1	1	0	0	6	5	1	6	4	1	14	4	8	161	163	118.3	2	1	5	1	1	1	6	2	0	14	0	1	22	60	35	139	74	97	149	166	166	5	44	6	18	17	22	41
SPU_003919	851.9	486	745.01	1543.21	1219.44	1408.08	1756.15	1950.32	1292.51	1743.57	1475.17	1910.03	2293.76	2129.65	1922.83	2662.99	1846.86	2467.29	2211.55	1953.21	1875.78	119.94	59	234.01	111	230	765.59	771.9	540.17	643.99	760.56	445	830.43	1253.81	1416.48	831.9	689.01	665.97	923.84	783.61	818.01	723.31	213	381	193	858	754.12	529.96	1896.62
SPU_003922	564	521	330	666	615	410	302	353	78	277	668	500	209	229.13	237.75	719	335	547.82	557	476.38	379	41	46	30	29	192	156	664	441	230	623.03	332	288	716	502	234	192	181	418	227	277	217	133	240	130	360	388.08	255	1097
SPU_003923	76	34	22	32	30	119	52	85	36	45	55	38	152	105	96	135	107	85	70	75	64	17	1	16	32.92	7	101	31	59	15	28	43	16	71	102	41	20	37	23	30	36	15	8	59.97	21	51	68.01	49	72
SPU_003927	6	34	27	156.39	60	104	83.13	72	24	161.15	49	129	67	69	96	157	94.99	128	203	159	95	94	63	83	55	73	72	51	76	134	41	102	171	54	61	42	68	47	79	129	158.05	125	3	21	13	87	39	14	27
SPU_003929	30	41	16	79	118	132.72	168	175	94	84	132	230	2557.86	1934.9	3252.2	2009.05	1451	1894.94	1218.66	1048.7	893.01	141	123	140.44	116.98	232.99	305.01	697	513.4	395	711.92	412	410.99	669	794	568	394.03	493.02	508.11	629	622.88	563.85	311	698	530.59	1654.89	1362.84	1223.65	5947.58
SPU_003937	50	56	36	85.29	38	44	721	1209.06	47	51	72	44	183.98	308	296.97	470	257	352.95	494.04	365.33	343.29	13	9	15	19	23	45	29	21	50	25	23	63	320	333.93	240	240	216	410.4	260	377	273	1040.05	1428.6	377	881.17	1310.63	1054.79	1965.78
SPU_003938	38	28.99	42	108	97.98	86	203	297	120	79	107.99	35	47	69	49	121	47	52	87	56	59	18	23	34	22	89	96	103	109	114	134	83	131	39	33	12	7	18	17	12	11	15	20	55	23	75	82	95	273.97
SPU_003941	0	0	0	0	0	0	0	2	2	1	0	1	52	103	112	332	209	265	299	269	179	0	1	0	2	0	0	1	1	0	0	0	3	609	983	586.72	261	1006.3	598.98	494	595	560	3	2	9	3	11	28	147
SPU_003942	104.65	51	58	429	710.51	461	629.09	708	470	242	733	629	264	296	314	434	243	341.13	417.36	281	292.15	555	492.09	506	279	847	970	849.97	856	1192	947.02	751.96	1353	352.87	455	295	381	615.39	556	403	538	470	313	625.84	361	1545.42	1260	1049.04	1532.62
SPU_003943	7	18	35	58	45	234	127	158	120	21	184.87	159	170	123	257	396.99	304.93	269.99	342.2	246	258	14	7	25	58	179.97	366.09	308	399.92	390.42	335.93	267.82	482.23	148	170.85	96	138	141.98	172.94	386.93	377.96	384.97	40	9	27	366	303	238.6	887.13
SPU_003949	545.97	668.05	393.04	1487.8	1312.51	1275.64	2157.94	2624.22	1016.21	1318.02	3308.8	1377.29	3118.31	2679.94	3794.63	4076.94	2662.04	2787.86	1924.83	1254.66	1373.68	757.37	599.14	764.38	425	2196.99	2520.65	2966.02	3346.91	2645.89	3311.08	2365.47	3362.7	1589.61	2094.19	1248.8	1374.19	1891.03	1582.28	1848.81	1813.42	1707.42	122.71	333.01	189.57	2342.02	1575.58	1369.47	3932.76
SPU_003954	440	823	345	2365	814.99	1853.11	849	861.11	484.98	468	456	1136	172	183	159	339	304	329	298.07	209	198	144	68	139	190	363	587	717.03	323	699	859.98	324	768	421	426	212	245.99	482	452.93	439	367.91	478	16	41	40	204.99	215	220	561.9
SPU_003955	11	39	53	103	151	335	307	293.17	251	70	142	250	162	156	137	433	188	268	401.01	250	245.06	4	1	6	7.05	13	27.39	18	13	28.15	10	15	24	161	214.31	150	104	118	122	143	184	153.95	29	47	24	136	139	171.92	542.01
SPU_003967	192.02	101.18	329.22	944.6	724.99	429	949.14	1132.98	650.04	597.04	694.08	992	110.98	145.98	145	320	162	147	160	112	108	114	109	50	31	441	362	344	386	323	355.99	272	435	191	221	103	91	140	177	199	199	168	144.99	125	182	843	696.83	555	834
SPU_003970	847	730.96	954.98	1342.72	1491.02	1517.99	1467.76	1724	1983.2	1769	1377.69	1553	395	424.12	381	799	593	568.97	587	328	378	147	250	140	127	800.6	372	1293.96	732.27	734	1344.85	646.24	881.99	307	189	148	193	218	265	166	173	167	381	729.02	331	2111	1595	1684.13	3050.01
SPU_003972	0	0	0	0	0	1	0	0	0	1	0	0	2	1	0	27	12	27	213	278	191	1	0	0	1	1	1	2	0	0	0	1	0	19	5	8	24	13	59	316	330.02	292	0	0	0	3	1	0	1
SPU_003973	3	11	22	18	21	16	13	16	38	28	22	19	17	8	13	70	34.79	28	50	30	31	4	3	2	8	8	21	22	21	18	25	15	28	53	53	25.98	50	33	84	108	105	89	5	0	3	27	32	27	53
SPU_003979	10	36	11	294.17	111	162.54	186	228	134	329	113	501	177	42	58	147	98	170	230	159	130	6	5	1	12	9	12	18	13	6	14	10	14	167.16	199.99	107	148.09	214.25	196.97	169	194	209	90	171	141	2295.52	1880	1471	2665
SPU_003986	144	216	294.85	289.97	381	493	1312.01	1533.02	910.96	1002.05	1409	1574	297	238.88	252.99	441.91	304	376	492.99	417.06	362.9	76	100	130	228	299.43	374.93	588.07	656	414.74	645.99	574	511	262	269.05	125	80	94	99	108	92	134	59	135	88	295	317	253	1399.47
SPU_003989	4174.48	4008.99	2769.36	3562.14	3366.75	3368.25	3610.01	4171.92	2710.89	2961.49	3341.49	2974.92	2380.09	2090.03	2717.54	2790.96	1787.06	1943.42	1290.24	777.05	862.3	409	305	283	356	855.85	978	1093	1011.9	1447.21	1228.01	864	1818.01	1443	1937.6	1186	909.84	1392.98	1208.23	1040	1096.97	1018.98	1703.07	787	1922.02	2068.05	1224	942.17	2927.88
SPU_003990	184.6	153	370	966.08	455	696	637.99	657.95	573	666.01	937	856	84	95	71	273.17	86	121	130	120	122	262	288	264	274	524	687.94	933.05	1079.01	760.15	1023	892	912	515	532	342	335	488	279	307	350	349	108	308.96	197	1247.36	731	685	1493.74
SPU_003991	74	5	1121	2	4	5	14.01	10	14	3	2	22.51	5	5	18	454.24	143.1	240	4379.13	4141	4045	2	1	0	2	1	0	7	6	8	7	5	3	27	11	13	177	17	64	4823.38	6554.12	4664.01	24	75	73	51	72	56	40
SPU_003994	101	25	17	132	229	157	98	50	194	95	124	129.06	577	765	309.75	1172.77	722.91	637.91	676	418.03	309	0	1	0	0	3	1	4	17	3	2	17	3	128	223	98	13	97	29	60	92	82	27	21	22	109	103	118.66	251
SPU_003999	88	21	10	26	295	49	25	31	63	20	266	84.01	239	395	683.03	290	175	237.01	227	144	167	98	85	135	41	190.99	242	270	331	282	328	281.59	332	181	200	108	60.98	111	96	115	105	107	31	77.31	121	216	206	135	304
SPU_004000	16	5	37	31	21	9	58	45	47	37	153	42	266	48	106	660	172	629	859.96	438	723.03	0	0	3	1	0	1	0	0	1	2	1	0	5	2	4	5	2	4	4	4	8	0	0	0	0	0	0	1
SPU_004001	83	150.96	119	702	363.99	856.67	652	897.51	498	514	686	965.04	645	566.36	647	615.38	421	588.85	422	225	276	105	56	36	102	88	110	248	265.98	237	269	321	313.03	416	398	241	225	300.41	142	336	247	281.05	183	247	179	333	368	237	685.07
SPU_004002	41	39	84.99	293.9	282	506.96	707.91	867.42	490	230	586	786.99	161	214	186	227	166	203	153.86	98	97	145	175	192	250	593.99	747.95	1243.42	1252	837	1127.82	915.54	990	126	132	50	31	44	55	51	42	45	39	83	55	463.7	488	480	1457
SPU_004003	206.87	395	249	1081	279	789.35	298	315	593	197.99	573	817	578	938	1173.66	2244.53	1177.99	1074	812.46	749.56	704	115	179	84	113	286	219	298	248	370	316	196	476	715.99	945.05	621	341.03	639.87	512	500	656.97	572.38	438	981.23	599.43	1489.91	1341	1108	2080.96
SPU_004005	16	2	17	51	2	4	215	345	13	7	3	2	44.77	81	78	256	110	123	114	33	51.99	1	3	0	0	2	2	1	5	2	8	2	4	153.25	174.48	150	160	129	174	371	323	348	0	3	2	8	2	13	32
SPU_004006	36	97	104	254	334	378.97	2093.27	2363.68	1674.58	1248.57	1813.75	2687.7	335	300.09	307	441.98	273	341	393	343	344	65	51	83	70	361	437	1781.02	1795.8	638	1771.73	1054.54	751	294.65	330	78	76	68	133.01	111	95	122.02	25	40	39	212	206.01	204	680
SPU_004007	1	4	3	27	2	1	352	625	0	1	5	0	63	55	54	167	161	166	240	141	126	2	1	5	0	0	1	2	0	1	0	2	1	69	135	86	31	30	31	126	152.11	147	1	0	2	3	3	0	1
SPU_004008	2245.15	1906.48	1953.01	3698.84	3027.45	3488.29	3167.02	3431.65	4427.67	3318.81	5228.43	6762.15	3940.98	3082.35	4848.06	2826.66	1809.11	2187.75	1231.79	762.15	693.74	451	461.34	759.66	648.5	1229.33	1641.03	1658.66	1933.55	1865.4	1835.65	1453.47	2194.86	1286.29	1752.37	1068.63	576.41	896.34	586.4	642.01	695.41	652.31	1135	1086.05	1374.08	1618.02	1726.01	1070.9	3026.41
SPU_004010	1088.92	492.98	1093	463	1201	685.08	1269	1688.97	1055.95	729	1615.02	2184.2	1116.03	1674.94	1254	1952.99	924	1287	1125	796.94	849.68	30	36	22	57	167	88	454	226.98	276	497.68	192	401	392	335	294	258.03	274	297.87	318	386	361	188	368	382	720	453	398	1183
SPU_004011	0	0	17	0	0	0	1	3	0	2	0	0	1	0	2	17	10	11	20	3	1	0	1	0	0	0	0	3	0	0	0	0	0	1	2	0	0	0	0	10	5	8	0	0	0	0	0	0	0
SPU_004017	12	5	19	1	2	2	2	1	1	3	6	3.04	50	22	72	147	88	71	316.94	303	244	1	1	3	0	0	0	7	1	0	13	0	0	30	32	22	104	85	101	175	216	142	223	2	77	2	743.8	115	269
SPU_004022	21	25	26	86	179	168.98	192	245	98	87	127	202.99	1	44	17	13	38	7	21	17	9	45	74	66	205	433	489.52	680	923.59	587	635	712.14	632.98	16	36	7	9	4	9	8	9	10	26.02	46	47	408	349	261	1398
SPU_004025	243	239	375	814.01	936.79	581.39	919	1090	565	556.73	1298.56	659	691.42	572	296	1395.11	527.01	847.95	496.96	283	354.99	86	144	210.82	222	685	824.12	1281	1237.96	844.31	1254	919	1009	448	396	191	210	209	382	174	147	180	456	741	557	1446.71	1223	1228	3468.51
SPU_004033	0	0	1	1	0	0	0	1	1	0	1	0	4	5	0	2	7	5	1	1	1	0	0	0	0	0	0	0	0	0	0	0	0	1	1	0	0	0	0	1	2	1	0	0	0	0	0	1	1
SPU_004037	216	264	425	826	681	899.38	1038	1262.59	826.06	743	1331	1383.98	213	214	280.37	462.89	252	310	455.01	371	382.96	364	285	424	303	573	791	1554	1321.52	978.33	1514.6	911.02	1238.17	394	363	192	168.35	160	191.99	271	309.86	315	243	309	347	593.05	637.99	492.05	1765.96
SPU_004039	0	0	52	123	0	0	3	3	0	3	0	8	1	6	10	29	44	23	576.99	559.04	548	1	1	2	0	0	4	19	2	2	30	1	0	6	3	4	1	0	0	397	489	425	4	0	4	0	33	4	0
SPU_004042	136	444.89	246.99	960.1	889.01	993.86	615.07	645.01	345.49	251.49	277.04	669	84.64	221	104.99	740.42	318.49	477.85	704.11	353.11	417.19	74.68	57	25	69	244	121	199	287	301.07	253	282	369	137	82	46	112	121	169	213.96	173.6	205.82	373.22	873	277.19	844.01	675.11	440	1069.73
SPU_004048	18.01	24	65.98	773.96	416.98	394	247	335	351	352	354.73	513.81	342.82	184	206	514	264	333.3	436	313	300	61	58	73	264	556.96	401	522	490	504.39	479	473	599	284	286	209	261	265.91	291	286	346	302	111.81	223	163.03	2233	1553.22	1357	1901.34
SPU_004049	51	23	51	379	455.04	301	531.95	705	268	341	1036	220.98	2296.89	1925.51	3260.36	1987.08	1363.37	1467.97	1095.58	764	714.6	118	104	100	152	1109.66	1315	1716.73	1914.31	1480.02	1866.07	1503.8	1886.01	1479	2150	1152.9	754	1306.04	950.98	741.36	852.06	779.03	117	160.98	253	1161.97	1285.87	1091.44	3004.4
SPU_004052	7	29	6	225	149	128.38	162.99	153.69	79	33	304	160	22	25	18	31	26	27	120	71	81	24	2	16	31	22	43	73	68	111	57	80.98	99.75	2	2	2	0	3	0	8	11	8	0	2	0	1	4	6	3
SPU_004054	36	40	93	30	9	29	30	33	90	2	4	132	1	0	1	0	0	2	6	3	0	1	1	1	0	0	2	0	0	0	2	1	1	1	2	1	0	1	0	6	4	5	1	4	23	6	8	8	5
SPU_004056	71.69	108	603	767	339	1271.9	834	773	1242	673.9	1665	1808.96	254	193	351	423	307.18	164	196	230	226	655.43	520	569.99	350.94	1838.38	2447.63	3305.88	3866.13	2591.85	3123.57	2359.19	2833.47	296	284	190	194.27	179	274	312	289.11	313	333.59	443	650.19	1623.47	1434.28	1162.85	2031.43
SPU_004057	17.9	78	56	85	51	237	76	94	61.8	85	100	90	186.06	301.91	276	525.48	271.87	187.9	350.87	308.83	379.96	14	3	13	44	77	82	122	95	90	106	62	99.97	37	41	16	9	6	16	19	17	14	15	44	26	109	89	46	435
SPU_004062	1640.99	940	995.02	2107.66	2077	1502.09	1807.95	1662.17	2379.93	1323	3794.95	3769.97	4841.98	5946.03	6801.34	5010.43	3874.26	7547.86	5857.62	1464.27	2153	5	7	2	1	14	5	31	26	15	35	28	25	1191	1382.93	1214.99	1594.83	2012	1350.08	7517.53	7866.77	6549.12	36	100	44	338	293	299.09	885.98
SPU_004063	18	51	164	144.43	84.95	163	229	243.98	147	53	72	104	30	50	40	41	42	38	48	72.11	71	40	6	7	12	23	19	75	37	17	48	25	15	48	56.5	24	30	43.06	35.98	38	53	37	24	40	21	116	82.14	100	228
SPU_004064	100	21	49.99	296	203	137.94	585	406	620.39	445.99	244	947.99	290	737.08	471.97	1376.81	736	1556.51	1107.99	497	560.09	163	189	590.21	388	1403.06	3932.25	1612.88	1616	3572.66	1731	1132	4320.57	266.93	439	300	288	400	689	447	588	258	109	48	33	290	340	372.99	928.58
SPU_004069	6	16	18	154	187	138.22	130	227	128.47	140	79	132	36	57	67	79	51	63	61	47	39	12	37	9	28	55	33	118	173	55	155.01	206.49	62	53	103	32	36	42	40.79	79	87	76	14	40	84	142	136	62	334.94
SPU_004071	88	68	80	358	213	166	163	238	193	112	156	229	87	108	178	191	118	129	113	84	101	164	156	146	25	235	278	416	391	283	376.01	294	332	271	340.93	211.99	168	199	183	175	225	193.45	9	9	22	135.73	88	106	162
SPU_004077	27	41	14	64.61	115.59	660	464	605.92	465	100	549	244.11	529	505.98	231	1268.87	740.96	882	699	337.8	476	1222	938.23	1208.28	851.01	1377	1513.94	1501.99	1225	1120.62	1679.66	1223	1370	466.91	489	441.2	267	228	334	455	377	440	1427.17	1098.71	814.81	792	831.93	388.3	634
SPU_004078	329	175	385	173	255.01	279	567	750	622.97	326	472	342.85	700.88	930.04	2079.83	1239	821.95	942.31	597	776.76	458.07	443.26	174.07	312.16	464.66	791.85	1569.5	1508.19	1118.13	1568.4	1751.71	1063.08	2026.97	930.13	1013.22	668.28	961.03	1246.53	1095.34	1331.93	1370.24	1381.36	6	4	29	156	60	137	158
SPU_004079	118	68	156.87	240	478	266	772	931	414.99	307	571	961	275	681	403.63	793	556	723.86	697	467.31	448.24	110	114	108	91	397	459	518	470	495.44	580	440	655	489	647.91	416	499.99	687	539.05	714	723	632	227	159	267	673.9	817.97	522	1293.98
SPU_004097	201.07	222	203	528	516	1202.84	1572	1898.81	1555.49	869.97	2130.6	1907.58	875.01	625.02	946.03	1088.4	729.84	912.97	874.07	698	666	9	28	33	59	122	231	478.29	513.88	180	499	316	251	612	772	146	88	141	224	181	170	185.01	33	114	65	226	196.99	201	1272
SPU_004107	209	32	91	22	163	126	296	413	110	62	186	132	143	99	85	280	131.31	240.99	223	138	146	1	5	1	8	47	18	107	68	27	117	71	47	323	396.77	207	286	203.9	261	197	272	185.05	9	51	20	404.04	210	102.04	797
SPU_004110	280	609.8	1353.97	1391.59	1454.99	2655.59	3040.02	3758.11	1908.83	1566.41	3863.98	2695.54	572.97	534.44	580.98	1031.03	535.04	707.38	612.28	473.01	518.75	1099.38	1151.98	1921.13	295	2247.97	3082.95	3821.43	4341	3168.02	4145.76	2976.08	3822.16	550	726	362	260	252	396	347	376	373.52	104	229	293.99	1099	951.55	711	2422.95
SPU_004116	43	0	20	3	0	4.93	4	11	15	12.99	29	86.24	603.96	10265.6	423	388	753.01	311.04	301.1	633.43	697.02	17	14	2	9	14	4	17	24.04	41.1	68.97	83.99	113.15	14971.2	13827.3	6310.72	29966.5	15748.1	12642.1	5760.04	8833.75	6480.51	28.67	16.05	12	62	82.82	34.01	78.99
SPU_004117	0	0	0	0	0	0	0	0	0	0	1	1	0	0	0	0	0	0	2	2	0	0	0	0	1	3	1	1	4	0	0	4	2	7	14	4	15	4	4	3	9	1	0	0	0	0	0	0	0
SPU_004118	20	1	17	219	44	5	138	148	126	92	127	132	228	185	225	575	185	199	201	204	177	76	91.03	50	69	215	139	387.96	346	392	438	258.98	457	317	440	295.87	195	357	271	311	371	328.2	68.77	132	73	153	204	206	331
SPU_004121	20	13	11	41.57	63	48.99	62	68	15	39	68	94	3304.42	1851	3696.24	3432	1793	2853.49	2590	1950.46	2147.98	79.88	121	116	135.9	343	391	327	249	715	418	268	849	1976.34	2335.02	1775	1901.01	2333.23	2338.52	2600	2688.96	2636.02	161	140	234.03	363	376	282	1250.01
SPU_004123	6	1	2	1	6	9	2	0	3	4	4	0	0	9	10	10	1	1	11	2	4	47	84	103	33	110	86	148	76	85	168	74	81	19	5	3	9	14	3	2	7	4	357.05	675	205	675.87	652.71	485.13	929.98
SPU_004126	712.46	750.32	876.66	779	580.18	556.48	1122.66	1430	813	483.89	1186.98	1031.38	5351.1	5649.94	5497.27	12197.8	6373.6	7661.53	5703.63	4758.47	4798.5	42	40	78	27	125	204	253	302.97	143.96	275	249	189	1352.08	1690.57	949.75	1299.04	1622.28	1337.7	2070.53	2210.29	1855.91	32.3	26	25	22	31	18	50
SPU_004129	2	0	0	0	0	0	0.74	3	0	4	3	5	1	37	14	66	24	8	9	0	10	1	0	0	0	2	0	4	3	5	9	6	7	47	158.72	54	49	26	166	122	143	118	2	3	3	16	7	10.01	3.35
SPU_004130	649.93	173	435.03	631.05	540.71	418	2077.94	2834.07	751.04	622.98	1059	1149.98	921.01	1439.49	1509.03	2146.49	1625.21	1483.27	1117.68	939.89	882.65	296	305	578.17	340	732	1016	1461	1632.95	1217.98	1515.93	1266.01	1467.08	2365	3055.37	2078.18	692.46	1515	1261.98	797	877	789	164	393	220	634	767.06	695.82	1882
SPU_004131	7	10	62	18	9	5	39	34	21	35	10	9	322	254	239	813	547	1200	2572	1367.93	1588	199	281	224	268	194	291	142	134	303	147	147	382	1513.64	1467.26	976	1227.14	1418.04	1479.01	2474	2791.48	2590	541	299	528.64	391	353.06	293.36	360
SPU_004136	0	59	1	3	0	4	2	3	40	4	1	42	8113.15	7356.09	8007.58	7533.46	5246.82	4743.81	3348.4	2571.1	2674.07	6	6	4	1	4	7	13	11	25	17	29.83	32	11232	20142.3	12946.4	8473.6	14802.5	10456.4	6555.33	6365.83	5928.74	0	1	1	0	10	3	0
SPU_004137	226.01	0	0	0	2	0	2	0	6	5	0	3	0	0	0	89	42	111	217	199	132	0	0	0	0	0	0	0	0	0	0	0	0	10	42	17	3	10	1	58	9	49	0	0	0	0	2	0	6
SPU_004140	78	40	42	77	255	33	166	262	86	45	298	150	493	549	1005	1464	448	518	436	97	117	73	82	60	103	420	387.79	761	1077.95	415	753	991.9	454	79	146	67	72	104	54	14	15	12	13	30	21	279	277.01	144	483
SPU_004144	9	20	15	60	109	76	80	112.85	137.98	40	201	68	5	3	2	18	10	10.03	87	46	71	7	8	7	13	36	26	61	94	48	64	71.52	42	15	9	0	3	2	0	2	2	4	65	22	28.13	92	81	59	138
SPU_004146	10	1	5	0	1	1	2	1	2	1	3	5	0	21	2	3	2	0	6	4	5	12	6	13	44	35	58	98	130	60	121	101	70	4	3	2	1	1	0	3	4	4	27	53	45	93	126	97	464
SPU_004147	236	644	381.16	608.29	654	751	579.08	661.84	541	991.84	1257.43	1344.1	90.34	128.4	103	334.59	171.96	145	210.04	144.84	143.42	328.62	580	193	470	903	518.76	1801	1573.99	1196.83	1775.03	972	1470.85	400.28	319	192	119	151	143	190	203	205.97	125	162.96	100	518	585.46	525.01	1933.96
SPU_004154	305	137	128	313	605.2	358	630	706	405	215	777	397	496.64	710	899	1036.66	668.11	742.65	467.99	202	296.02	269.81	116	178	254	800.15	1141	1368.4	1496.06	1192	1385.48	1125	1537	353.41	497	315	246	316	326	329	351	318	39	49	35	977.93	474	620.88	692.51
SPU_004155	0	0	0	0	0	1	2	0	0	1	1	3	104	157.8	613	2055	663	895.06	728	657.16	569	0	0	0	0	0	0	0	0	2	1	1	1	153	155	173.98	51	185	187.89	363	293	343	0	1	0	1	1	1	6
SPU_004157	0	1	0	0	0	0	2	0	0	1	3	1	2	4	3.36	1	3.98	2	574	959	911	0	0	5	1	0	12	3	8	5	1	5	10	6	44	7	5	9	6	39	53.02	48	0	0	0	1	1	0	1
SPU_004172	941	187	296.84	285	720	399.54	322	376	98	399	388.81	307	855	891	166.15	1381.96	515.67	1260.22	1438.09	1394.07	1126.76	50.48	37	65	66	164	317.46	322	349	265	352	312	337	319.11	271.44	205	243	239	365	294	331.91	298	177	265	245.77	1106.65	664	1018.99	2400.96
SPU_004178	3038.04	1922.99	1221.98	808.11	366	950	1393	920.49	1010	1307.03	1360	1480.41	677	614	548	1079	507	636	634	125	134	3	2	7	15.84	36	83	59	36	43	53	29	44	73	47	60	165.06	19	76	98	101	127	53	52	17	242.75	307.29	108	33
SPU_004181	0	0	0	0	0	0	0	0	0	0	0	0	0	0	0	1	0	0	51	41	37	0	0	0	0	0	0	0	0	0	0	1	0	0	0	0	0	0	0	6	10	6	0	1	0	0	0	1	0
SPU_004184	0	2	0	0	0	1	2	0	1	0	1	0	0	0	0	1	0	0	1	0	2	0	0	0	0	0	0	0	0	0	0	0	0	0	0	0	1	0	1	0	0	2	0	0	0	0	0	0	0
SPU_004188	32	63	25	88	152	275	154.03	201	133	154	141	311.84	34	43	56	111	48	64	72.04	50	54	28	26	28	128	229.34	154	181.61	186	187	198	140	193	89	81.98	18	21	24	26	23	11	29	17	35	44	160	135	156	714.13
SPU_004194	4	4	4	25.87	79	12	54	24	7	20	144	26	11	7	2	20	16	26	47	33	43	36	2	75	92	65	333	96	74	132	99	55	144	9	16	11	20	21	22	62	60	51	5	3	5	76	60	34	126
SPU_004195	17	9	17	84	91	30	49	34	29	16	71	42	134	117	143	327	156.08	198	210	166	154	43	56	38	27	157	62	262	165	109	244	133	119	153	158	115	147	112	221	277	230	325	18	81	34	114	149	118	482.07
SPU_004202	54	48	161	203	202	253	435	665	221	466.95	275	198	81	92.15	159	211	165.01	161	151.89	171.02	116	1587.99	1685	1596.84	187	1444	1600.5	2169.05	2155	1751	1988	1545.77	1853	252	248	137	195	201	160	276	376	258.97	71	202	49	324.43	430.59	356	810
SPU_004203	177	154	498	488.02	467	472	913	1187	646.02	613	666.15	1007	157	151	163	262	154	143	155	110	129	205	90	194	60	134	216	268	277	178	283.01	189	187	257	290	193	139.97	216	212	233	242	215	87	145	168.66	467.11	365	392	1550.18
SPU_004205	3	0	11	36	7	2	12	0	55	32	3	3	4	3	2	0	8	1	5	1	4	20	43	0	89	113	0	52	16	45	79	23	42	30	12	2	25	6	7	58	7	57	2	2	0	0	7	3	11
SPU_004206	105	88	217.99	298	467	316.99	288	269.73	399	184	525	259	36	66	75	180	68	185.1	188	63	61	87	96	37	50	157	38	326	203	160	338.01	158	219	25	36	14	27	28	44	64	67	60	154	169.43	142	916.79	752	691.9	2278.19
SPU_004213	2270.14	2483.35	3225.34	2319.35	1958.93	2130.01	3978.69	4215.53	4200.21	2357.25	6384.43	6897.15	1992.01	1783.71	2803.3	2140.16	1674.89	1848.72	1181.35	842.49	814.45	3648.96	3154.93	2634.14	913.19	2807	2865.97	4229.96	4206.18	4537.02	4667.05	3201.47	5329.52	1316.51	1606.59	1452	643.03	1257.82	846.69	764.97	890	646	2967.03	3200.85	2134.31	6242.37	5728.9	4682.96	12627.4
SPU_004214	1084.01	7	316	350.79	933	8	362.98	526.96	318	1350	191	455	274	753	371	774.38	397	528.17	1274.62	1494.97	1091	2020	1581	254	1695.04	3032.95	374	2388.05	3298	3884	2499.53	2741.42	4661.27	303.95	685	387	293	369	248	491	625	513	372.27	305	541	1229.99	744	605	1216
SPU_004216	16	30	82	58	156	174	205	206	326	356.34	106	217	172	265	214	674	362	421.41	322	326	294.02	162	101	153	186	266	646.99	374	434	405	410	379	525.07	129	157	88	90	102	129	86	85	70	24	21	17	86	104	103	474
SPU_004217	115	132.98	210	166	206	391.99	654	838	449.05	464	919	878.55	848	680.56	943.08	524	328	326	247	208	198	0	1	1	1	1.9	1	4	2	2	1	1	0	298	406.95	146.14	43	71	63.99	62	42.43	39.79	18	18	13	55	55	73	210
SPU_004218	9	7	32	22	24	48	8	11	4	2	3	8	356	205.03	222.1	487	274	302.05	263	176	165	2	0	2	0	1	1	5	4	0	17	1.88	6	131	132	95	165	176	199	154	154	152	1	2	0	1	0	1	0
SPU_004219	164	35	36	179	112	74.63	201.03	165	403	366	225.4	304	219.03	298	394	547	304	382	350.01	254	230.47	10	18	8	8	16	9.14	9	5	24	17	19	29	631	847	542	466	778.78	676.2	507	521	538	33	72	63	236	169	147.46	558
SPU_004220	1465.77	1208	1420	1632	1136	1055.62	1143	1402	868	306	980	1213	629	633	744	1055	651	684	923.79	579.01	671.96	155	181	234	220	509	669	884.99	921.99	711.07	959	726.99	918	473.25	555	321.98	325	429	324	489	522	475	86	137	108	348	232	293	664
SPU_004222	380.81	549.79	696.89	1244	904	947	836.14	1130	850	1005.36	2033.37	1617.93	87	168	182	358	213.17	239	253	176	178	90.92	117.99	107.09	55	222.02	233	429	329	221	455.99	260	263	133	173	120	91	159	114	221.99	199	172	79	171	99	760	684.88	633	1790.48
SPU_004223	30	9	16	10	29	9	5	15	13	9	8	14	76	81.96	48	111	175	113	159	109	113	414	485	240	64	460	294	377	381	361	434	304	518	335	427	267	154	301	234.97	274.99	305	319	52	192	44.29	270	323	184	455
SPU_004229	22	36	7	17	214	81	23	29.99	118	24	19	39	18	285	16	125	91	180.04	1097	1055.98	847	91	72	139	38	134	198.02	163	221	127	179.21	184	158	209	236	179	146	291	320	726	818	738	490	1325.08	723.95	2974.47	3559	2857.96	7510.76
SPU_004230	7038.67	11235	10548.9	40246.6	17132.1	44319.8	26540.7	32857.6	32638.5	19497.8	40527.7	44386.7	3472.96	1938	4828.64	2917.78	2114.85	2016.71	5126.42	3772.89	3552.1	1437	1321.08	1711.82	1961.94	7901.88	9182.64	10025.7	11143.9	10313.8	11500.9	8872.79	12455.6	5271.99	7671.36	4414.43	2898.89	4758.28	3825.1	7394.69	8642.05	7223.73	354.84	804	568	5421.41	4539.74	3470.78	6726.3
SPU_004236	17	83	16	30.99	266.98	345	163.62	191	92	41	341.35	254	44	145	176	286	132	362	279	44	101	19	27	46	40	149.02	238.38	296	229	202	295.95	180	233	96	139.08	43	45	50	49	76	63	61	165	439	219	759.04	618	456	1385
SPU_004238	6021.26	3075.88	4709.06	3051.18	2983.55	2523.97	2181.36	2776.85	1592.85	1316	1791	2096.99	1807.57	1451.91	1911.48	2716.63	1939.75	2584.52	3087.05	2740.78	2394.24	1794.17	2117.25	1706.01	704	1782.51	1664.99	1375.99	1659.74	1823	1362.05	1265	2072.99	970.01	1621.93	902	868	1111.61	1043.11	1463.98	1674.03	1438.37	1334	1747.27	2318.34	5228.39	4310.94	3350.16	8154.11
SPU_004240	48	51	125.72	188	86	82.86	32	22	93	41	43	491	222	237.82	254	726.71	626.81	597	467	217	243	161	129	90	345.99	423.06	394	261.67	409.04	427	217.95	363.1	510	333	373.97	283.06	422.13	511.92	446	467.11	494	501	128.99	403	312	525.89	337	329	747.96
SPU_004242	59	9	26	29	99	116	393	611	200	61	102	75	203	174	337	310.12	166	195	358	320.99	298	148	156.98	197	427	1387.98	1339.86	1386.05	1515.22	1957.98	1275	1160	2327.82	615	663	382	631	527.06	617	1086	1090	1032	144.88	411.98	258.95	863.39	715	391	1326
SPU_004244	0	0	0	3	1	3	2	0	0	0	5	0	7	10	21	2	3	0	2	3	3	0.99	0	3.1	0	0	7.06	0	2	0	1	1	1	2	3	0	2	0	6	2	13	1	0	0	0	2	0	1	3
SPU_004245	54	98	35	65	55	143.05	149	186	100	84	130.71	161.34	1050	865	1120	1825.97	1017	1154.99	1471.72	1053.7	1045.12	8	51	15	2	55	19	107	39	21	89	23	25	266.04	344.35	240	192	183	163	470.42	517	436.96	4	15	7	14	10	13	33.77
SPU_004247	33	38	64	136	119	258	172	246	169	173	229.99	297.95	422.63	349	518	488.66	478	569.09	426	165.5	162	34	89	233	72	429	766.29	916	899.99	436	855	689.43	458	460	549	275	327	320	343	425.85	413	417.73	35	62	125	450	449	407.46	1126.99
SPU_004248	3	1	3	61	8	3	37.01	66	80	37	24.99	58	729.76	887	779.67	650.44	692.6	640	764.56	526.08	528.15	13	18	13	13	71	116	55	83	46	88	120	55	439	691	403	405	454	486.02	643	707.04	639.06	54	67	55.17	388	282	318	902
SPU_004249	154	316	75	215	365	250	268	314	64	211	256	116	129	182	138	183	176	160	192.76	155	116	251	574	311	69	515	468	426	646.97	1149	463	522	1404.71	73	88	46	53	103	97	141	144	137	176	333.72	306	665	570.01	374	785.99
SPU_004253	295.25	356.03	334.93	755.07	1129.89	1258	1190.14	1841	674.85	731	1534.26	1437.36	412.26	313	425	361	248.02	192.11	181	176	170	69	60.08	71	120.97	254	270	326	438.03	321	297	312	427	168	199	80	72	82.99	104	112	100	112	92	294.99	164	696.67	817.8	813.66	3023.69
SPU_004255	1543	1390	2219.77	2178.04	947	1535	1116	1297	1942.99	895	1251.89	2174	621.02	1458.62	573.69	778	515	613.86	684	458	488	97	43.29	117	146	810	1688.15	1082.48	1416.55	1618	1165	1159.97	2107.99	402	486.12	227	269	370.99	406.57	424	460	437	31	60.07	23	342	344	271.76	434.73
SPU_004256	19	36	28	190	145.54	147	167.9	273	155	90	116	135	30	434	39	121	125	339	415	143	130	83	80	126	159	285	389.04	388	443	362	418.21	379.6	417	93	117	61.01	111	118	109	146.01	183	147	33	104	52	178	193	262	416
SPU_004258	0	0	1	0	0	1	0	0	1	0	0	0	1	15	3	0	0	1	0	0	1	0	0	1	0	0	0	3	0	0	6	1	2	11	2	2	12	3	1	1	2	2	1	0	0	0	0	0	0
SPU_004259	27	142	349	821.46	720.26	352	1296	1514.21	791.78	815.66	625.99	365.99	103	114	113	183	166	144	157	89.99	102.07	4	4	1	3	20	19	16	15	18	21	28	26	230	281.98	142	125	239	160	190	226	187	11	60	6	398	175	280	800
SPU_004261	1807.27	472.41	872.17	2159.26	1022.23	835.6	672.49	974.21	315.87	391.73	1763.34	721.28	1165.04	482.15	1067.71	663.78	441.12	530	551.86	471.81	452.34	4791.44	4733.08	3041.26	462.01	2695.75	2240.88	2418.05	2648.26	3029.9	2148.08	1773	3455.65	434	591.21	677.99	497	299	460.74	454.94	487	560.81	4009.92	5468.29	3121.61	3068.06	2828.81	2203.02	3650.13
SPU_004262	3	8	19	33	54	38	15	26	61	54	50	27	79	60	99	143	103	134	97	61	76	9	7	12	14	41	42	29	33	43	55	20	68	29	58	23	32	32	34	38	40	52	19	20	15	84	78	55	139
SPU_004264	0	0	0	0	0	0	0	0	0	1	1	1	2	3	6	14	2	7	15	0	4	2	0	2	1	0	0	0	1	0	0	1	1	1	1	0	2	1	0	1	0	0	2	1	2	6	1	2	1
SPU_004266	2	6	10	68	142	35	24	28	22.97	16	47	16	40	38	67	578	255	156	244	169.01	213	399	349	84	752	2143.49	748	1497.12	2231.07	2251.52	1597	2101	2581.67	386.94	471	293	366.03	362	287	452.99	463	507	66	42	72	287	781.23	580.92	1428
SPU_004267	44	39	169	325.8	474.04	548.15	403.16	555	267.97	339	755.45	666.19	268.41	236	206	296.92	148	129	319	296	222.99	431	341	422	307	1274.7	1652.2	1945.29	2091.52	1712.01	2049.04	1608.92	2069.61	192	301	199	174	118	114.27	225	200	182	293.05	711.2	387	1294.45	1148.05	892.75	2235.93
SPU_004268	19	55	49	15	75	170	134	177	79	125	110	159	689	528	798	1010.97	618.25	712.55	599.09	420	458	146	115.92	75	102	478.93	412	1004	1187	641	1054.98	743.04	717	287	432	186	149	161	131	169.06	185	189.91	7	17	21	132	106	94	322
SPU_004269	624	795.01	1027.77	478	377	599	579	797.99	429	287	586	549	209	303.94	265	682	461	501	719	527	552	489	455	522	108	294.99	357.17	395	427	409	356	322	440	892	896.68	501	492	587.88	666.96	560	502	538	706	930.62	788	600	520	377.98	1081
SPU_004272	43	8	15	21	56	70	108	170.48	18	62	147	507	61	87	443	334	153	108	106.01	147	155	17	9	26	22	55	43	93	56	81	95	48	75	107	129	63	102	103	118	174	182	153	66	54	64	338	308.08	298	648
SPU_004273	0	0	1	13	8	8	0	3	5	26	62	37	3	3	8	4	0	0	0	0	0	0	0	0	0	0	1	0	0	0	1	0	0	1	2	0	0	2	0	0	0	0	0	0	0	0	0	0	0
SPU_004277	368	28	74	563	1657.01	230	500	368.21	438	112	572	169	354	431	453	1271.67	726.06	746	651	357	506	350	294	186.02	866	3497.19	2342.57	2729.58	3904.02	3522.8	2413.81	2981	4395.07	791.97	966.98	689.52	841.53	1097.72	1097	1002	1019	945.37	36	22	35	314	514	211	519.13
SPU_004279	92	85	133	641	241	365	412.47	467	315	131	540.73	305	126	208.86	129	356	207	186	406	341	342	37	30	35	29	73	75	210	203	76	255.35	124	91	139	167	92	88	94	100	105	117	107	9	22	30	143	81	75	130.01
SPU_004282	10	6	4	9	6	2	1	1	156.22	0	10	4	133	116	237.3	277.72	120	197.61	260	193.9	132	1	4	1	0	10	2	0	2	1	1	1	4	257	338	277	125	487	396	619	711	671	0	0	2	0	2	0	0
SPU_004284	68	38	26	88	72	66	39	36	42	119	35	209	61	74.01	72	99	61	59	83	106	83	34	32	18	19	47	32	44	61	104	67	54	109	128	55	58	72	64.36	124	103	111	121	78	71	39	113	129.95	69	187
SPU_004286	306	253	420	498.99	796	495	533	786.99	821	801	811	759.52	364	464.01	405	1375.02	754	1000.05	799	739	659	81	39	109	58	110	207	268	333	249.93	300	254	222	237	199	140.98	201	242	279	492	522.97	525	778.44	850	834	1495.93	1289	1126	3253.59
SPU_004287	2037.33	3184.61	3282.24	2178.72	2240.07	2516.42	2972.36	3624.43	2439.2	1623.9	2333.79	3458.54	696	831.1	891.22	1401.14	929.6	1122.98	898.35	623.99	547	304	384.26	386	248	831	790.79	1386.69	1448.67	932.57	1422.92	1055	1072.74	471	557	357.13	254	418	392.99	348.01	419	359	42	54.04	36	113.99	139	97.91	342.58
SPU_004288	7	36	0	4	22	84	62	6	0	52	85	100	199	104	151	213.01	99	123	119	77	67	583	596	942.95	259	729.92	906	771	714	842.96	731	637.26	1031	205	277	218	174.83	218	244	141	178.81	153.93	250	538.01	324	469.1	524.81	405	1135
SPU_004289	108	99	263.53	302	283	428.93	799	906.88	926	657	1136.12	1010.01	127	188	102	298	164	199	179	185	140	6	7	5	6	25	34	69	81	42	75	55	54	208	212.89	78	51	53	71	57.58	52	50	31	50	54	224	226	279	985
SPU_004292	75	79	98	22	59	195	44	45	42	111	99	102	3348.93	3151.28	6722.59	3329.3	1971.03	2508.99	1438	847	937.02	49	39	89	16	167	341	447.98	441	306	425	262	416	962.96	1233.06	758	294	496	508	458	430	400.4	14	36	25	88	96	84	234
SPU_004297	47	10	49	1061	265	178	255	241.91	668	176	744	775	359	344.01	449	1342.06	747	880.05	1061	784.24	783.13	35	106	33	28	273.79	77	830	211.04	409	863	149	495	1279.99	908.2	672.01	1022.16	1214.93	1027.34	1648.71	1958.47	1619.2	134.26	82	137	390.99	451	426	616
SPU_004298	202	37	67.07	409.6	202	171	401	464	319	228	376	447	282	205	334.95	460.07	313	352	241	141	141	82.06	80	53	24	116.61	75	413.01	371	246	438.01	346	322.34	371.13	343	179.01	157	215.35	198	264	246.98	293	300.07	356	369	549.99	416.98	370.24	603.99
SPU_004299	55	42	46	219	127	167	198	217	130	172	446.17	238	349	351	447	333	152	217	172	155.91	135	267	141.63	257	51	484	584.94	773.14	765.3	490.68	663	436.73	537.03	132	149	72	96	85	90	152	164	156	69	172	161	438.82	279	257	813
SPU_004302	0	0	1	0	0	0	0	0	0	0	0	0	10	13	1	64	46	1	0	1	5	0	0	0	0	0	0	1	0	2	6	6	7	251.21	281.39	232.85	141	371	186	101.9	82.01	128	1	0	0	0	0	1	2
SPU_004304	24	52	83.08	112.04	58.97	185	86	70	221	178	54	425.07	185	210.88	202	384	184	275	281	164	188	30	36	43	21	39	42	65	62	39	60	57	62	88	78	37	70	100	55	139	174	139	56	75.99	74	439.24	256.92	357	707.96
SPU_004307	16	6	18	493.04	46	40	216	255	176.04	1589	632.7	165.74	1134	716	1284.51	591.24	488	362.23	140	109.16	31	1	0	1	1	2	0	0	1	0	2	0	0	440.01	630.31	542.98	296	545.97	406.09	51	24	39	0	0	0	0	0	3	1
SPU_004310	150	401	153	312.99	451.99	245	274.07	360	187	153	219	280	1061.08	1183	1353.74	1173.72	683.42	670.42	605.49	417	535.98	91	131	156	78	129	148	57	82	109	78	84	119	738.87	883	843.75	237	705.51	416	158	129.97	156	24	33	21	44	71	79	120.81
SPU_004319	13	13	267.02	321.54	109	53	110	33	420	54	79	13	883.92	769.09	1071.35	1221	721.01	786.02	746.76	525	584	12	20	3	40	259	180	177	154	208	211	139.99	283	473	623.98	432.64	480.01	594	685	682	623.89	678	38	34	42	252.15	300	307.01	485.99
SPU_004320	257	221	705.53	929	504	503	273	176.99	346	465	264	833.17	435	280.36	516.24	723	472	513.1	617.98	599	412.01	14	26	20	19	35	30	22	25	40	17	20	47	469	809	520	595.99	873.95	903	789	862.4	916.98	54	51	102	414	381.71	437.74	1982.96
SPU_004322	151	201	232	1257.11	1475	1566.79	1033.43	1352.23	669	343	460	512	205	128	197	292	177	343	491	303	320	15	28	40	79	207	380	239	411	415	216	331	493.99	247	192.04	144	227.99	226	244.86	811	964	765	58	140	95	301	226	156	734
SPU_004323	345	753	944.98	622.92	683.73	647.63	541	712	562	228.6	438	562	198	270	178	334.98	193	242	325	245.12	243	398	431	411	28	338	347	387	426	391	392	284	424	313	375	213	268	292	301.56	296.74	341	307	470.63	893.52	758.38	482	559.56	421.14	560
SPU_004324	28	22	7	30	39	99	41	39	68	36	38	94	0	0	3	2	4	8	17	24	19	2	0	10	1	2	80	7	6	2	3	4	6	4	1	1	1	0	3	3	9	3	17	40	39	54	98.98	54	456.99
SPU_004325	1231.99	1026.02	686.57	465	492	716.92	1384.85	1961.95	1130	931	1178	1281.46	95	140	202	266	184	263	259.7	109	191	3936.07	4579.22	3081.04	979.66	3973.89	3628.39	4644.78	6561.37	4225.72	4393.73	5019.98	4804.49	368.73	467	195.84	170.98	303.95	133.97	143	204	137.87	293	503.05	527	1451.59	1325.7	1761	5446.22
SPU_004326	206	178	6	115	270	282	37	22	66	133	88	9	85	83	116	153	79	83	63	54	46	37	21	30.98	69	101	142	255	115	148	274	119	171	52	38	22	29	26	34	42	47	40	14	34	28	362.99	193.59	163	815
SPU_004328	18	9	23	40	50	79	113	183	128	113	157	137	316.46	470	412	927.98	673	471	914.01	1117	1111	42	53	52	290	552	532	1511.32	1332.05	828.05	1472	1082	962.94	134	159	20	18	21	35	19	32	29	39	83	54	266	283	266	938.53
SPU_004329	8	17	63	389	255.46	142	312.99	219	134	160.02	117	116	155	286	282	283	267	212	586	205	381	81	66	46	154	565.98	185.99	322.95	596.94	177	349.97	497.72	233.07	1317.97	330.99	251.86	413	281	173.81	297.32	407.49	378.8	9	34.83	29	309.15	288.67	200	586.22
SPU_004330	306	278	687	655.98	740.01	408	588.01	591	548	250	564	663	170	239	141	354.01	243	314	282	151	190	13	16	15	32	85	49	52	86	133.94	68	86	158	226	301	187	147	179	146	252	247	225	29	88	53	477.68	373.11	325	563
SPU_004337	148	125	136	192	141	144	210	254	216	167	230	309	564	538	818	885	513	549.38	315.01	205	211	57	48	93	122	222.32	290	326	308	318	325	230	367	459.97	635	353.04	262	502	340	271	246	279	75	100	113	328	176	173	282
SPU_004340	460	382	669	934.43	827.87	1188.38	577.93	702	274	323.59	417.43	670.22	225	332.99	248	396.92	227	395	437	277	221.99	49	65	80.86	24	114.01	274	290	294	143.38	349	267	171.96	362	309	185.94	295	140	209	408	489	457	57	172	124	658.13	440	475.85	1276.09
SPU_004344	175.02	74.44	309.07	1499.2	961.07	564.04	1175.93	1646.75	1076.79	1175.17	1544.04	2497.03	332.02	519.46	658.5	506.73	210.77	354.8	347.2	253.85	253.49	193	196	132	20	253	321	341	396.01	293	342	313.64	374	338.79	340	298	234	272.96	191	320	354	314.47	80	152	98	749	510	467	651
SPU_004345	0	0	32	3	0	0	3	0	0	2	1	7	1	2	6	13	13	42	2758.3	2113.58	2656	0	0	0	0	0	0	1	1	3	2	2	2	3	2	2	0	0	0	354	846	377	85	0	10	5	42	46	2
SPU_004347	0	1	0	1	3	2	2	6	0	0	0	1	0	0	0	0	8	2	3	4	7	0	0	0	0	0	0	0	0	0	0	0	0	1	2	2	1	0	1	2	3	2	0	0	0	0	1	0	5
SPU_004349	338.62	476	270	269.97	308	371	297	361	197	259.64	492	587	701	433	516	543	290	368	404.45	337	370	70	42	52.45	188.95	224	373	259	256	335	255	231	406	1033.98	1303.17	658	718	800	743.87	615	671	601	149	598	241	257	261	225	337
SPU_004353	555	831.09	527.97	1060	1022	1221.89	1203	1508.92	930	884	1564	1273	864	626	724	1055.95	489	579	454	412	342	243	178	270	106	473	771	1005	959	815	1043.98	702	968.86	456	462	254	225	242	274	281	318	254	817	1059.99	926	1014	927.71	770	1653.17
SPU_004354	27	134	43	424	331.94	503	201	180	97.04	256	704	369	54	63	138	55	102	127	214	80	97	10	7	10	61	65	56	62.04	91.12	76	58	98	104	47	47	27	23	23	18	33	21.08	25	12	5	6	51	46	53	82
SPU_004356	4	38	16	86	113	409	132	99	74	61	144	113	498	374	513	961	593	775	736.84	403	535.05	18	5	4	16.91	15	14	26	49	66	31	34	88	227	198	33	46	43	80.04	156	141	144.08	5	12	11	26	56	32	156.09
SPU_004357	1064.01	1087.01	4031.55	7311.73	3303.31	3088	4593.01	5981.01	4452.57	4918	6172.3	8352.57	1087.01	894	909	962.02	964.4	1042.4	982.6	494.76	503	1952.79	2194.99	2999.19	1434.09	5506	6690.95	6260.06	7145.95	6819.9	6910.67	5853.48	8062.64	907.52	1039	506	719.95	896	807	1238.69	1484.89	1282	735.91	837.65	2066.99	3893.43	3561.88	3935.99	7316.01
SPU_004358	7	11	41	129	75	51	131	35	110.98	105	185.34	28	454.97	493.9	553.97	1500.04	950.95	794.06	1392.4	1094.09	1105.81	19	13	11	34	51	29	31	37	33	71	45	46	1485.27	1767	1232.01	1555	1956.99	1768.1	2123.83	2614.36	2336.98	66	6	48.1	40	31	35	25
SPU_004363	4	4	52	96	73	6	17	15	38	38	92	67	12	27	57	18	21	9	17	4	6	58	15	33	105	91	275	227	196	208	231	167	283	93	81	33	42	38	53	31	42	39	16	7	15	85	110	141	182
SPU_004364	0	0	0	0	1	0	0	0	1	2	1	2	1	3	0	1	1	1	23	13	9	1	0	1	2	3	6	3	9	1	1	3	3	1	0	0	2	0	1	1	3	1	0	0	1	11	1	4	15
SPU_004365	459.96	248	619	689.04	520.06	343	490.02	300	223	199.63	611	253	84	164	90	120	132.82	137	155	50	94	147	142.41	149.63	112	222	218	76	302	320	100	262	438	111	158	32	159	122	100	176	168	169.55	18	27	11	82	128	76	248
SPU_004367	37	41	76	312.54	342.8	374	413.07	525.26	318.07	191	227	434	588	513.06	870.96	1035.48	532.17	678.75	588	387.83	361	1149.01	614	1145	438	1584.81	1745	1646.99	1737.01	1173.96	1717.01	1298.97	1304.99	643	734.72	558.74	646	771.01	784	738	880	748	63	30	32	293	315	283.99	2325.25
SPU_004372	0	11	3	2	50	10	164.48	289	1	0	3	0	26.9	55.99	35	39	57.9	49	73.25	35	39	5	14.4	9	14	55	25	81	53.28	36	69	45	55	9	19	9.96	6.98	11	2	17.09	28.08	9	14	1	50	345	83	2	12
SPU_004375	42	166	151	207	258	200	356	378	151	153	33	169	382.56	331	427	797	371	466	500.06	382	375	405	439	536.9	104	585.57	700	1304	1106	652	1251	721	776.21	383	213	85	83	71	97.63	95	71	85	466	665	284	354	417	309.97	1293.99
SPU_004378	119	133	147	32	78	201.05	68	56	66	78	91	113	124	107	107	410	235	194	277	224.9	220	30	23	24	21	69	88	174	193	108	172	126	125	98	97	41	40	44	62	52	48	46	15	34	24	109	128	68	591
SPU_004379	433.02	334	411.43	62	271.98	297	53	113.99	763	497	70	382.17	168.99	168	342.81	262.86	192	226.98	173.72	128	127	794.77	710.08	930	179	737	795.42	848.18	1101.03	664.02	882.96	984	776	164	174	89	114	127	152	163.95	176.75	143	95	142	81.98	202	210	212	411.37
SPU_004381	19	34	28	177	57	115	144	156	272	276.5	59	238.11	331	228.99	661.99	455	202	313	221.43	107	108	12	10	18	52	85.87	85	179	210	144	186	174	188	86	92	60	38	56	51	47	35.99	45	33	41	18	201	169	192	525.04
SPU_004382	4558.05	3978.23	3439.94	3187	4742.04	8703.29	11980.4	13581	9596.19	7830.56	14501.9	15902.9	2432.77	2067.9	2679.91	2084.01	1245	1583.75	1132.47	805	761	1238	1319.91	1594.01	1016.26	5698.93	6224.38	10655.9	10838.3	9248.2	11056.4	6436.83	11141	804	886	634.78	486.97	535.93	714.01	895.41	908.33	799.11	245	566	540	3526.59	2640.42	2226	9098.87
SPU_004383	108.08	130	142.02	547.97	200.02	425	506	538	295	301	299	593	399	395	436	387	367	380.07	285	212	213	84.01	81	114	122	257	302	691.99	576	383	738	488	454.72	168	198	93	67	79	85.18	58	47	64	103	189	131.62	358	552.11	528.37	2133.11
SPU_004390	3	1	1	0	5	1	3	0	2	0	0	3	0	0	0	0	0	0	0	2	7	2	1	2	1	2	1	1	1	1	4	0	2	11	1	4	6	3	3	18	27	20	1	1	1	2	4	1.2	2
SPU_004395	45524.6	29695.9	38109.6	32563.9	35632.1	25355.2	24654.7	28624.1	15754.3	9803.99	22216.7	23317.4	14646.9	10667.9	18795.7	5973.92	4107.03	5021.88	1853.36	1522.08	1534.96	45799.8	54485.4	49844.5	8708.64	21306.5	25794.2	21190.1	25113.9	23927.3	19966.8	21483.7	27742.5	2782.88	4228.39	2659	1481	3174.51	2391.94	1560.88	1635	1556	28669.2	43523.1	32614.9	27508.7	18014.9	14348	26397.7
SPU_004397	21	34	75	208	164	216	207	250	195.12	358	444	432	104	97.01	109	89	54	90	78	68	59	52	35	48	143	293	437	213	407	305	182	280	277	42	65	26	31	44	41	32	44	58	12	13	15	133.76	182	107	227
SPU_004398	2	2	4	39	52	17	35	30	26	9	4	47	5	15	11	30	22	32	28	24	30	1	4	2	5	24.99	27	15	15	15	7	19	16	91	79	57	63	95	55	83	94	100	7	6	8	38	39	16	32
SPU_004401	506	444.98	692	622.88	904	1146.35	1697.96	2143.67	1125	1129.04	1374.53	2198	313	192	198	593.05	356	325.31	333	285	294.23	103.99	118	141.94	87	178	248	249	267	233	213	177	258	171	169	100	118	122	129	126	128	135	221	226	435	665	574	399	1577.86
SPU_004403	5172.86	2891.06	5941.05	5869.91	5066.31	4486.87	8142.02	11258	5699.99	6085.35	8868.57	10790	18659.8	18138.8	21282.6	23770.4	13967.3	22623.8	10182.8	7117.74	7000.78	3036.42	2917.91	3327.81	956	3413.47	3980.28	4232.38	4797.42	3845.65	4710.78	4010.35	4788.56	15129	21857.3	13645.8	10173	18888	13633.8	3079.61	3261.54	2970.21	3184	4341.71	4394.62	5385.94	3616.3	2813.95	5001.65
SPU_004404	0	0	0	0	0	0	0	0	0	0	0	0	0	0	0	12	2	3	1	0	1	2	1	0	2	1	1	4	3	1	3	1.02	3	12	3	7	2	10	8	23	15	17	0	3	0	4	2	3	4
SPU_004406	259.92	269.89	2	703.7	9	632.04	588.28	411.37	9	872.81	18	10	63	13	33.92	22.72	10	32	91.57	169.03	117.74	4	3	0	0	4	1	9	12	3	11	11	1	0	2	1	3	6	0	38	54	29	0	1	4	2	3	4	2
SPU_004407	308	1168.11	1267.78	1326.19	1489.47	1105.01	946	608	451	1086.23	519.91	1526	1955	1400.62	2703.97	852.39	642	860	223.86	106	42	124	78	165.3	206	240	645	308.92	359	373	347	360	489	1851.79	3788.17	1183.11	839	977.05	929.32	270	236.86	289.01	513	261	284.15	411	810	1455.82	404.71
SPU_004408	153	129	65	237	233	369.82	273	305	236	345	341	411	631	495	998	1065	452	709.79	758	584	513	231	249	216.61	107	409	437.01	415	463	409	476	376	492	745	853	473	466	663	602	580	629	600	111.69	106	133	305	279	313	552.36
SPU_004412	24	28	24	39	52	17	196	79	76	12	29	47	7	74	11	29	20	19	101	78	65	17	29	41	5	63	43	49	26	52	48	30	87	62	46	67	46	90	128	369	457	357	113.94	101	81	59	162	50	42
SPU_004414	390	728	631	947.14	1102	1618.06	1829.06	1913.03	1205.98	2318.39	3249.9	2416.31	10236	7612.75	9883.16	8247.63	5078.83	5442.85	4496.46	4744.42	4013.77	63	71	43	145	421	245	740	856.01	476.02	780	637.59	584	1583	2289.04	957	518	1311	1156.09	1151.02	1149.35	1161.7	32	140.6	70	530	413	405.38	1305.84
SPU_004415	68	106	95.97	81.99	195.97	568.34	137	99	298.99	116	185	766	3326.52	4163.94	4279.43	5302.8	4135.56	3808.41	2374.11	1427.03	1814.13	167	176	37.15	304	1784.86	737.05	2787.91	2060.99	1908.1	3044.01	1625.29	2377.14	1393.8	1699	1190	1333	1745.93	1222	1766.95	1800	1735.99	121	72	128	603.97	711	557	1404.66
SPU_004417	112	90	78	70	262	467	889.4	1427.41	117	125	943.07	1573.11	1851.81	1819	2481	3947.64	2435	3151.64	2942.99	1929.98	1784.51	444	344.95	560.8	826.13	4408.88	4618.97	5856.85	7046.38	5837.31	6801.75	5743.13	7473.97	1639	2231.69	1580.96	1110	1724.69	1597.46	1422	1493.04	1382.04	80	103	98	1027	900.81	750	1802.13
SPU_004418	297	220	429.52	1391	442	560	477.99	565	190	397	318	228	222.68	76	78	58	85	56	42	40	35	12	24	3	41	118	22	334	312.9	205	335	207	257	58	100	18	24	37	18	16	20	12	14	25	28	194	146	177	541
SPU_004423	29	20	42	83	75.06	78	123	157	90	50	91	111	58	58	81	98.87	62	30	43	41	35	9	3	8	3	11	17	24	23	23	25	18	12	118	178	70	84.99	113.25	123	84	121	88	28	8	38	60	43	41	123
SPU_004424	11	9	9	60.06	52	142	173	174.99	128	112	205	167	101	126	135	200	131	136	105	76	82.29	146	165	138	38	309	251	444	516.84	340	417.1	353	430	68	58	28	53.46	48	70	116	143	124	9	24	16	55	55	75	257
SPU_004429	7	10	6	62	26	7	12	19	3	8	92	4	4	100	3	118	70	69	108	59	100	4	7	7	11	29	34	27	37	63	31	39	58	78	64	35	47	36	138	162	180	134	0	0	0	0	1	0	0
SPU_004431	4	2	6	4	2	8	0	1	1	0	1	7	2	7	5	2	5	5	24	41	33	14	7	3	12	20	12	23	15	36	24	18	56	0	1	1	0	1	0	17	14	14	0	0	7	8	7	16	0
SPU_004433	227	149.95	223	847.55	784.89	1597	1117.61	1373.97	782	690	484	1089	394	378	356	998	537.97	703.76	751.84	453	351	321.97	336	310	131	1147	1622.96	1735.11	2391.69	1652.25	1438	1400	1940.98	456	614	393	316	370	408	443	417	463	35	100	72	795.95	586	588	1930.01
SPU_004434	35	101.95	73	300	253	204	108	158.8	136	162	144	169	12	57	13	170.58	117.87	96	147	65.72	65	31	31	27	19	91	57.2	37	54	53	40	32	55	117	170	126	84	94	61	67	71	67	50	103	91	119	149	183	219
SPU_004436	929	2169	2454.99	1849	3192.88	5328.08	2105.87	2448.97	2177.97	784	3938	2583	1176	1394	1414.01	1279.38	687	1062.15	1168	807.18	1014	687	614.97	962	333	834	1255.9	1695	1271.01	795	1751	856.01	1031	541	805.93	623.09	335.97	357	430	334	432	403	69	173	118	414	445.95	521	1523
SPU_004437	204	213	87	644.92	552	390.26	634.08	784	383	574	1586.56	658.99	638.02	518	887.61	762	328	535	599	364.31	411	137	231.97	198	108	334	414.32	490	483.01	324	383.26	231	307.12	152.97	166	59	51	58	79	95	68	85	82	88	97	392.79	364.4	273	882
SPU_004438	40	146	33	119	214	132	105	97	110	108	254	150	526	543.89	520	268.92	153.36	250	135.99	114	89	10	8	7	16	61	77	31	52	61	32	46	78	414	568.57	298	172	276	240	172	191	133	5	5	8	106	50	40	79
SPU_004441	110	122	169	673.06	638.05	757	685	792	647	306	406.03	969.2	190.09	195	249	351	201	212.99	185	119	125	23	23	12	58	245	118	275	181	224	264	155	269	222	267	172	139	173	205	205	234	202	11	32	34	318	420	278	859.47
SPU_004442	23	51	81	90	176	100	47	62	61	52	183	67	63	49	78	121	69	78	106	73	76	96	84	99	69	118	165	231	220	216	178.05	147	268	45	44	12	15	13	17	16	21	27	7	27	18	70	63	39	246
SPU_004443	113	30	116	105.12	351	163	370	386.61	258	118	62	403.12	68	248	113	238	201	281	316	141.26	172	113	118	149	203.1	564.01	644.73	814.95	707	640.66	808	644.01	845.4	334.01	367.1	186	211.99	220.7	193	184	269	162	50.02	112	59	370	358.19	500	744
SPU_004444	10	10	8	91.34	208	129	269.02	273.05	367	143	233	360	548	182	371.4	304.84	438.05	171.01	240.22	99.3	111	247	371	141	224	415	255	358	473	346.6	331.55	397	452	99	109	50	71	128	104	247	356	188	30	46	175	309	288.11	222	626
SPU_004445	1529	2180	515.67	2030.7	1572.93	1530.24	1631.95	2151.71	1501.55	458	1090.9	1569.44	1763.96	1597.99	2247.8	1009.21	960.47	1012.03	781.13	493.07	396	18	37	90	73	129	339	149	170.06	198.01	203.68	207	252	1735	2774.12	1342	798	2195.18	1265	820.33	817.99	796.36	61.99	33	147	175	193.97	213.74	381.73
SPU_004454	19	35.01	64	549	533	339.91	321	442	137	159	552	197	20	42	63.02	204	117	175	210	106	125	65	33	69	174	315	431	503	557.97	460	494	486	504.33	204	196	106	158	206	223	207	189.51	186	93	88	125	945	451	274	857.98
SPU_004455	2883.94	1605.56	1494.08	4571.67	5643.34	5026.9	3447.04	2770.24	2965.05	1736.73	5427.9	7577.81	2139.81	2313.16	2974.61	3366.3	2160.2	3118.06	3645.22	2365.02	2280.82	1498.2	1960.82	2235.79	3004.42	2424.77	2446.48	4781.8	5458.38	2346.4	5333.46	3438.24	2655.89	866.85	1131.08	350	451.42	602.33	450.14	380	304.92	320.07	1044	1190.29	1940.02	2822	2451.21	2243.91	5622.39
SPU_004462	3808.64	7500.04	6777.08	8503.66	9004.71	9316.32	11478.3	14875.4	6315.82	6725.22	11699.4	8217.34	14096.9	16722.5	20408.4	16281.5	9041.2	12257.6	3007.89	2268.24	2490.87	3895.31	3909.44	6451.05	1249.99	3471.48	6621.11	5057.09	4905.32	3139.88	5564.4	4288.21	3902.03	4914.15	7336.65	4795.08	4534.05	7972.52	4864.57	3637.55	3813.23	3519.41	5235.74	7802.24	6727.31	9727.92	7652.31	5732.66	11176
SPU_004463	25	45	103	155	38	224	415	581	39	26	207	19	161	136	205	245.08	159	165	192	131	114	11	8	7	8	41	59	43	88	116	55	63	121	138	217	104	85	122.06	111	133	167	141	54	103	115	384	459	259	607
SPU_004466	64.16	110	75	286	162.04	371.98	255	296.82	93	88	207	183.01	7273.74	4422.52	7526.06	6471.81	4247.27	4801.23	3844.17	2467	2536.7	365	345	452.99	637.74	2228.99	2375.99	3734.03	4718.14	2955.17	3247.28	2680.93	3263.4	1737.6	1985	902.98	849.53	841	882.19	1036	1022.79	867.99	60	143	113.02	1034.99	659	682.72	2995
SPU_004468	6	28	15	163	56	357	241	341	280	167	352	423	211	215	160	343.15	171	279	413	350	270	183	67	291.96	287	408	1463.07	333	243	1193.76	310	183	1060	127	142	96	140	169	146	475	513	519.27	163	164	191	1623.58	757	1135	1538
SPU_004471	192	517	812	1279.94	1064.85	1540.11	1225.99	1709.82	363.01	852.2	2208.88	1478.95	1294.57	1117.29	1985.92	1455	931	1230.82	1010	731	794	230	276	114	129	955	488	697	980.78	1065.35	696.86	648	1217.84	1004.14	1217.92	790	734	724	813.21	915.98	939.86	894	24	47	22	344	282	155	825
SPU_004473	417.13	422	557.87	200	503	953	1067	1193.63	297	951	964	1474.21	134	125	121	135	110	101	171	171	164	45.86	67	123	50	184	397	248.13	191	245	304	161	324.39	28	33	32	35	31	39	70	78	83	10	13	14	16	41	19	178
SPU_004474	4	1	15	36	53	42	25	25	54	18	26	33	154	102.99	128.72	235	130	226	222	134	155	32	17	18	269.94	303	231.98	123	112.03	237.89	68	77	200.02	97.04	54	67	74	78	117.7	155	140	177	47.07	21	83	536.96	462	345	1252
SPU_004478	65	30	102	258	139	94	147	175	172	273	372	98	10	18	12	82	29	39	64	36	53.98	61	90	105	120	210	284	326.84	317	304.86	372	261	335	43	31	20	22	14	27	39	39	45	31	13	16	49	92	70	103
SPU_004480	0	0	3	5	10	4	6	3	2	1	3	2	23	20.98	26.01	50	23.98	31	105	88.13	91.98	0	0	0	0	0	0	0	0	0	0	0	0	0	10	0	2	0	0	22	24.93	27.59	0	0	0	0	0	0	0
SPU_004482	495	1244	1458	1461.9	2216.38	1880.73	2073.95	2307.63	774	1175.79	445.2	1313.43	308.95	465.49	374.49	719.09	338.98	453.97	1193.6	977.78	779.06	4	7	8	4	20	18	98	55	17	117	48	24	460.05	485	228	815	472	405.9	1019.74	1318.19	1158.9	99	211	262	523.85	486	652.99	1003
SPU_004485	64	56	75.65	439	360	417	243	299	222	184	296	540	715.82	594	533.01	1669.08	708	1219.02	1691	1080.02	1028	1508	495	1784.11	304	1588.99	2191	1796	2116	1884	1958.81	1594	2426.9	1400.61	1966.94	1487	1592.78	2100.04	1708	1356	1416	1291	514.99	235	749	1685	1541	1099.04	3402
SPU_004486	486	459	608	826	586	367	490.06	399.01	458	799	1092	1006	2303	3214.85	5209.77	2524	1604.93	1969	1425	1028	834	160	190	132	174	620.77	575	620	586	713	694	566	860.64	2039	3369.99	1730	998.2	1911.8	1402	860.19	866	816.23	58	71	90.98	525	401.96	283	864
SPU_004487	54	114	153	819.75	392.17	857.96	1180.62	1566	736	959	1156.76	1120	246	343	268	450	293.01	357	455.63	351	367	21	16	20.97	59	271	410.11	533	555.9	468	622	488	610	512	649.56	359	428	612	578.03	625	719	645	32	21	40	240	236.55	162	540
SPU_004488	362	473.36	431.88	229.04	426	456.8	415.91	426.98	443.93	452	520	776	470	386.33	428.8	763.76	336.59	477	312.01	245	247.87	42	60	99	33	129	165	220	258	291	218	186	324	44	30.99	15	24	24	40	32	31	20	73	92	73.87	155.22	180	217	715
[truncated: 9,193 more rows]
[truncated: 14 more columns]
