# Supplementary material for: Comparative Developmental Transcriptomics Reveals Rewiring of a Highly Conserved Gene Regulatory Network during a Major Life History Switch in the Sea Urchin Genus Heliocidaris
Source: PLoS Biol. 2016 Mar 4;14(3):e1002391. doi: 10.1371/journal.pbio.1002391 (PMC4778923; doi:10.1371/journal.pbio.1002391)
Supplement: S7 Table — (XLSX) [file pbio.1002391.s016.xlsx]

## Sheet: Sheet1
Enrichment Results with Varying c
c = 5
Conserved Gene Set (10% FDR)	Adjusted p-value	Significant (in gene set)	Non-significant (in gene set)
SRP-dependentcotranslationalproteintargetingtomembrane	1.28e-12	60	34
translationaltermination	2.4e-12	54	28
translationalelongation	2.67e-10	56	38
viraltranscription	2.51e-09	61	50
translationalinitiation	1.11e-07	71	76
nuclear-transcribedmRNAcatabolicprocess,nonsense-mediateddecay	8.52e-07	65	71
cellularresponsetodrug	0.0013663	52	69
G1/Stransitionofmitoticcellcycle	0.00600921	65	103
geneexpression	0.0143639	34	42
positiveregulationofcanonicalWntsignalingpathway	0.0143639	71	122
positiveregulationofcysteine-typeendopeptidaseactivityinvolvedinapoptoticprocess	0.0146166	32	39
signaltransductioninvolvedinregulationofgeneexpression	0.0146166	25	26
positiveregulationofBMPsignalingpathway	0.0159071	51	79
odontogenesisofdentin-containingtooth	0.0197838	72	128
positiveregulationofosteoblastdifferentiation	0.0198545	57	94
mitoticSphase	0.0200795	53	86
hearttrabeculaformation	0.0200795	24	26
regulationofcellularaminoacidmetabolicprocess	0.0200795	23	24
positiveregulationofneurondifferentiation	0.0249457	47	74
positiveregulationofendothelialcellmigration	0.025895	38	55
negativeregulationofcanonicalWntsignalingpathway	0.0293873	102	206
cardiacmusclecellproliferation	0.0303496	42	65
positiveregulationofbonemineralization	0.0303496	44	69
primitivestreakformation	0.0303496	23	26
forebraindevelopment	0.0378168	59	105
negativeregulationofadenylatecyclaseactivity	0.0378168	34	49
cochleamorphogenesis	0.0467037	31	44
proteinkinaseC-activatingG-proteincoupledreceptorsignalingpathway	0.0467037	29	40
ventricularseptummorphogenesis	0.0467037	37	57
negativeregulationofubiquitin-proteinligaseactivityinvolvedinmitoticcellcycle	0.0467037	22	26
dopaminergicneurondifferentiation	0.0505841	34	51
negativeregulationoffatcelldifferentiation	0.0511702	49	85
cellularproteinlocalization	0.0511702	19	21
negativeregulationofcell-celladhesion	0.0511702	19	21
positiveregulationoftranscriptionfromRNApolymeraseIIpromoter	0.0614923	235	571
patterningofbloodvessels	0.0614923	51	91
positiveregulationofbranchinginvolvedinuretericbudmorphogenesis	0.0666211	19	22
positiveregulationofproteinbinding	0.0788368	39	65
positiveregulationofvasoconstriction	0.0798325	36	59
mesodermformation	0.0798325	28	41
adultlocomotorybehavior	0.0798325	35	57
hairfolliclemorphogenesis	0.0798325	53	98
endocrinepancreasdevelopment	0.0798325	23	31
negativeregulationofsynaptictransmission,glutamatergic	0.0798325	20	25
positiveregulationofubiquitin-proteinligaseactivityinvolvedinregulationofmitoticcellcycletransition	0.0798325	39	66
extracellularfibrilorganization	0.0798325	20	25
positiveregulationoffibroblastproliferation	0.0936045	25	36
negativeregulationofepithelialtomesenchymaltransition	0.0977446	19	24
cellularresponsetostarvation	0.0977446	34	56
antigenprocessingandpresentationofexogenouspeptideantigenviaMHCclassI,TAP-dependent	0.0999174	33	54
c = 9
H.e. Branch Gene Set, Full Background (10% FDR)	Adjusted p-value	Significant (in gene set)	Non-significant (in gene set)
cartilagecondensation	0.00660241	34	63
dopaminergicneurondifferentiation	0.0953738	27	58
bloodvesselremodeling	0.0953738	41	108
neuronmigration	0.0953738	61	185
ovarianfollicledevelopment	0.0953738	24	50
lacrimalglanddevelopment	0.0953738	16	25
malegonaddevelopment	0.0956417	30	71
H.e. Branch Gene Set, Reduced Background (10% FDR)	Adjusted p-value	Significant (in gene set)	Non-significant (in gene set)
cartilagecondensation	0.00790452	34	20
bloodvesselremodeling	0.00790452	41	29
ventricularcardiacmuscletissuemorphogenesis	0.066331	24	16
patterningofbloodvessels	0.066331	37	31
collagenfibrilorganization	0.066331	30	23
cellularresponsetostarvation	0.066331	24	16
visualperception	0.0679831	72	82
dopaminergicneurondifferentiation	0.0679831	27	20
Conserved Gene Set (10% FDR)	Adjusted p-value	Significant (in gene set)	Non-significant (in gene set)
SRP-dependentcotranslationalproteintargetingtomembrane	5.08e-39	73	21
translationaltermination	1.43e-38	67	15
viraltranscription	1.41e-33	75	36
translationalelongation	3.07e-32	67	27
nuclear-transcribedmRNAcatabolicprocess,nonsense-mediateddecay	3.68e-26	76	60
translationalinitiation	6.13e-25	78	69
signaltransductioninvolvedinregulationofgeneexpression	0.000216901	22	29
outflowtractseptummorphogenesis	0.000414815	22	31
negativeregulationofadenylatecyclaseactivity	0.0019048	28	55
hearttrabeculaformation	0.0019048	20	30
neuropeptidesignalingpathway	0.00285036	27	54
phospholipaseC-activatingG-proteincoupledreceptorsignalingpathway	0.00285036	23	41
definitivehemopoiesis	0.00367789	18	27
visuallearning	0.00374111	45	122
positiveregulationofendothelialcellmigration	0.00446113	29	64
middleearmorphogenesis	0.00446113	19	31
odontogenesisofdentin-containingtooth	0.0048511	51	149
positiveregulationofosteoblastdifferentiation	0.00516904	41	110
innerearmorphogenesis	0.00659388	34	85
negativeregulationofneurondifferentiation	0.00669443	31	76
positiveregulationofneurondifferentiation	0.00669443	34	87
pituitaryglanddevelopment	0.00669443	22	44
responsetococaine	0.00669443	27	61
positiveregulationofbranchinginvolvedinuretericbudmorphogenesis	0.00669443	16	25
positiveregulationofBMPsignalingpathway	0.00669443	36	94
primitivestreakformation	0.00669443	18	31
cerebellumdevelopment	0.00669443	30	71
negativeregulationofsynaptictransmission,glutamatergic	0.00669443	17	28
receptor-mediatedendocytosis	0.00679891	57	182
endochondralossification	0.00679891	27	62
thyroidglanddevelopment	0.00679891	19	35
immuneresponse	0.00679891	38	103
patterningofbloodvessels	0.00679891	38	104
regulationofdopaminemetabolicprocess	0.00679891	23	48
forebraindevelopment	0.00782747	42	122
aging	0.00782747	69	238
negativeregulationoffatcelldifferentiation	0.00782747	36	98
cellularresponsetoestradiolstimulus	0.00782747	22	46
arachidonicacidsecretion	0.00782747	16	27
digestion	0.00782747	28	67
negativeregulationofepithelialtomesenchymaltransition	0.00782747	16	27
embryoniccamera-typeeyemorphogenesis	0.00782747	18	33
atrialseptummorphogenesis	0.00782747	26	60
regulationofexcitatorypostsynapticmembranepotential	0.00782747	23	50
proteinkinaseC-activatingG-proteincoupledreceptorsignalingpathway	0.00830153	22	47
cellularresponsetodrug	0.00866539	33	88
heartlooping	0.00866539	43	128
cardiacmusclecellproliferation	0.00923258	30	77
positiveregulationoftranscriptionfromRNApolymeraseIIpromoter	0.0112244	155	651
ventricularseptummorphogenesis	0.0112244	27	67
negativeregulationofangiogenesis	0.0114838	28	71
extracellularfibrilorganization	0.0119128	16	29
bloodvesselremodeling	0.0122948	38	111
positiveregulationofvasoconstriction	0.0124569	27	68
embryoniccranialskeletonmorphogenesis	0.0131455	22	50
cellfatedetermination	0.0137863	26	65
positiveregulationofangiogenesis	0.0151113	48	155
activationoftransmembranereceptorproteintyrosinekinaseactivity	0.015775	20	44
negativeregulationoftranscriptionfromRNApolymeraseIIpromoter	0.0167898	157	671
positiveregulationofcytosoliccalciumionconcentration	0.0171079	34	98
malegenitaliadevelopment	0.0175448	16	31
ovarianfollicledevelopment	0.0175759	22	52
pharyngealsystemdevelopment	0.0182616	15	28
sensoryperceptionofpain	0.0185821	30	83
thymusdevelopment	0.0195504	25	64
canonicalWntsignalingpathway	0.020326	27	72
memory	0.0203562	40	125
behavioralresponsetoethanol	0.0203562	16	32
DNAmetabolicprocess	0.020787	18	39
positiveregulationofepithelialcelldifferentiation	0.0213226	21	50
cellularresponsetoglucocorticoidstimulus	0.0213226	21	50
entericnervoussystemdevelopment	0.022482	14	26
embryonichindlimbmorphogenesis	0.0238923	40	127
positiveregulationofcAMP-mediatedsignaling	0.0238923	18	40
embryonicdigestivetractmorphogenesis	0.0238923	16	33
transcriptionfromRNApolymeraseIIpromoter	0.024027	65	238
cell-matrixadhesion	0.0249902	44	145
synaptictransmission,cholinergic	0.0249902	15	30
tissuehomeostasis	0.0251521	17	37
endocrinepancreasdevelopment	0.0251521	17	37
aortamorphogenesis	0.0255893	24	63
positiveregulationofproteinubiquitination	0.0257409	31	91
lacrimalglanddevelopment	0.0257409	14	27
ventriculartrabeculamyocardiummorphogenesis	0.0276148	22	56
lipoproteinmetabolicprocess	0.0278509	23	60
locomotorybehavior	0.0278509	47	160
positiveregulationofepithelialcellproliferation	0.0280979	37	117
positiveregulationofbonemineralization	0.0284829	29	84
positiveregulationofadenylatecyclaseactivityinvolvedinG-proteincoupledreceptorsignalingpathway	0.0300228	21	53
hypothalamusdevelopment	0.0303869	14	28
explorationbehavior	0.0303869	16	35
positiveregulationofDNAbinding	0.0303869	16	35
dietinducedthermogenesis	0.0303869	16	35
positiveregulationofproteinbinding	0.0308316	27	77
collagenfibrilorganization	0.0308316	27	77
hairfolliclemorphogenesis	0.0333355	36	115
dopaminergicneurondifferentiation	0.0342902	23	62
negativeregulationofinflammatoryresponse	0.0342902	28	82
activationofadenylatecyclaseactivity	0.0377275	30	91
smoothmusclecontraction	0.0382051	17	40
positiveregulationofendothelialcellproliferation	0.0440851	33	105
ventricularcardiacmuscletissuemorphogenesis	0.0441358	21	56
embryonichemopoiesis	0.0478509	15	34
regulationofvascularpermeability	0.0478509	13	27
respiratorygaseousexchange	0.0504892	25	73
regulationofsensoryperceptionofpain	0.0518176	14	31
vasodilationbynorepinephrine-epinephrineinvolvedinregulationofsystemicarterialbloodpressure	0.0518176	14	31
heatgeneration	0.0518176	14	31
proximal/distalpatternformation	0.0518265	17	42
cellularresponsetoBMPstimulus	0.0539913	19	50
groomingbehavior	0.0539913	15	35
responsetowounding	0.0539913	19	50
negativeregulationoftheforceofheartcontractioninvolvedinbaroreceptorresponsetoincreasedsystemicarterialbloodpressure	0.0539913	15	35
adenylatecyclase-activatingadrenergicreceptorsignalingpathway	0.0540714	20	54
rRNAprocessing	0.0541313	23	66
positiveregulationofBcellproliferation	0.0599361	14	32
midbraindevelopment	0.0604523	24	71
cochleamorphogenesis	0.0604523	20	55
negativeregulationofmyoblastdifferentiation	0.0604523	22	63
astrocytedifferentiation	0.0604523	22	63
negativeregulationofcellproliferation	0.0645253	105	452
neuralcrestcellmigration	0.0645253	18	48
positiveregulationofneuroblastproliferation	0.0645253	30	97
cellularresponsetoglucosestimulus	0.0645253	24	72
vasculogenesis	0.0645253	32	106
positiveregulationofcardiacmusclecellproliferation	0.0645253	29	93
cardiacleftventriclemorphogenesis	0.0645253	23	68
eatingbehavior	0.0645253	16	40
cellmaturation	0.0645253	18	48
negativeregulationofneuronapoptoticprocess	0.0649989	48	178
Notchsignalingpathway	0.0668004	40	142
lungdevelopment	0.0686216	53	202
endodermdevelopment	0.0701895	28	90
negativeregulationofoligodendrocytedifferentiation	0.0701895	24	73
proteinlocalizationtonucleus	0.0701895	16	41
negativeregulationofcanonicalWntsignalingpathway	0.0749842	62	246
regulationofinhibitorypostsynapticmembranepotential	0.0757087	14	34
responsetoprogesterone	0.0757087	14	34
regulationofvasodilation	0.0785914	15	38
chondrocytedifferentiation	0.079424	22	66
epithelialtubebranchinginvolvedinlungmorphogenesis	0.0797567	16	42
negativeregulationofchondrocytedifferentiation	0.0799756	17	46
cholesterolmetabolicprocess	0.0799756	29	96
responsetocorticosteroid	0.0799756	19	54
brownfatcelldifferentiation	0.0810909	25	79
somaticstemcellmaintenance	0.0815358	33	114
SMADproteinsignaltransduction	0.0815358	13	31
desensitizationofG-proteincoupledreceptorproteinsignalingpathwaybyarrestin	0.0815358	13	31
retinoidmetabolicprocess	0.0871496	15	39
osteoblastdevelopment	0.0871496	15	39
defenseresponsetoGram-positivebacterium	0.0882659	16	43
negativeregulationofNotchsignalingpathway	0.0884598	17	47
lensdevelopmentincamera-typeeye	0.0896419	12	28
L-glutamatetransmembranetransport	0.0896419	12	28
embryonicforelimbmorphogenesis	0.0911358	23	72
spermatogenesis	0.0917134	109	483
regulationofdendritemorphogenesis	0.0932082	13	32
positiveregulationofERK1andERK2cascade	0.0960215	58	233
positiveregulationofNotchsignalingpathway	0.0960215	24	77
malegonaddevelopment	0.0960215	24	77
aorticvalvemorphogenesis	0.0960215	19	56
negativeregulationofglialcellproliferation	0.0960215	19	56
embryonicviscerocraniummorphogenesis	0.0963295	16	44
